# Supplementary material for: The landscape and predicted roles of structural variants in Fusarium graminearum genomes
Source: G3 (Bethesda). 2024 Mar 28;14(6):jkae065. doi: 10.1093/g3journal/jkae065 (PMC11152077; doi:10.1093/g3journal/jkae065)
Supplement: jkae065_Supplementary_Data [file jkae065_supplementary_data.zip]

Archive with 12 entries (12 files):
- Figure_S10_G3-2024-404872.png
- Figure_S1_G3-2024-404872.png
- Figure_S2_G3-2024-404872.png
- Figure_S3_G3-2024-404872.png
- Figure_S4_G3-2024-404872.png
- Figure_S5_G3-2024-404872.png
- Figure_S6_G3-2024-404872.png
- Figure_S7_G3-2024-404872.png
- Figure_S8_G3-2024-404872.png
- Figure_S9_G3-2024-404872.png
- Supplemental_Material_Legends_G3-2024-404872.docx
- Supplemental_Tables_G3-2024-404872.xlsx
