# Supplementary material for: The landscape and predicted roles of structural variants in Fusarium graminearum genomes
Source: G3 (Bethesda). 2024 Mar 28;14(6):jkae065. doi: 10.1093/g3journal/jkae065 (PMC11152077; doi:10.1093/g3journal/jkae065)
Supplement: jkae065_Supplementary_Data [file jkae065_supplementary_data.zip › Supplemental_Tables_G3-2024-404872.xlsx]

## Sheet: Table S1
Table S1: Information on isolates sequenced for this study
Isolates	other IDs	Host	Isolation source	Collection date	Geographic location	Chemotype	Collected by	Publications
23389	GZ3702NY13	Wheat	infected wheat heads	2013-08-01	Willsboro, NY, USA	NX2	P. Kuhnem	Kuhnem et al., 2015
23468	246	Wheat	infected wheat heads	1999-07-29	Park River, ND, USA	15-ADON	USDA Cereal Disease Lab	Gale et al. 2007
23473	526	Wheat	infected wheat heads	2000-07-25	Georgetown, MN, USA	15-ADON	USDA Cereal Disease Lab	Gale et al. 2007
23522	NRRL 46427; 629	Wheat	infected wheat heads	2000-07-26	Borup, MN, USA	3-ADON	USDA Cereal Disease Lab	Gale et al. 2007

## Sheet: Table S2
Table S2: Sizes of each of the four chromosomes for isolates assembled during this study.
Isolate	Contig	Size (in bp)	Reads	GC content	Size relative to PH-1	Number of telomeres detected	Notes
23468	Chromosome 1	11858798	6810	0.482	1.01	2
	Chromosome 2	9058990	5184	0.475	1.01	2
	Chromosome 3	7921220	4469	0.478	1.02	2
	Chromosome 4	8165432	6035	0.482	0.87	1
	Mitochondrial genome	93261	3695	0.319
	tig00000013	98803	11	0.493			genes annotated
	tig00001051	103335	1	0.363			genes annotated
	tig00001054	115249	1	0.36			genes annotated
23522	Chromosome 1	11807877	7907	0.483	1	2
	Chromosome 2	9010877	5949	0.476	1	2
	Chromosome 3	8203426	5374	0.478	1.05	2
	Chromosome 4	8104625	6479	0.482	0.86	1
	Mitochondrial genome	96625	1409	0.318
	tig00000002	86440	14	0.456			dropped in Funannotate clean step
23473	Chromosome 1	11768737	16876	0.483	1	1
	Chromosome 2	9045406	13268	0.474	1.01	2
	Chromosome 3	7867230	11481	0.48	1.01	2
	Chromosome 4	8104878	12111	0.482	0.86	1
	Mitochondrial genome	95770	1020	0.319
	tig00001221	99234	1	0.421			dropped in Funannotate clean step
	tig00000016	17414		0.435			identified as non-eukaryotic contaminant
	tig00000017	10310		0.436			identified as non-eukaryotic contaminant
	tig00000030	10620		0.434			identified as non-eukaryotic contaminant
	tig00000037	10600		0.432			identified as non-eukaryotic contaminant
23389	Chromosome 1	11792768	14061	0.483	1	2
	Chromosome 2	8998777	10998	0.475	1	1
	Chromosome 3	7980882	9668	0.48	1.02	2
	Chromosome 4	8133692	9987	0.481	0.87	1
	Mitochondrial genome	91625	1157	0.32
	tig00000106	193057	498	0.52			genes annotated
	tig00000013	78851	110	0.651			genes annotated
	tig00000107	84841	58	0.516			genes annotated
	tig00000046	69749	34	0.624			genes annotated
	tig00000015	86761	32	0.652			genes annotated
	tig00000066	71218	19	0.625			genes annotated
	tig00000051	68666	12	0.624			genes annotated
	tig00000028	53616	8	0.653			genes annotated
	tig00000062	72025	8	0.625			genes annotated
	tig00000017	46621	6	0.652			genes annotated
	tig00000021	45751	4	0.653			genes annotated
	tig00001496	80688	1	0.4			genes annotated
	tig00000003	4722557		0.664			identified as non-eukaryotic contaminant
	tig00000043	73243		0.624			identified as non-eukaryotic contaminant
	tig00000044	70578		0.623			identified as non-eukaryotic contaminant
	tig00000045	71336		0.625			identified as non-eukaryotic contaminant
	tig00000047	71844		0.624			identified as non-eukaryotic contaminant
	tig00000049	72881		0.625			identified as non-eukaryotic contaminant
	tig00000057	70753		0.625			identified as non-eukaryotic contaminant
	tig00000065	70898		0.623			identified as non-eukaryotic contaminant
	tig00000068	71710		0.625			identified as non-eukaryotic contaminant
	tig00000069	37943		0.623			identified as non-eukaryotic contaminant
	tig00000070	37380		0.621			identified as non-eukaryotic contaminant
	tig00000072	38906		0.62			identified as non-eukaryotic contaminant
	tig00000074	36965		0.625			identified as non-eukaryotic contaminant
	tig00000079	72541		0.624			identified as non-eukaryotic contaminant
	tig00000082	71443		0.625			identified as non-eukaryotic contaminant
	tig00000096	72286		0.625			identified as non-eukaryotic contaminant

## Sheet: Table S3
Table S3: Size, count and proportion of the PH-1 genome affected by different structural rearrangements for each assembly.
SVs	23389			23468			23473			23522			CMl3066			CS3005			FG-12
	Count	Size	Genome affected (%)	Count	Size	Genome affected (%)	Count	Size		Count	Size	Genome affected (%)	Count	Size	Genome affected (%)	Count	Size	Genome affected (%)	Count	Size	Genome affected (%)
inversions	10	319852	0.874778	4	72340	0.197846	14	181029	0.495105	13	318415	0.870848	12	263798	0.721473	5	105051	0.287309	29	3146871	8.60652	87
translocations	28	87090	0.238186	18	57256	0.156592	39	73156	0.200078	15	21854	0.0597695	19	77395	0.211671	20	602443	1.64765	20	76198	0.208397	159
duplications	55	117534	0.321449	50	124265	0.339858	42	51801	0.141673	36	52080	0.142436	30	45514	0.124478	21	23785	0.0650507	11	2345	0.00641345	245
deletions	7413	93711	0.256295	5010	49347	0.134961	6788	124725	0.341116	5470	107875	0.295032	5168	90756	0.248213	4253	67174	0.183717	0	0	0	34102
insertions	5501	92659	0.253417	4102	68871	0.188358	6822	120033	0.328284	5717	90969	0.248795	5610	98196	0.268561	4605	75941	0.207695	26132	193263	0.528564	58489

## Sheet: Table S4
Table S4: Information (e.g., position in reference and query, size) on inversions identified.
Inversion ID	Isolate	chr ID ref	ref start position	ref end position	chr Id query	query start position	query end position	annotation Id	Size in ref	Size in query
1	23522	HG970332.2	44054	95634	HG970332.2	80907	131682	INV42	51580	50775
2	CML3066	HG970332.2	71367	99831	HG970332.2	109133	135168	INV49	28464	26035
3	23473	HG970332.2	3550503	3563124	HG970332.2	3604132	3617549	INV65	12621	13417
4	FG-12	HG970332.2	6546610	6547365	HG970332.2	6393695	6394450	INV48	755	755
5	FG-12	HG970332.2	6667207	6671857	HG970332.2	6508377	6512946	INV49	4650	4569
6	FG-12	HG970332.2	6673004	6676704	HG970332.2	6515584	6519107	INV50	3700	3523
7	FG-12	HG970332.2	7130470	7165418	HG970332.2	6948196	6986948	INV51	34948	38752
8	FG-12	HG970332.2	7276953	7277484	HG970332.2	7095374	7095905	INV52	531	531
9	FG-12	HG970332.2	7359813	7361265	HG970332.2	7186421	7187863	INV53	1452	1442
10	FG-12	HG970332.2	8587144	8593728	HG970332.2	8413181	8419527	INV54	6584	6346
11	23522	HG970332.2	8970079	8998002	HG970332.2	8987355	9012471	INV43	27923	25116
12	23389	HG970332.2	8971866	9016973	HG970332.2	9006771	9043386	INV47	45107	36615
13	23522	HG970332.2	9014302	9014556	HG970332.2	9027834	9028088	INV44	254	254
14	CML3066	HG970332.2	9014302	9014556	HG970332.2	9078354	9078608	INV50	254	254
15	FG-12	HG970332.2	9018988	11671865	HG970332.2	8876322	11496499	INV55	2652877	2620177
16	23473	HG970333.1	1349	2690	HG970333.1	39926	41262	INV66	1341	1336
17	23522	HG970333.1	1615	2690	HG970333.1	33614	34683	INV45	1075	1069
18	FG-12	HG970333.1	33391	38014	HG970333.1	31520	44481	INV56	4623	12961
19	FG-12	HG970333.1	79254	93266	HG970333.1	66712	80845	INV57	14012	14133
20	FG-12	HG970333.1	212105	215500	HG970333.1	178321	181740	INV58	3395	3419
20	FG-12	HG970333.1	4757831	4759661	HG970333.1	4641689	4643508	INV60	1830	1819
21	CML3066	HG970333.1	383952	387405	HG970333.1	371440	374840	INV51	3453	3400
22	23389	HG970333.1	562273	567679	HG970333.1	544318	549647	INV48	5406	5329
23	23473	HG970333.1	562273	567681	HG970333.1	617073	622339	INV67	5408	5266
24	CML3066	HG970333.1	562273	567679	HG970333.1	560899	566231	INV52	5406	5332
25	23473	HG970333.1	2870518	2884754	HG970333.1	2923571	2937803	INV68	14236	14232
26	23473	HG970333.1	2889009	2900420	HG970333.1	2938557	2949978	INV69	11411	11421
27	FG-12	HG970333.1	2890147	2902367	HG970333.1	2785099	2797059	INV59	12220	11960
28	23389	HG970333.1	3280786	3296726	HG970333.1	3276988	3300743	INV49	15940	23755
29	23473	HG970333.1	3280786	3282327	HG970333.1	3346805	3348356	INV70	1541	1551
29	23473	HG970333.1	7511123	7511465	HG970333.1	7557936	7558276	INV72	342	340
31	FG-12	HG970333.1	5216051	5257613	HG970333.1	5100472	5141821	INV61	41562	41349
32	23389	HG970333.1	5259041	5283794	HG970333.1	5237171	5261956	INV50	24753	24785
33	23522	HG970333.1	5259041	5283794	HG970333.1	5255251	5280026	INV46	24753	24775
34	23473	HG970333.1	5259041	5283794	HG970333.1	5307996	5332765	INV71	24753	24769
35	FG-12	HG970333.1	5259041	5283615	HG970333.1	5151645	5176207	INV62	24574	24562
36	CS3005	HG970333.1	5259041	5283769	HG970333.1	5208333	5233075	INV38	24728	24742
37	FG-12	HG970333.1	6876793	6877649	HG970333.1	6775203	6776060	INV63	856	857
38	23522	HG970333.1	7511123	7511465	HG970333.1	7506181	7506519	INV47	342	338
40	FG-12	HG970333.1	7511123	7511465	HG970333.1	7396035	7396376	INV64	342	341
41	CML3066	HG970333.1	7511123	7511465	HG970333.1	7497042	7497380	INV53	342	338
42	FG-12	HG970333.1	7599902	7616740	HG970333.1	7483723	7501807	INV65	16838	18084
43	CML3066	HG970333.1	7599902	7616740	HG970333.1	7585958	7605003	INV54	16838	19045
44	23473	HG970333.1	7822775	7839723	HG970333.1	7876089	7893050	INV73	16948	16961
45	FG-12	HG970333.1	7822775	7839723	HG970333.1	7705955	7722757	INV66	16948	16802
46	23473	HG970333.1	7841950	7864413	HG970333.1	7893052	7915447	INV74	22463	22395
47	FG-12	HG970333.1	7841950	7864413	HG970333.1	7722759	7744902	INV67	22463	22143
48	FG-12	HG970333.1	8218226	8220551	HG970333.1	8090238	8092568	INV68	2325	2330
49	FG-12	HG970333.1	8221477	8221877	HG970333.1	8097314	8097701	INV69	400	387
50	23473	HG970333.1	8229559	8230321	HG970333.1	8281043	8281805	INV75	762	762
51	23389	HG970333.1	8258057	8317939	HG970333.1	8239593	8290398	INV51	59882	50805
52	23522	HG970333.1	8258078	8324290	HG970333.1	8250579	8316897	INV48	66212	66318
53	23473	HG970333.1	8258078	8324290	HG970333.1	8307094	8360786	INV76	66212	53692
54	23468	HG970333.1	8258078	8324290	HG970333.1	8327071	8387598	INV49	66212	60527
55	FG-12	HG970333.1	8258078	8324290	HG970333.1	8126600	8192151	INV70	66212	65551
56	CS3005	HG970333.1	8258078	8324290	HG970333.1	8051226	8111849	INV39	66212	60623
57	CML3066	HG970333.1	8258078	8324290	HG970333.1	8242519	8308681	INV55	66212	66162
58	FG-12	HG970333.1	8749265	8763809	HG970333.1	8659872	8674408	INV71	14544	14536
59	CS3005	HG970333.1	8865225	8865381	HG970333.1	8668785	8668941	INV40	156	156
60	FG-12	HG970334.1	896657	902009	HG970334.1	907467	912814	INV72	5352	5347
61	23389	HG970334.1	4093050	4093450	HG970334.1	4118449	4118849	INV52	400	400
62	FG-12	HG970334.1	7046417	7058543	HG970334.1	6858393	6875037	INV73	12126	16644
63	23468	HG970334.1	7779882	7782727	HG970334.1	7869890	7872753	INV50	2845	2863
64	23522	HG970334.1	7780162	7783609	HG970334.1	7987815	7991279	INV49	3447	3464
65	23389	HG970335.2	10298	15423	HG970335.2	35464	39634	INV53	5125	4170
66	FG-12	HG970335.2	30309	47454	HG970335.2	4703	24743	INV74	17145	20040
67	23522	HG970335.2	2247896	2261426	HG970335.2	2230080	2241493	INV50	13530	11413
68	CS3005	HG970335.2	2247896	2261426	HG970335.2	2231122	2242535	INV41	13530	11413
69	CML3066	HG970335.2	2247896	2261426	HG970335.2	2281919	2293332	INV56	13530	11413
70	23522	HG970335.2	3797337	3797762	HG970335.2	3780337	3780762	INV51	425	425
71	23473	HG970335.2	3797337	3797762	HG970335.2	3789810	3790235	INV77	425	425
72	CS3005	HG970335.2	3797337	3797762	HG970335.2	3784775	3785200	INV42	425	425
73	CML3066	HG970335.2	3797337	3797762	HG970335.2	3833917	3834342	INV57	425	425
74	23389	HG970335.2	5051768	5087932	HG970335.2	5077723	5120505	INV54	36164	42782
75	23522	HG970335.2	5083104	5084903	HG970335.2	5081125	5082924	INV52	1799	1799
76	CML3066	HG970335.2	5083104	5084903	HG970335.2	5117777	5119576	INV58	1799	1799
77	23468	HG970335.2	5093784	5096870	HG970335.2	5068879	5071984	INV51	3086	3105
78	23522	HG970335.2	5093784	5096870	HG970335.2	5099517	5102621	INV53	3086	3104
79	23389	HG970335.2	5093784	5096870	HG970335.2	5126185	5129280	INV55	3086	3095
80	CML3066	HG970335.2	5093784	5096870	HG970335.2	5136170	5141126	INV59	3086	4956
81	23473	HG970335.2	5094334	5096900	HG970335.2	5069382	5072345	INV78	2566	2963
82	23522	HG970335.2	6596525	6720514	HG970335.2	6597799	6721026	INV54	123989	123227
83	23389	HG970335.2	6596525	6720514	HG970335.2	6626545	6750006	INV56	123989	123461
84	FG-12	HG970335.2	6596525	6720514	HG970335.2	6477239	6598851	INV75	123989	121612
85	CML3066	HG970335.2	6596525	6720514	HG970335.2	6634837	6758261	INV60	123989	123424
86	FG-12	HG970335.2	6950254	6989872	HG970335.2	6826067	6864272	INV76	39618	38205
87	23468	HG970335.2	7988652	7988849	HG970335.2	8000235	8000432	INV52	197	197

## Sheet: Table S5
Table S5: Information on translocations identified.
Translocation ID	Isolates	chr ID ref	ref start position	ref end position	chr Id query	query start position	query end	annotation Id	Size in reference	Size in query
1	FG-12	HG970332.2	6085	12020	HG970333.1	25934	31869	INVTR266	5935	5935
2	23389	HG970332.2	13766	15112	HG970333.1	8722194	8723537	TRANS105	1346	1343
3	23473	HG970332.2	13788	15640	HG970332.2	280753	282604	INVTR87	1852	1851
4	CML3066	HG970332.2	14859	15640	HG970332.2	7845315	7846095	TRANS61	781	780
5	CML3066	HG970332.2	16968	17746	HG970333.1	298016	298794	TRANS173	778	778
6	23389	HG970332.2	22586	22794	HG970332.2	101798	102004	TRANS57	208	206
7	FG-12	HG970332.2	66831	69308	HG970333.1	8649938	8652414	TRANS267	2477	2476
8	FG-12	HG970332.2	69307	70643	HG970333.1	11679	13012	INVTR268	1336	1333
9	23473	HG970332.2	270344	272840	HG970332.2	318750	321246	INVTR88	2496	2496
10	23522	HG970332.2	483883	484752	HG970332.2	51835	52704	TRANS55	869	869
11	23473	HG970332.2	3263138	3263293	HG970332.2	11501303	11501458	TRANS79	155	155
12	23473	HG970332.2	7156988	7158852	HG970333.1	165455	167319	INVTR127	1864	1864
13	FG-12	HG970332.2	7165586	7170166	HG970332.2	6943038	6947602	TRANS77	4580	4564
14	CML3066	HG970332.2	8973085	8980770	HG970335.2	5124192	5131870	TRANS176	7685	7678
15	23473	HG970332.2	8998000	8999870	HG970333.1	8959227	8961097	INVTR128	1870	1870
16	CML3066	HG970332.2	9006713	9007474	HG970333.1	307375	308136	INVTR177	761	761
17	CS3005	HG970332.2	11114833	11487688	HG970334.1	3639681	4016201	TRANS60	372855	376520
18	FG-12	HG970332.2	11673092	11680034	HG970332.2	8803426	8810385	TRANS78	6942	6959
19	CML3066	HG970332.2	11747072	11747215	HG970332.2	9085203	9085346	INVTR65	143	143
20	23389	HG970332.2	11747211	11748230	HG970335.2	6588	7624	INVTR117	1019	1036
21	23468	HG970332.2	11747214	11748041	HG970333.1	24874	25702	INVTR92	827	828
22	23389	HG970332.2	11751083	11756117	HG970332.2	8996	14080	TRANS58	5034	5084
23	CML3066	HG970332.2	11751083	11757913	HG970335.2	31444	38248	INVTR179	6830	6804
24	23473	HG970332.2	11751083	11757917	HG970334.1	7854389	7861324	TRANS130	6834	6935
25	23468	HG970332.2	11758274	11759569	HG970335.2	17836	19074	INVTR96	1295	1238
26	23468	HG970333.1	2192	17692	HG970333.1	9043268	9058873	INVTR57	15500	15605
27	23473	HG970333.1	3164	4366	HG970332.2	9068983	9070186	INVTR132	1202	1203
28	CML3066	HG970333.1	3212	5090	HG970332.2	9083075	9085571	INVTR181	1878	2496
29	23389	HG970333.1	3249	5090	HG970332.2	9002895	9004737	TRANS119	1841	1842
30	23522	HG970333.1	5919	11774	HG970334.1	8138516	8144734	INVTR157	5855	6218
31	23389	HG970333.1	6185	11125	HG970334.1	7948556	7953467	INVTR121	4940	4911
32	23389	HG970333.1	17971	22302	HG970334.1	14635	18977	TRANS122	4331	4342
33	23473	HG970333.1	31564	32157	HG970333.1	38035	38629	TRANS80	593	594
34	23522	HG970333.1	31568	32148	HG970333.1	3311630	3312208	TRANS56	580	578
35	23468	HG970333.1	31569	32023	HG970334.1	7867408	7867862	INVTR99	454	454
36	23473	HG970333.1	32150	32764	HG970333.1	3332046	3332662	INVTR89	614	616
37	23389	HG970333.1	32150	32774	HG970334.1	681092	681716	INVTR124	624	624
38	23522	HG970333.1	32950	33391	HG970333.1	8993570	8994011	TRANS57	441	441
39	FG-12	HG970333.1	38013	45254	HG970334.1	7285321	7292480	INVTR269	7241	7159
40	23473	HG970333.1	208705	208850	HG970333.1	8962240	8962385	TRANS81	145	145
41	23473	HG970333.1	208851	209037	HG970333.1	716719	716905	INVTR90	186	186
42	23389	HG970333.1	311296	311499	HG970334.1	7946950	7947158	INVTR127	203	208
43	23522	HG970333.1	311296	311499	HG970334.1	8137936	8138144	INVTR160	203	208
44	23468	HG970333.1	365758	367385	HG970332.2	11487664	11489293	INVTR102	1627	1629
45	23473	HG970333.1	365758	367589	HG970333.1	757973	759804	INVTR91	1831	1831
46	CML3066	HG970333.1	422809	423524	HG970333.1	391246	391961	TRANS62	715	715
47	23468	HG970333.1	572788	574656	HG970334.1	7123442	7125308	INVTR103	1868	1866
48	23473	HG970333.1	572789	574657	HG970333.1	7663957	7665823	INVTR92	1868	1866
49	23473	HG970333.1	3269235	3270059	HG970332.2	279876	280700	INVTR136	824	824
50	23522	HG970333.1	3269430	3270059	HG970333.1	8984489	8985117	TRANS58	629	628
51	23473	HG970333.1	3270279	3270915	HG970332.2	284424	285059	INVTR137	636	635
52	23473	HG970333.1	3270898	3271696	HG970333.1	8963076	8963875	TRANS82	798	799
53	23473	HG970333.1	3271694	3273466	HG970333.1	96662	98428	INVTR93	1772	1766
54	23389	HG970333.1	3271988	3273466	HG970333.1	12821	14302	INVTR62	1478	1481
55	CS3005	HG970333.1	3274353	3275607	HG970334.1	22300	23557	TRANS65	1254	1257
56	CML3066	HG970333.1	3277548	3279004	HG970333.1	288606	290096	TRANS63	1456	1490
57	23473	HG970333.1	3277548	3279372	HG970333.1	464665	466523	TRANS83	1824	1858
58	23522	HG970333.1	3277548	3279372	HG970332.2	6752697	6754555	TRANS163	1824	1858
59	23468	HG970333.1	3278370	3278923	HG970334.1	7866722	7867275	TRANS104	553	553
60	23473	HG970333.1	3286370	3288278	HG970335.2	5052664	5054569	TRANS139	1908	1905
61	23522	HG970333.1	3286406	3288265	HG970334.1	259253	261114	TRANS164	1859	1861
62	CML3066	HG970333.1	3286406	3288265	HG970334.1	202473	204335	TRANS184	1859	1862
63	CML3066	HG970333.1	3290788	3291401	HG970333.1	3337502	3338113	INVTR66	613	611
64	23522	HG970333.1	3301410	3304490	HG970333.1	3326582	3329619	INVTR61	3080	3037
65	23473	HG970333.1	3301585	3301836	HG970333.1	8792699	8792950	TRANS84	251	251
66	23389	HG970333.1	3304492	3311867	HG970333.1	190946	198328	TRANS59	7375	7382
67	CS3005	HG970333.1	3304494	3311861	HG970332.2	11174247	11181612	TRANS66	7367	7365
68	CML3066	HG970333.1	3304494	3311865	HG970333.1	299334	306712	INVTR67	7371	7378
69	CML3066	HG970333.1	3311865	3313928	HG970333.1	3307357	3309373	INVTR68	2063	2016
70	23389	HG970333.1	3311865	3314031	HG970333.1	3272488	3274654	TRANS60	2166	2166
71	23473	HG970333.1	3326891	3327144	HG970332.2	9066320	9066575	INVTR142	253	255
72	23522	HG970333.1	3329323	3331328	HG970333.1	3301069	3303069	INVTR62	2005	2000
73	23389	HG970333.1	3329323	3333860	HG970334.1	5427394	5431643	INVTR135	4537	4249
74	CML3066	HG970333.1	3329323	3333860	HG970334.1	5446091	5450788	INVTR187	4537	4697
75	23389	HG970333.1	3329357	3330602	HG970333.1	3257464	3258706	INVTR63	1245	1242
76	23522	HG970333.1	3331587	3333860	HG970334.1	5538237	5540454	INVTR170	2273	2217
77	FG-12	HG970333.1	4155935	4156051	HG970334.1	130232	130348	INVTR271	116	116
78	FG-12	HG970333.1	4550016	4553135	HG970333.1	4790267	4793382	TRANS79	3119	3115
79	CS3005	HG970333.1	6069031	6221046	HG970334.1	7663743	7815888	TRANS68	152015	152145
80	FG-12	HG970333.1	8128033	8128175	HG970333.1	8100765	8100909	TRANS80	142	144
81	23389	HG970333.1	8636437	8636625	HG970332.2	528980	529169	TRANS137	188	189
82	23468	HG970333.1	8748093	8749242	HG970332.2	11820873	11822022	TRANS105	1149	1149
83	23473	HG970333.1	8748695	8749206	HG970334.1	7850601	7851112	INVTR144	511	511
84	23389	HG970333.1	8782636	8790107	HG970334.1	7169	14632	INVTR139	7471	7463
85	CS3005	HG970333.1	8782638	8786304	HG970335.2	4372062	4375727	INVTR69	3666	3665
86	23468	HG970333.1	8782638	8790107	HG970333.1	219831	234687	INVTR58	7469	14856
87	23473	HG970333.1	8852153	8852338	HG970335.2	7136952	7137137	INVTR145	185	185
88	23389	HG970333.1	8852153	8852355	HG970334.1	83898	84103	TRANS140	202	205
89	23473	HG970333.1	8852471	8854354	HG970335.2	5016245	5018135	INVTR147	1883	1890
90	23468	HG970333.1	8852696	8854337	HG970333.1	6334814	6336465	TRANS53	1641	1651
91	FG-12	HG970333.1	8925315	8935324	HG970334.1	47503	58257	INVTR272	10009	10754
92	FG-12	HG970333.1	8970723	8979247	HG970332.2	26729	35274	INVTR273	8524	8545
93	23389	HG970333.1	8979419	8986801	HG970335.2	4524755	4532140	INVTR141	7382	7385
94	23468	HG970333.1	8979421	8986799	HG970333.1	9035103	9042483	TRANS54	7378	7380
95	CML3066	HG970333.1	8979428	8986799	HG970333.1	290099	297470	INVTR69	7371	7371
96	23522	HG970333.1	8996026	8996608	HG970333.1	59039	59617	TRANS59	582	578
97	CS3005	HG970334.1	5652	9993	HG970335.2	7946938	7951279	TRANS71	4341	4341
98	23473	HG970334.1	5653	9224	HG970334.1	7854373	7857963	INVTR94	3571	3590
99	23468	HG970334.1	8513	9231	HG970334.1	7890210	7890922	INVTR59	718	712
100	CS3005	HG970334.1	9986	39266	HG970335.2	5024845	5054131	TRANS72	29280	29286
101	FG-12	HG970334.1	10709	27273	HG970332.2	1068	17570	INVTR274	16564	16502
102	23468	HG970334.1	62585	62784	HG970334.1	7408634	7408831	TRANS55	199	197
103	FG-12	HG970334.1	67354	67557	HG970334.1	3964770	3964973	TRANS81	203	203
104	FG-12	HG970334.1	69050	69181	HG970334.1	7444162	7444293	INVTR82	131	131
105	CS3005	HG970334.1	109173	109375	HG970335.2	33014	33219	TRANS73	202	205
106	CML3066	HG970334.1	110046	110257	HG970332.2	10673658	10673867	TRANS189	211	209
107	23522	HG970334.1	110046	110257	HG970332.2	10621054	10621263	TRANS172	211	209
108	23473	HG970334.1	5350318	5350930	HG970333.1	108415	109029	INVTR151	612	614
109	23473	HG970334.1	5354196	5355059	HG970334.1	5381317	5382176	TRANS85	863	859
110	23473	HG970334.1	5355057	5355244	HG970334.1	5414365	5414552	INVTR95	187	187
111	23473	HG970334.1	5355244	5356606	HG970334.1	5406574	5408390	INVTR96	1362	1816
112	CS3005	HG970334.1	5368891	5370571	HG970335.2	7962584	7964264	INVTR75	1680	1680
113	FG-12	HG970334.1	5372918	5373450	HG970335.2	5011920	5012453	TRANS275	532	533
114	23389	HG970334.1	5378511	5385981	HG970335.2	26551	34035	TRANS144	7470	7484
115	23473	HG970334.1	5378512	5381256	HG970333.1	83463	86207	TRANS155	2744	2744
116	23389	HG970334.1	5378515	5381717	HG970334.1	5411093	5414296	TRANS61	3202	3203
117	23473	HG970334.1	5379641	5385738	HG970333.1	3384089	3390196	INVTR156	6097	6107
118	23389	HG970334.1	5387102	5388519	HG970332.2	9046258	9047675	TRANS147	1417	1417
119	23473	HG970334.1	5394045	5395707	HG970334.1	5361332	5363014	INVTR97	1662	1682
120	CS3005	HG970334.1	5395756	5399270	HG970335.2	7985302	7988808	INVTR76	3514	3506
121	23473	HG970334.1	5395805	5396373	HG970334.1	5380758	5381326	INVTR98	568	568
122	23389	HG970334.1	5402226	5403518	HG970335.2	20307	21587	TRANS149	1292	1280
123	FG-12	HG970334.1	6666348	6669771	HG970333.1	6026006	6029380	TRANS277	3423	3374
124	23389	HG970334.1	7011393	7017741	HG970333.1	3263548	3269892	INVTR150	6348	6344
125	23473	HG970334.1	7011519	7017725	HG970333.1	98799	105007	TRANS159	6206	6208
126	CS3005	HG970334.1	7017732	7025390	HG970335.2	7973024	7980688	TRANS77	7658	7664
127	23389	HG970334.1	7017736	7025390	HG970335.2	45145	52806	TRANS156	7654	7661
128	23473	HG970334.1	7017736	7025392	HG970334.1	7839480	7847144	TRANS86	7656	7664
129	CS3005	HG970334.1	7017748	7020177	HG970334.1	7844276	7846709	INVTR47	2429	2433
130	23468	HG970334.1	7018356	7025397	HG970334.1	66206	73254	TRANS56	7041	7048
131	FG-12	HG970334.1	7025013	7025216	HG970334.1	148023	148226	INVTR83	203	203
132	23468	HG970334.1	7772150	7779518	HG970334.1	6406149	6413517	INVTR60	7368	7368
133	CS3005	HG970334.1	7772152	7778073	HG970335.2	7966399	7972319	TRANS79	5921	5920
134	23389	HG970334.1	7772152	7778078	HG970334.1	145788	151715	INVTR64	5926	5927
135	CML3066	HG970334.1	7772152	7779529	HG970335.2	71648	79066	TRANS196	7377	7418
136	CS3005	HG970334.1	7775722	7779531	HG970335.2	5021037	5024847	TRANS80	3809	3810
137	23389	HG970334.1	7778073	7779531	HG970334.1	136673	138132	INVTR65	1458	1459
138	FG-12	HG970334.1	7779529	7782624	HG970333.1	56201	59316	INVTR278	3095	3115
139	CS3005	HG970334.1	7779808	7782906	HG970334.1	18485	21585	INVTR48	3098	3100
140	CML3066	HG970334.1	7788639	7792630	HG970335.2	23028	27019	INVTR197	3991	3991
141	23522	HG970334.1	7789009	7790271	HG970334.1	104113	105369	INVTR63	1262	1256
142	23389	HG970335.2	2	124	HG970333.1	1	123	TRANS159	122	122
143	23473	HG970335.2	2	139	HG970334.1	1	133	TRANS162	137	132
144	23468	HG970335.2	35	139	HG970334.1	7921116	7921220	INVTR118	104	104
145	23473	HG970335.2	29114	29259	HG970334.1	72228	72373	INVTR165	145	145
146	23389	HG970335.2	29114	29725	HG970335.2	4536537	4537146	INVTR66	611	609
147	FG-12	HG970335.2	3797337	3798779	HG970335.2	3713608	3715048	INVTR84	1442	1440
148	FG-12	HG970335.2	4280302	4280486	HG970333.1	5148904	5149093	INVTR281	184	189
149	CS3005	HG970335.2	5045439	5046696	HG970333.1	22660	23910	INVTR82	1257	1250
150	23473	HG970335.2	5053336	5058887	HG970334.1	5392750	5398293	INVTR168	5551	5543
151	23473	HG970335.2	5068533	5071973	HG970333.1	3353058	3356491	INVTR170	3440	3433
152	CS3005	HG970335.2	5078449	5079084	HG970335.2	4370825	4371460	TRANS43	635	635
153	CS3005	HG970335.2	5080314	5081199	HG970335.2	4374574	4375459	TRANS44	885	885
154	CS3005	HG970335.2	5081257	5081457	HG970335.2	1	201	TRANS45	200	200
155	23468	HG970335.2	5483983	5485849	HG970333.1	4809422	4811287	INVTR127	1866	1865
156	CS3005	HG970335.2	5485343	5485720	HG970335.2	7938070	7938447	TRANS46	377	377
157	23522	HG970335.2	7165467	7165648	HG970334.1	7992109	7992290	TRANS190	181	181
158	CML3066	HG970335.2	8007869	8028844	HG970335.2	8035290	8055933	TRANS64	20975	20643
159	23468	HG970335.2	8010004	8010203	HG970334.1	5415468	5415667	INVTR130	199	199
									92044	92070

## Sheet: Table S6
Table S6 Information on duplications identified.
Duplications ID	Isolates	chr ID ref	ref start position	ref end position	chr Id query	query start position	query end	annotation Id	copy status for duplicate	Size in reference	Size in Query
1	CS3005	HG970332.2	1184	3021	HG970335.2	7948411	7950504	DUP56	copyloss	1837	2093
2	CML3066	HG970332.2	2359	3025	HG970335.2	37601	38263	DUP172	copyloss	666	662
3	23473	HG970332.2	3693	5561	HG970333.1	8959229	8961097	DUP123	copyloss	1868	1868
4	23473	HG970332.2	13788	15646	HG970334.1	24034	25892	DUP125	copygain	1858	1858
5	23389	HG970332.2	14669	15223	HG970333.1	8983995	8984546	DUP106	copygain	554	551
6	23468	HG970332.2	22597	22794	HG970332.2	10686988	10687185	DUP61	copyloss	197	197
7	CS3005	HG970332.2	22597	22794	HG970332.2	10496036	10496233	DUP49	copyloss	197	197
8	CML3066	HG970332.2	65494	65685	HG970335.2	1755970	1756161	DUP174	copyloss	191	191
9	FG-12	HG970332.2	3242695	3243015	HG970332.2	3125868	3126188	DUP85	copyloss	320	320
10	23473	HG970332.2	3263143	3263286	HG970333.1	7870648	7870791	DUP126	copygain	143	143
11	23522	HG970332.2	7156987	7158819	HG970333.1	2537446	2539281	DUP154	copyloss	1832	1835
12	CML3066	HG970332.2	7156987	7158819	HG970333.1	2524926	2526761	DUP175	copyloss	1832	1835
13	CS3005	HG970332.2	7158347	7158724	HG970335.2	7938070	7938447	DUP58	copyloss	377	377
14	23468	HG970332.2	7659557	7659692	HG970334.1	7708813	7708948	DUP89	copygain	135	135
15	CS3005	HG970332.2	8965092	8966238	HG970333.1	8789096	8790241	DUP59	copyloss	1146	1145
16	23522	HG970332.2	8973085	8980770	HG970335.2	5087540	5095221	DUP155	copygain	7685	7681
17	23389	HG970332.2	8973086	8978431	HG970333.1	8307894	8313239	DUP111	copygain	5345	5345
18	23468	HG970332.2	8973089	8978973	HG970335.2	7637136	7643020	DUP90	copygain	5884	5884
19	23389	HG970332.2	8973565	8978292	HG970333.1	3269928	3274654	DUP112	copygain	4727	4726
20	23468	HG970332.2	8998916	8999725	HG970334.1	7408828	7409637	DUP91	copygain	809	809
21	23473	HG970332.2	9005233	9005842	HG970332.2	9031373	9031982	DUP99	copygain	609	609
22	23389	HG970332.2	9016147	9016772	HG970335.2	22995	23623	DUP114	copygain	625	628
23	23389	HG970332.2	10606518	10606718	HG970332.2	9047670	9047870	DUP67	copygain	200	200
24	23473	HG970332.2	11747214	11747780	HG970334.1	7854378	7854944	DUP129	copyloss	566	566
25	23389	HG970332.2	11748133	11751080	HG970332.2	10161	13109	DUP68	copyloss	2947	2948
26	23468	HG970332.2	11751060	11758278	HG970334.1	7902640	7909876	DUP93	copygain	7218	7236
27	23468	HG970333.1	2087	11739	HG970334.1	105	9798	DUP98	copygain	9652	9693
28	23389	HG970333.1	3170	3557	HG970335.2	44757	45142	DUP118	copygain	387	385
29	23522	HG970333.1	31570	32157	HG970332.2	51408	51995	DUP158	copygain	587	587
30	23389	HG970333.1	32155	32765	HG970334.1	33030	33642	DUP126	copygain	610	612
31	CML3066	HG970333.1	32950	33369	HG970335.2	5130221	5130642	DUP183	copyloss	419	421
32	23389	HG970333.1	208851	209036	HG970333.1	7924	8109	DUP69	copygain	185	185
33	23468	HG970333.1	208851	209037	HG970333.1	30873	31059	DUP62	copygain	186	186
34	23468	HG970333.1	208853	209037	HG970333.1	37422	37606	DUP63	copygain	184	184
35	23473	HG970333.1	311296	311500	HG970332.2	5878012	5878212	DUP134	copyloss	204	200
36	CS3005	HG970333.1	367473	367624	HG970332.2	7101980	7102131	DUP62	copyloss	151	151
37	23389	HG970333.1	572789	574655	HG970334.1	7645051	7646913	DUP128	copyloss	1866	1862
38	23473	HG970333.1	2527317	2529152	HG970333.1	7663959	7665790	DUP100	copyloss	1835	1831
39	CS3005	HG970333.1	2528679	2529056	HG970335.2	7938070	7938447	DUP63	copyloss	377	377
40	23473	HG970333.1	3271986	3273466	HG970333.1	98882	100366	DUP101	copygain	1480	1484
41	23389	HG970333.1	3273456	3277546	HG970332.2	9034862	9038960	DUP130	copyloss	4090	4098
42	23522	HG970333.1	3273457	3277546	HG970332.2	8997010	9001108	DUP162	copyloss	4089	4098
43	23473	HG970333.1	3277548	3279025	HG970333.1	7868659	7870170	DUP102	copygain	1477	1511
44	23522	HG970333.1	3311865	3314774	HG970335.2	5059920	5062827	DUP165	copyloss	2909	2907
45	CS3005	HG970333.1	3314762	3315807	HG970334.1	7845581	7846628	DUP67	copyloss	1045	1047
46	23389	HG970333.1	3325909	3328348	HG970334.1	5383775	5386216	DUP132	copyloss	2439	2441
47	23522	HG970333.1	3325909	3328415	HG970334.1	5490093	5492604	DUP166	copyloss	2506	2511
48	CML3066	HG970333.1	3325924	3332468	HG970334.1	5429550	5435649	DUP185	copyloss	6544	6099
49	23389	HG970333.1	3326891	3327144	HG970332.2	9005496	9005751	DUP133	copygain	253	255
50	23522	HG970333.1	3328710	3329326	HG970334.1	5545246	5545852	DUP168	copyloss	616	606
51	23389	HG970333.1	5144083	5145880	HG970334.1	7939601	7941398	DUP136	copygain	1797	1797
52	23522	HG970333.1	5144083	5145880	HG970334.1	8130545	8132342	DUP171	copygain	1797	1797
53	23468	HG970333.1	7515978	7516280	HG970333.1	2926470	2926772	DUP64	copygain	302	302
54	23389	HG970333.1	8636443	8636608	HG970334.1	7837778	7837943	DUP138	copygain	165	165
55	23468	HG970333.1	8782638	8785951	HG970334.1	7409640	7412952	DUP106	copygain	3313	3312
56	23389	HG970333.1	8983384	8983864	HG970334.1	5414905	5415385	DUP142	copygain	480	480
57	23473	HG970333.1	8995715	8996045	HG970332.2	280751	281081	DUP149	copyloss	330	330
58	23468	HG970333.1	8996617	8996992	HG970333.1	228509	228884	DUP65	copyloss	375	375
59	CML3066	HG970333.1	8996617	8997017	HG970333.1	306312	306712	DUP70	copyloss	400	400
60	23468	HG970334.1	5653	8563	HG970333.1	10794	13708	DUP107	copyloss	2910	2914
61	CML3066	HG970334.1	5653	9218	HG970335.2	34745	38259	DUP188	copyloss	3565	3514
62	23473	HG970334.1	110053	110253	HG970334.1	76175	76375	DUP103	copyloss	200	200
63	CS3005	HG970334.1	110053	110253	HG970334.1	46759	46959	DUP50	copyloss	200	200
64	23522	HG970334.1	118024	118473	HG970335.2	5107391	5107840	DUP173	copyloss	449	449
65	CML3066	HG970334.1	118024	118473	HG970335.2	5145895	5146344	DUP190	copyloss	449	449
66	23522	HG970334.1	5350319	5350930	HG970333.1	3280233	3280844	DUP174	copygain	611	611
67	CML3066	HG970334.1	5358109	5360397	HG970332.2	9071644	9073933	DUP192	copygain	2288	2289
68	23473	HG970334.1	5358697	5359204	HG970335.2	5012871	5013380	DUP152	copyloss	507	509
69	CS3005	HG970334.1	5358700	5359130	HG970335.2	5020451	5020880	DUP74	copyloss	430	429
70	CML3066	HG970334.1	5364948	5365820	HG970333.1	8990329	8991201	DUP193	copygain	872	872
71	23473	HG970334.1	5374918	5375998	HG970333.1	3392306	3393364	DUP154	copygain	1080	1058
72	23468	HG970334.1	5376517	5377009	HG970334.1	5421188	5421680	DUP66	copygain	492	492
73	23468	HG970334.1	5376517	5377009	HG970332.2	9043618	9044111	DUP109	copygain	492	493
74	23468	HG970334.1	5376517	5377009	HG970335.2	7648744	7649236	DUP110	copygain	492	492
75	23389	HG970334.1	5379984	5385738	HG970333.1	8316064	8321825	DUP145	copygain	5754	5761
76	23389	HG970334.1	5391974	5392444	HG970333.1	3259196	3259664	DUP148	copygain	470	468
77	23389	HG970334.1	5400800	5402635	HG970334.1	5415533	5417351	DUP70	copygain	1835	1818
78	CML3066	HG970334.1	5403290	5403547	HG970333.1	306253	306513	DUP194	copyloss	257	260
79	23522	HG970334.1	5404227	5404831	HG970333.1	3279202	3279814	DUP175	copygain	604	612
80	23468	HG970334.1	7011382	7016210	HG970335.2	7632314	7637135	DUP113	copygain	4828	4821
81	23389	HG970334.1	7011590	7011767	HG970333.1	16188	16365	DUP153	copygain	177	177
82	23389	HG970334.1	7016800	7017741	HG970333.1	8109	9049	DUP155	copygain	941	940
83	23389	HG970334.1	7017747	7025394	HG970332.2	11482068	11489711	DUP157	copygain	7647	7643
84	CML3066	HG970334.1	7025394	7026402	HG970333.1	296470	297477	DUP195	copyloss	1008	1007
85	23473	HG970334.1	7387005	7387131	HG970333.1	3330125	3330250	DUP161	copyloss	126	125
86	23468	HG970334.1	7772356	7778454	HG970334.1	7830513	7836604	DUP67	copygain	6098	6091
87	23389	HG970334.1	7784785	7788642	HG970332.2	8983	12830	DUP158	copyloss	3857	3847
88	23468	HG970334.1	7784787	7788642	HG970332.2	11834456	11838216	DUP116	copyloss	3855	3760
89	23468	HG970334.1	7784788	7785689	HG970333.1	9034195	9035104	DUP117	copygain	901	909
90	23522	HG970335.2	4	143	HG970333.1	2	141	DUP176	copygain	139	139
91	23522	HG970335.2	9	143	HG970334.1	1	135	DUP177	copygain	134	134
92	23473	HG970335.2	19358	19980	HG970332.2	9050794	9051417	DUP164	copyloss	622	623
93	23522	HG970335.2	19832	19980	HG970332.2	9016266	9016415	DUP180	copyloss	148	149
94	23468	HG970335.2	29114	29259	HG970333.1	1267061	1267206	DUP119	copyloss	145	145
95	23522	HG970335.2	29114	29259	HG970333.1	1247985	1248130	DUP181	copyloss	145	145
96	CML3066	HG970335.2	29114	29259	HG970333.1	1235387	1235532	DUP199	copyloss	145	145
97	CS3005	HG970335.2	29114	29259	HG970333.1	1236615	1236760	DUP81	copyloss	145	145
98	23468	HG970335.2	47478	47701	HG970335.2	7643000	7643223	DUP68	copygain	223	223
99	23468	HG970335.2	47496	47701	HG970332.2	9037896	9038101	DUP120	copygain	205	205
100	23468	HG970335.2	47499	47698	HG970332.2	9045183	9045382	DUP121	copygain	199	199
101	23468	HG970335.2	47499	47703	HG970335.2	7650308	7650512	DUP69	copygain	204	204
102	CML3066	HG970335.2	47501	47699	HG970335.2	4149023	4149223	DUP71	copygain	198	200
103	23468	HG970335.2	753954	754734	HG970334.1	7033069	7033849	DUP122	copygain	780	780
104	23468	HG970335.2	1721156	1721358	HG970334.1	66003	66205	DUP123	copygain	202	202
105	FG-12	HG970335.2	3709536	3709675	HG970333.1	4873476	4873616	DUP280	copyloss	139	140
106	FG-12	HG970335.2	3711078	3711223	HG970335.2	4878398	4878543	DUP86	copyloss	145	145
107	23473	HG970335.2	5045006	5045445	HG970332.2	9057548	9057989	DUP167	copygain	439	441
108	23468	HG970335.2	5045445	5047303	HG970333.1	3345352	3347210	DUP125	copygain	1858	1858
109	CML3066	HG970335.2	5045772	5047313	HG970335.2	38258	39799	DUP72	copygain	1541	1541
110	23522	HG970335.2	5056602	5059792	HG970333.1	8990791	8993985	DUP184	copygain	3190	3194
111	23389	HG970335.2	5066800	5069763	HG970333.1	3254531	3257477	DUP162	copygain	2963	2946
112	23522	HG970335.2	5066802	5068725	HG970334.1	5504134	5506058	DUP186	copygain	1923	1924
113	CML3066	HG970335.2	5067412	5071739	HG970333.1	3290670	3294939	DUP200	copygain	4327	4269
114	23522	HG970335.2	5483977	5485816	HG970333.1	2537440	2539281	DUP189	copyloss	1839	1841
115	CML3066	HG970335.2	5483977	5485816	HG970333.1	2524920	2526761	DUP202	copyloss	1839	1841
116	CS3005	HG970335.2	5485699	5485855	HG970332.2	7101980	7102135	DUP83	copyloss	156	155
117	23468	HG970335.2	5788117	5788266	HG970332.2	97763	97912	DUP128	copyloss	149	149
118	23473	HG970335.2	7165449	7165648	HG970332.2	5878012	5878211	DUP172	copyloss	199	199
119	23389	HG970335.2	7982921	7991699	HG970335.2	8030185	8043566	DUP71	copygain	8778	13381
120	23473	HG970335.2	7985447	7986061	HG970335.2	7959306	7959920	DUP104	copyloss	614	614
121	23389	HG970335.2	7991325	7991699	HG970334.1	7876914	7877288	DUP166	copygain	374	374
122	23522	HG970335.2	7991325	7991699	HG970334.1	8068497	8068871	DUP191	copygain	374	374
123	CS3005	HG970335.2	8010004	8010218	HG970335.2	1704118	1704332	DUP51	copyloss	214	214
124	23389	HG970332.2	3695	5577	HG970332.2	9008326	9010212	INVDP100	copyloss	1882	1886
125	23389	HG970332.2	15004	15640	HG970333.1	3242078	3242714	INVDP107	copyloss	636	636
126	23389	HG970332.2	65489	65686	HG970333.1	7921	8119	INVDP108	copyloss	197	198
127	23389	HG970333.1	31558	32157	HG970335.2	15292	15890	INVDP123	copygain	599	598
128	23389	HG970332.2	7156987	7158852	HG970334.1	7645051	7646914	INVDP109	copyloss	1865	1863
129	23389	HG970332.2	8973082	8980761	HG970333.1	8775377	8783052	INVDP110	copygain	7679	7675
130	23389	HG970332.2	9005233	9005847	HG970334.1	5417354	5417966	INVDP113	copygain	614	612
131	23389	HG970332.2	10606518	10606718	HG970334.1	7953466	7953666	INVDP115	copygain	200	200
132	23389	HG970332.2	11747076	11747217	HG970334.1	64516	64657	INVDP116	copyloss	141	141
133	23389	HG970333.1	32153	32766	HG970335.2	18850	19463	INVDP125	copygain	613	613
134	23389	HG970333.1	31568	32148	HG970333.1	3298657	3299235	INVDP101	copyloss	580	578
135	23389	HG970333.1	3301408	3304492	HG970335.2	5115933	5118960	INVDP131	copyloss	3084	3027
136	23389	HG970333.1	3270285	3270898	HG970334.1	5376065	5376676	INVDP129	copyloss	613	611
137	23389	HG970333.1	3328265	3328716	HG970334.1	5400943	5401392	INVDP134	copyloss	451	449
138	23389	HG970334.1	5675	9218	HG970332.2	8985	12528	INVDP143	copyloss	3543	3543
139	23389	HG970334.1	5358301	5363214	HG970334.1	5429611	5434380	INVDP102	copygain	4913	4769
140	23389	HG970334.1	5381330	5385983	HG970333.1	8770718	8775380	INVDP146	copygain	4653	4662
141	23389	HG970333.1	3696	5077	HG970332.2	9044605	9045984	INVDP120	copygain	1381	1379
142	23389	HG970334.1	7011419	7017741	HG970333.1	8322036	8328354	INVDP151	copygain	6322	6318
143	23389	HG970334.1	7011419	7017741	HG970333.1	8724537	8730855	INVDP152	copygain	6322	6318
144	23389	HG970334.1	7011590	7015862	HG970333.1	10044	14315	INVDP154	copygain	4272	4271
145	23389	HG970335.2	47481	47701	HG970335.2	5091968	5092189	INVDP103	copyloss	220	221
146	23389	HG970335.2	260633	260834	HG970332.2	5848254	5848455	INVDP160	copyloss	201	201
147	23389	HG970335.2	1721156	1721358	HG970332.2	94053	94255	INVDP161	copygain	202	202
148	23389	HG970335.2	5483983	5485849	HG970334.1	7645051	7646914	INVDP163	copyloss	1866	1863
149	23389	HG970335.2	5788137	5788256	HG970333.1	476332	476450	INVDP164	copyloss	119	118
150	23389	HG970335.2	7165448	7165651	HG970334.1	7854347	7854550	INVDP165	copygain	203	203
151	23389	HG970335.2	8010003	8010203	HG970335.2	7193915	7194115	INVDP104	copyloss	200	200
152	23389	HG970335.2	8010470	8010616	HG970334.1	4684396	4684542	INVDP167	copyloss	146	146
153	23468	HG970332.2	13783	15011	HG970333.1	9009774	9010994	INVDP88	copygain	1228	1220
154	23468	HG970332.2	3263145	3263291	HG970332.2	9054677	9054823	INVDP80	copygain	146	146
155	23468	HG970332.2	9016953	9017222	HG970332.2	9054319	9054587	INVDP81	copygain	269	268
156	23468	HG970332.2	11751053	11758278	HG970332.2	14229	21467	INVDP82	copygain	7225	7238
157	23468	HG970332.2	11751075	11758278	HG970335.2	10614	17834	INVDP94	copygain	7203	7220
158	23468	HG970332.2	11751083	11757912	HG970333.1	7485	14193	INVDP95	copygain	6829	6708
159	23468	HG970333.1	2087	11739	HG970332.2	11848999	11858699	INVDP97	copygain	9652	9700
160	23468	HG970333.1	208853	209037	HG970334.1	73824	74008	INVDP100	copygain	184	184
161	23468	HG970333.1	311296	311500	HG970332.2	7715327	7715533	INVDP101	copygain	204	206
162	23468	HG970333.1	3304494	3311867	HG970333.1	9035101	9042483	INVDP83	copyloss	7373	7382
163	23468	HG970333.1	8852153	8852339	HG970333.1	243460	243646	INVDP84	copyloss	186	186
164	23468	HG970334.1	656913	657059	HG970332.2	3314518	3314664	INVDP108	copyloss	146	146
165	23468	HG970334.1	5376517	5377009	HG970334.1	59994	60486	INVDP85	copygain	492	492
166	23468	HG970334.1	5378515	5382675	HG970334.1	7421345	7425505	INVDP86	copygain	4160	4160
167	23468	HG970334.1	5387110	5389022	HG970333.1	3334239	3336152	INVDP111	copygain	1912	1913
168	23468	HG970334.1	5387169	5389022	HG970332.2	11552592	11554445	INVDP112	copygain	1853	1853
169	23468	HG970334.1	7011558	7017664	HG970334.1	5392526	5398623	INVDP87	copyloss	6106	6097
170	23468	HG970334.1	7017736	7025390	HG970333.1	235641	243301	INVDP114	copygain	7654	7660
171	23468	HG970334.1	7025400	7026395	HG970333.1	221539	222532	INVDP115	copyloss	995	993
172	23468	HG970335.2	5045440	5047316	HG970333.1	9007684	9009559	INVDP124	copygain	1876	1875
173	23468	HG970335.2	5100261	5102118	HG970334.1	5400053	5401907	INVDP126	copyloss	1857	1854
174	23468	HG970335.2	8005021	8008895	HG970332.2	7412585	7417099	INVDP129	copygain	3874	4514
175	23473	HG970332.2	2359	3021	HG970334.1	7854378	7855038	INVDP122	copyloss	662	660
176	23473	HG970332.2	13738	15640	HG970333.1	32527	34428	INVDP124	copygain	1902	1901
177	23473	HG970332.2	9011398	9011622	HG970332.2	9065258	9065485	INVDP118	copygain	224	227
178	23473	HG970333.1	1358	1703	HG970332.2	11751390	11751737	INVDP131	copygain	345	347
179	23473	HG970333.1	3171	4134	HG970335.2	1608	2571	INVDP133	copygain	963	963
180	23473	HG970333.1	572789	574654	HG970335.2	4434449	4436312	INVDP135	copygain	1865	1863
181	23473	HG970333.1	1240017	1240166	HG970333.1	3332042	3332191	INVDP119	copyloss	149	149
182	23473	HG970333.1	3274412	3277546	HG970332.2	9028233	9031370	INVDP138	copyloss	3134	3137
183	23473	HG970333.1	3301408	3304489	HG970334.1	5395252	5398292	INVDP140	copyloss	3081	3040
184	23473	HG970333.1	3311867	3314106	HG970332.2	290230	292469	INVDP141	copyloss	2239	2239
185	23473	HG970333.1	3328704	3329338	HG970332.2	284430	285061	INVDP143	copyloss	634	631
186	23473	HG970333.1	7516049	7516280	HG970333.1	2967272	2967503	INVDP120	copygain	231	231
187	23473	HG970333.1	8780148	8780386	HG970333.1	8797098	8797333	INVDP121	copygain	238	235
188	23473	HG970333.1	8852467	8854339	HG970335.2	5049626	5051502	INVDP146	copygain	1872	1876
189	23473	HG970333.1	8994097	8995716	HG970334.1	5396501	5398126	INVDP148	copyloss	1619	1625
190	23473	HG970334.1	656908	657058	HG970332.2	11501307	11501457	INVDP150	copyloss	150	150
191	23473	HG970334.1	5373629	5376586	HG970332.2	9058630	9061572	INVDP153	copyloss	2957	2942
192	23473	HG970334.1	5386481	5387170	HG970332.2	9063662	9064352	INVDP157	copyloss	689	690
193	23473	HG970334.1	5391065	5392444	HG970332.2	9058739	9060108	INVDP158	copyloss	1379	1369
194	23473	HG970334.1	7017734	7025392	HG970332.2	5761236	5768903	INVDP160	copygain	7658	7667
195	23473	HG970335.2	14	139	HG970334.1	7867105	7867230	INVDP163	copygain	125	125
196	23473	HG970335.2	260633	260834	HG970332.2	5878010	5878211	INVDP166	copyloss	201	201
197	23473	HG970335.2	5055099	5058625	HG970332.2	290230	293728	INVDP169	copygain	3526	3498
198	23473	HG970335.2	5483982	5485849	HG970333.1	8309814	8311680	INVDP171	copyloss	1867	1866
199	23522	HG970332.2	9011111	9011622	HG970332.2	9030520	9031018	INVDP149	copygain	511	498
200	23522	HG970333.1	3435	5090	HG970332.2	9032549	9034206	INVDP156	copygain	1655	1657
201	23522	HG970333.1	208851	209036	HG970335.2	1703971	1704156	INVDP159	copyloss	185	185
202	23522	HG970333.1	2527317	2528947	HG970332.2	11436466	11438095	INVDP161	copygain	1630	1629
203	23522	HG970333.1	3326891	3327144	HG970332.2	9031538	9031793	INVDP167	copygain	253	255
204	23522	HG970333.1	3331166	3331892	HG970334.1	5506664	5507391	INVDP169	copyloss	726	727
205	23522	HG970334.1	5358301	5363214	HG970334.1	5540454	5545252	INVDP150	copygain	4913	4798
206	23522	HG970334.1	5391552	5392344	HG970334.1	5496259	5497049	INVDP151	copygain	792	790
207	23522	HG970335.2	14	143	HG970333.1	9010748	9010877	INVDP178	copygain	129	129
208	23522	HG970335.2	21	143	HG970332.2	11807755	11807877	INVDP179	copygain	122	122
209	23522	HG970335.2	5045439	5047307	HG970333.1	59048	60915	INVDP182	copygain	1868	1867
210	23522	HG970335.2	5053335	5058390	HG970333.1	3324547	3329623	INVDP183	copygain	5055	5076
211	23522	HG970335.2	5066800	5069282	HG970333.1	3294191	3296650	INVDP185	copygain	2482	2459
212	23522	HG970335.2	5070383	5071278	HG970334.1	5497077	5497971	INVDP187	copygain	895	894
213	23522	HG970335.2	5080336	5081199	HG970332.2	8995495	8996356	INVDP188	copyloss	863	861
214	23522	HG970335.2	7969702	7969877	HG970335.2	7981091	7981266	INVDP152	copyloss	175	175
215	23522	HG970335.2	8010004	8010203	HG970332.2	5842644	5842843	INVDP192	copyloss	199	199
216	CML3066	HG970332.2	9011111	9011622	HG970332.2	9081046	9081544	INVDP166	copygain	511	498
217	CML3066	HG970332.2	11748130	11751050	HG970335.2	34217	37137	INVDP178	copyloss	2920	2920
218	CML3066	HG970332.2	11758274	11759143	HG970335.2	37392	38259	INVDP180	copyloss	869	867
219	CML3066	HG970333.1	31790	32151	HG970332.2	9084369	9084732	INVDP182	copyloss	361	363
220	CML3066	HG970333.1	3326891	3327144	HG970332.2	9082064	9082319	INVDP186	copygain	253	255
221	CML3066	HG970333.1	8782881	8788978	HG970333.1	300410	306510	INVDP167	copyloss	6097	6100
222	CML3066	HG970333.1	8852153	8852339	HG970333.1	189819	190005	INVDP168	copyloss	186	186
223	CML3066	HG970334.1	5350312	5350930	HG970333.1	3267193	3267813	INVDP191	copygain	618	620
224	CML3066	HG970334.1	5358301	5363214	HG970334.1	5473384	5478176	INVDP169	copygain	4913	4792
225	CML3066	HG970334.1	5372835	5373450	HG970334.1	5453489	5454107	INVDP170	copyloss	615	618
226	CML3066	HG970335.2	2	144	HG970332.2	11893944	11894086	INVDP198	copygain	142	142
227	CML3066	HG970335.2	5070383	5072300	HG970334.1	5435731	5437730	INVDP201	copygain	1917	1999
228	CML3066	HG970335.2	7969718	7969877	HG970335.2	8018969	8019128	INVDP171	copyloss	159	159
229	CS3005	HG970332.2	15499	15650	HG970333.1	200458	200610	INVDP57	copyloss	151	152
230	CS3005	HG970332.2	11758274	11760813	HG970335.2	7948021	7950504	INVDP61	copyloss	2539	2483
231	CS3005	HG970333.1	3270358	3270812	HG970334.1	5708861	5709313	INVDP64	copyloss	454	452
232	CS3005	HG970333.1	4747762	4747884	HG970333.1	3727198	3727320	INVDP52	copyloss	122	122
233	CS3005	HG970333.1	5541497	5541625	HG970333.1	3727198	3727326	INVDP53	copyloss	128	128
234	CS3005	HG970333.1	8852153	8852339	HG970333.1	200610	200796	INVDP54	copyloss	186	186
235	CS3005	HG970333.1	8980880	8986799	HG970335.2	7966401	7972319	INVDP70	copyloss	5919	5918
236	CS3005	HG970334.1	7017747	7025395	HG970335.2	4376379	4384034	INVDP78	copygain	7648	7655
237	CS3005	HG970335.2	7969718	7969877	HG970335.2	7915660	7915819	INVDP55	copyloss	159	159
238	FG-12	HG970333.1	3849772	3849896	HG970334.1	6480756	6480880	INVDP270	copygain	124	124
239	FG-12	HG970333.1	7515978	7516280	HG970333.1	2813209	2813511	INVDP264	copygain	302	302
240	FG-12	HG970334.1	5377970	5378498	HG970335.2	5011935	5012454	INVDP276	copyloss	528	519
241	FG-12	HG970334.1	7132342	7132446	HG970334.1	6356802	6356906	INVDP265	copygain	104	104
242	FG-12	HG970335.2	47495	47698	HG970334.1	3964770	3964974	INVDP279	copyloss	203	204
243	FG-12	HG970335.2	4452346	4452486	HG970333.1	5401620	5401760	INVDP282	copyloss	140	140
244	FG-12	HG970335.2	5788119	5788265	HG970334.1	3965335	3965481	INVDP283	copygain	146	146
245	FG-12	HG970335.2	7165448	7165649	HG970334.1	3964769	3964970	INVDP284	copyloss	201	201

## Sheet: Table S7
Table S7: Information on insertions greater to or equal to 50 base pairs identified.
Insertion ID	Isolate	chr ID ref	ref start position	ref end position	seq in ref	seq in query	chr Id query	query start position	query end	ins size	annotation Id
1	FG-12	HG970332.2	101022	101022	T	TCCTCGGCTCATTGGTTGATGCTGGACCATGCCGCCCCTCTTCCAGCTCTGTTGCAGTCATTTTGACTACTAGTGAGTCAAGTGTCGCAACTGGCTCTGCTACGACTCAAACGAAGCTTTCCAGCTCAACTGATGAACCTTCCGGTGCATCAACCGAGACCTTCCTCACTGCCAGCGAGCAGTCGACCACCTCCACAGATTCTGCCCTCTCAACTGCCATTACCATCACTACCAGCGCGAGCTACTCATCCACCGGCACTGCTCTTGAACCAAGCACCACAACTGAATGCCCCATTCCAGAGCCTCCTGTCTATAATGATCCCTTTACTGCAGCCTACACCGAGGAGCCTCTTCAGACCGTCACtgaagttgctgttgagtTTGTCCCCAGAGGCCGTG…	HG970332.2	69908	93925	24017	INS4
2	FG-12	HG970335.2	4055159	4055159	C	CTACGGAAGGCCAGAGGGGGCAGTGTCCCAAAAGTGCGGATACGACATTTTTTCAATAGAAATACCCCTTACGTATGGACCTGTTAGGGAAGTAATTTTTATTTAATAGATAAGATAATAAGAGTAATAATATAAGCAGATTATATAATAatcatatatatatataattGCACTATCTTTTTTATAAtagcttcttttctttttacttctTTCTCTATATAATATATAACTAAATAAGAATACCCTTCCTTTAAACCCTAATAATACCCTTAATATACtatttaataatataatatCTTAATATTTAGTTTTATATAGCTTTAAGCTTTAATATGCACTACTTTTTACCTTATTTGCCCTATTTATAACTAAATAATACTACCTATAAATTTAAACTAA…	HG970335.2	3966874	3978458	11584	INS695
3	23389	HG970334.1	242884	242884	A	ACTCACAGTTGATTGGTCATCACATGATCATCGGATCTCAATCAATTATCTCCAGTCACTCCAGCTACCGTCACTACCTTCCTAAAACCATACTATCAGTCCTCCCCCTTCTGCCATTCTCCGTTGCGACAGGCTGTCCATGCAACAAATGGACATTGATACCTTCCTCTTATTTTCACCACTCAATGGCTGCCCGGTCCAGGTAGCCAGAGTATCATCCCGTGTGTACAACGCCCGTCATAACTGCACCACCAACAATATTTCCCAACATGACGGGGATGATAGACATGTAGATGAGTTTTCCAACACCGAAATTAGTCCCGTAGAACATGCCGATTGGTACCAAGAAGAAATTGGCGACGGAGTGTTGATAGCCTAGCGCGACACTGGAAGATATGT…	HG970334.1	265211	276760	11549	INS140
4	23468	HG970334.1	242884	242884	A	ACTCACAGTTGATTGGTCATCACATGATCATCGGATCTCAATCAATTATCTCCAGTCACTCCAGCTACCGTCACTACCTTCCTAAAACCATACTATCAGTCCTCCCCCTTCTGCCATTCTCCGTTGCGACAGGCTGTCCATGCAACAAATGGACATTGATACCTTCCTCTTATTTTCACCACTCAATGGCTGCCCGGTCCAGGTAGCCAGAGTATCATCCCGTGTGTACAACGCCCGTCATAACTGCACCACCAACAATATTTCCCAACATGACGGGGATGATAGACATGTAGATGAGTTTTCCAACACCGAAATTAGTCCCGTAGAACATGCCGATTGGTACCAAGAAGAAATTGGCGACGGAGTGTTGATAGCCTAGCGCGACACTGGAAGATATGT…	HG970334.1	243904	255436	11532	INS108
5	CS3005	HG970334.1	242884	242884	A	ACTCACAGTTGATTGGTCATCACATGATCATCGGATCTCAATCAATTATCTCCAGTCACTCCAGCTACCGTCACTACCTTCCTAAAACCATACTATCAGTCCTCCCCCTTCTGCCATTCTCCGTTGCGACAGGCTGTCCATGCAACAAATGGACATTGATACCTTCCTCTTATTTTCACCACTCAATGGCTGCCCGGTCCAGGTAGCCAGAGTATCATCCCGTGTGTACAACGCCCGTCATAActgcaccaccaacaatatTTCCCAACATGACGGGGATGATAGACATGTAGATGAGTTTTCCAACACCGAAATTAGTCCCGTAGAACATGCCGATTGGTACCAAGAAGAAATTGGCGACGGAGTGTTGATAGCCTAGCGCGACACTGGAAGATATGT…	HG970334.1	212257	223789	11532	INS182
6	23473	HG970334.1	242884	242884	A	ACTCACAGTTGATTGGTCATCACATGATCATCGGATCTCAATCAATTATCTCCAGTCACTCCAGCTACCGTCACTACCTTCCTAAAACCATACTATCAGTCCTCCCCCTTCTGCCATTCTCCGTTGCGACAGGCTGTCCATGCAACAAATGGACATTGATACCTTCCTCTTATTTTCACCACTCAATGGCTGCCCGGTCCAGGTAGCCAGAGTATCATCCCGTGTGTACAACGCCCGTCATAACTGCACCACCAACAATATTTCCCAACATGACAGGGATGATAGACATGTAGATGAGTTTTCCAACGCCAAAATTAGTCCCGTAGAACATGCCGATTGGTACCAAGAAGAAATTGGCGACGGACTGTTGATAGCCTAGCGTGACACTGGAAGATATGT…	HG970334.1	234245	245775	11530	INS163
7	FG-12	HG970334.1	6774700	6774700	A	AAGAGTAAAATGATATAGAACTAGTAAAGAAATATACCAATTTAAAGTGATTGGTGATGGATCAAGTCACCTACAGACAACAGACTATATCTCTTAGTACTCCCTTGTAGTAGTTTATTTTCTCATACATATCTTTTCCCTCGCAACCTGGGTCTTTCGATTGACTTGGAGACAGCAAGTAAAAGGAAGAATCCAACCGTAGTTTTTGAACTACGTACCTGGTACCCAACATACCCAACCTAGGTTCGTCTTGAACAAGTAATCCAAGGTCAATGTGATGCTCTCTAAGAGTATTGAGGAAGGATGCATCCAAGTCAAAGCATTCTCCTGTGAATATGCCGAGTCTTTGGCATAGATGGGACAACGCTCGGTCAGAATCATGAGATGAATGGTTCTTTA…	HG970334.1	6583393	6593469	10076	INS581
8	CML3066	HG970332.2	11636532	11636532	G	GGCATAAAAGAACTCTACTAGAGTTCCTATTGTTATCGACTACTAGGAGCAGTCCGACGAGGAGCAATATACGGCACTCTTGGACGACCATAATCAACTGATGAGAAGTTCTTTTCCACTACAATACTTCATAAAGGTAATTAAAGAGCTTAAGAAGTGTGAAGGAATCTTCATCAGTGACGAACTGCTGCCATATGGCATTTGTTGTGTGGGCGAAGGTGGCAGAAGTTTAAGCACGGACCACTGTCACTCAACTCAGAGAGTCATCAGCCAAACAGCAAAGAACTCGGCAACGTGCACGGGTCAGATTTGGTGTATTTCGTCGAATTACCACTACAACTGCGCacagtagtagtagtaggtCATATTCAGGATCAACGTCTTAAGAGCTCTCGCGAT…	HG970332.2	11733890	11743393	9503	INS71
9	23522	HG970332.2	11636532	11636532	G	GGCATAAAGAACTCTACTAGAGTTCCTATTGTTATCGACTACTAGGAGCAGTCCGACGAGGAGCAATATACGGCACTCTTGGACGACCATAATCAACTGATGAGAAGTTCTTTTCCACTACAATACTTCATAAAGGTAATTAAAGAGCTTAAGAAGTGTGAAGGAATCTTCATCAGTGACGAACTGCTGCCATATGGCATTTGTTGTGTGGGCGAAGGTGGCAGAAGTTTAAGCACGGACCACTGTCACTCAACTCAGAGAGTCATCAGCCAAACAGCAAAGAACTCGGCAACGTGCACGGGTCAGATTTGGTGTATTTCGTCGAATTACCACTACAACTGCGCACAGTAGTAGTAGTAGGTCATATTCAGGATCAACGTCTTAAGAGCTCTCGCGATG…	HG970332.2	11687637	11697134	9497	INS72
10	23473	HG970332.2	101022	101022	T	TCCTCGGCTCATTGGTTGATGCTGGGCCATGCCGCCCCTCTTCCAGCTCCGTTGCAGTCATTTTGACTACTGGTGAGTCAAGTGTTGCAACTGGCTCTGCTACGACTCAAACGAAGCAGTCCAGCTCGACTGATGAACCTTCCGGTGCATCAACCGAGACCTTCCCCACTGCCAGCGAGTAGTCGACCACCTCCACAGATTCTGCCCTCTCAACTGCCATTACCATCACTACCAGCGAGAGCTACTCATCCACTGGCACTACTCTTGAACCAAGCACTATAACTGAATGCCCCATTCCAGAGCCTCCTGTCTACGATGATCCCTTTACTGCAGCCTACACCGAGGAGCCTCTTCAGACCACCACTGAAGTTGCTGTTGAGTTTGTCCCCAGAGGCCGTG…	HG970332.2	117400	126273	8873	INS5
11	23522	HG970332.2	101022	101022	T	TCCTCGACTCATTGGTTGATGCTGGGCCATGCCGCCCCTCTTCCAGCTCCGTTGCAGTCATTTTGACTACTGGTGAGTCAAGTGTTGCAACTGGCTCTGCTACGACTCAAACGAAGCAGTCCAGCTCGACTGATGAACCTTCCGGTGCATCGACCGAGACCTTCCCCACTGCCAGCGAGTAGTCGACCACCTCCACAGATTCTGCCCTCTCAACTGCCATTACCATCACTACCAGCGAGAGCTACTCATCCACTGGCACTACTCTTGAACCAAGCACTATAACTGAATGCCCCATTCCAGAGCCTCCTGTCTACGATGATCCCTTTACTGCAGCCTACACCGAGGAGCCTCTTCAGACCACCACTGAAGTTGCTGTTGAGTTTGTCCCCAGAGGCCGTG…	HG970332.2	137070	145943	8873	INS3
12	FG-12	HG970333.1	34786	34786	G	GCAGATTCGCGTGACGAGTGATACCCACGCAGATCGAGACTGAACAGCTTGCTTGCAATGTGCGCCCAGGAACATTCTTGCCAGAAGGATTGGTACACTCCAGACACCGTTCGATTCGAAGAGATTGGGTAGTTTGCACTGGAGGATGTAAAGCTCCAGTTTTGTGGAACCAAGATTCATAGGCTCATATGACGGATCGAAGGTCCAATAACCGTCATCAGAGCAAACGTGAAGGGTCCAGCTGAAATCCCCTCTGAATACAGACGGTATTATGGTGTCTTCTTCGCAAGGGCCATCGTAAACTGTTCCACAGTATATCTCAGCAACGCCTGGTTCTGGAGACTGGCCCAGCCCTTCACCGTCTCCAAGGACCACTGCCCCGATATCCGTCGATTCAGA…	HG970333.1	34748	43086	8338	INS235
13	23473	HG970335.2	7976105	7976105	C	CAGTAAAGATCGAAATCGGTTGTCCATCCGCACACTCTCTTCGAATCCTAGTGCACGGACCAGGCTTATGGTGTGTATGTAGTAATCGCTGATCTCACTGTGCTTGATGTACCAACACGATCAAGCTTCCGGCGACCCGCAGTAGTGTTTACCCCTAAGACTGAAACCTGCTTGTTTCGCTCTGATGACAATACATTCCCGCGCTTCCCACCGTTTTGTTAGCATTACATGGTGGAAATCTAACGCATTTCCTACTAATAACCGATGCCTCAAAGTCCATTCAATTTCACTACTGAGAGACATAATATATAGCATAATATCATTTTAACACAATTCTATAAAACGGTTCTATTCATGTTAAGCAAGTCGTTAAGAACATGAGCTAGTTGGGCCATCCAA…	HG970335.2	7941567	7949645	8078	INS258
14	23522	HG970334.1	5389616	5389616	A	AGTGTTACGACCTAAATGACGAGGTCATGCGTACCCCACTTTTTCACTTTTACAAGCCTCCACTTTTCTTCCCTCGTGGACCAATCATCGCAGGACCGAACTATCAAACTCTCGGTCCTCATAAAGATCCACTTTTCCATCCTTATGTACCAATCAACTCAGGACCGAAGGAACTACACTACGGTCCAGGACCGACACTTCTAATCCTCGGTCCACGATAGATACAAGCCAATACCTATTGTCTTGTACCTCGGACTAGTATATATAGGATACCCTCTTAGCACTAGATAGAACTCAGCTCACCAGCTATCAATAAGACTTCTTTACCTGAATACGCCTAACCCGCTTTATTCACTATTAAGAGACGTGACACTTCGCACCGCTCAGCATCTACGCCCT…	HG970334.1	5514854	5522610	7756	INS171
15	23389	HG970335.2	5081592	5081592	a	aTGTAAGAGTATCATGGAGAGATTAAGTCGCGACCAATCAGCGAGCGGCCGCCGGAAGATCTTCGGGTAATTTACCTTAAGAGAAGTCAGACCGAGGGATCTAGGGTTAGATTCCTCAAGTTGAAGTCTCACGACTGAGTTCAATATACAATCAGATCTATCTATCATCTAACCACCCTAACTTGACCCTATCCACTTACAATTCTTCAACTTCTACACCTAGGAAGTTAGCGCGGTTAGAATGGTACGAAGACGAGAGATTCCCGCCGAAGACGATCCGATCGAACAGCGACGCCTCGCGCAAGACGACGCGTCACGCGAACCCACGATAGACGAACTACGATTCCCACAACAGGATGGCCGCGGCGCCCATTCGGACGTCGGCCGTTTAATTGAGGA…	HG970335.2	5084686	5092171	7485	INS200
16	23468	HG970333.1	8788413	8788413	T	TATTACGACCTAACAGAGGATCACATGACCCTATTCTTTTTCACCTAATTATATCATAGGATACCCCTACTAGATTAGTTAGCTTATAAGCCGCTAGGACCTACGACTTATAACTTATAGGGGACTTATAATATAAGCCTTAACTTATGCTGTAAGCTAGGGACTTACGCTATAAGCTACTATAATAAACTGTAAGACACTTTAAGTATATATATATCCTCTTATAAAGTATAAGATAGAACTTAGCTTACTAGCTATTAATAAAGCCTCTTTACTTAAATATACCTAATTTACTCTATTTACTATTAAGAAATATAATACTTTACTTTTACTTAATATATAATACCTTATAACTCTATAAATATAAACTAATATAGACTAGTTTACCTATTTAAAACC…	HG970333.1	221526	228911	7385	INS100
17	23389	HG970332.2	101022	101022	T	TCCTCGGCTCATTGGTTGATGCTGGGCTATGCCGCCCCTCTTCCAGCTCCGTTGTAGTCATTTTGACTACTGGTGAGTCAAGTGTTGCAACTGGCTCTGCTACGACTCAAACGAAGTAGTCTAGCTCGACTGATGAACCTTCCGGTGCATCAACCGAGACCTTCCCCACTGCCAGCGAGTAGTCGAACACCTCCACAGATTCTGCCCTCTCAACTGCCATTACCATCACTACCAGCGAGAGCTACTCATCCACTGGCACTACTCTTGAACCAAGCACTATAACTGAATGCCCCATTCCAGAGCCTCCTGTCTATGATGATCCCTTTACTGCAGCCTACACCGAGGAGCCTCTTCAGACCACCACTGAAGTTGCTGTTGAGTTTGTCCCCAGAGGCCGTG…	HG970332.2	138053	145116	7063	INS5
18	23389	HG970334.1	7768959	7768959	C	CGCCCGATGATGATGACTGTCTCAGCTGAGGCACGTACGAAAGAGCGCCCAATAGCATTGCCGATTGTCGTACCGCCGCCGGTAATCAAGATGGTCTTGCCAGCTTGGCTGAGCTTGGGGTTTTCAGGGGAGATAGCATCATATGGCTCGGTGTGCACCGTTTTGGTGACATCAGTTGCTCTAGCACTGTTGATGATATTCATAGTATCCAAAAGACAACGTCGAACGTTTTATGAGAGTTTTTGTAATTCAAGCTAGTAAGAGGAAGAGTGGTGTTGATGTCCAGATGTAATTTCTATGAGAGGGACAGATAGACATATGGATCCCATATTTATACAAAATCACCAGTGTCTTCCATGAGGCCTTAGAGGCCACGAGCTGATTACAAAACTCCCGTCG…	HG970334.1	7827837	7832908	5071	INS165
19	23389	HG970334.1	7560181	7560181	C	CTACGGAAGGCCAGAGGGGGCAGTGTCCCAAAAGTGCGGATATGACTTTTTTTTAATAGAAATACCCCTTATATATAGACCTATTAGAGAAGTAATTATTATTTAATAGATAAGATAATAAGAATAATAATATAAGTAGGTTATATAATTATTATATATATATATAATTATATTATCTTTTTTATAATAGCTTTTTTTCTTTTTATTTTATTTTCTATATAATATATAATTAAATAAAAATACCTTTCTTTTAAACTTTAATAATACCTTTAATATACTATTTAATAGCTTAATATCTTAATATTTAATTTTATATAGCTTTAAGCTTTAATATATATTACTTTTTACCTTATTTACCTTATTTATAATTAAATAATATTACTTATAAATTTAAATTTA…	HG970334.1	7569737	7574625	4888	INS162
20	23473	HG970332.2	7155474	7155474	T	TTATTTCAGTCTCTCAGCTAACTACACTTATATCACCCCTGCATATAATGCGGCTGAATTAAAATGATAGGTAGTGGGGGTAGTCTAGCTCACCTTCCGTGGAAAAGCGGAAGGCACCGCAGGGTAACTTCCACTTGGCGGTATTCAGTTATACTTGGGCACCTATAACCTCAAGTAGTAGAGATCGTCTATATCCTATGTTTAATAGACTACTTCATTTGTAAACAGGGTTAAGGGTGAACTAATATATAAGTGCACGGCAATTGGCACTATATCGAGGGTTAATAGGCTTTTAGATACTGTTTCCTGACAACCTAAACACATGCTTGGGAATGTATATAATGGAATTAGTAATTAGGTTTACCGACGTTGCATTGCATGCTGACATCTGAAACCTGG…	HG970332.2	7203463	7208327	4864	INS39
21	FG-12	HG970334.1	7049956	7049956	A	ACCATGGCGGATATCCAAGCCATTTGCCAGCCATGCGGCGAAGACCAAGTGGAAGCAGCTGGCTTTAGGTCCATCTTGATAGCCGCTAAGAAGGTTCATATTCAGTCGGGAAATGTCTCACTCGAGTTTGAAAGCCACATGTGCACCGCGTATACTGACGTGCTGAAACCTGTCTGGGTTATGCCTACAGAGATCGTCCCTGAGAACTTGAGTCGTATCACGATCTACATCTATGACCAAGGCAGCGAAGTGAACCTGAGGGACGTCGTTACTTCCCAATTTGAAAAGCTTGAAGAGCCAAGCATTCTTTTTCTGCAAGACGTCATATCTATGACTGTCGAGTTCTGCGATAAAGATGGCAAGGTGAAACATATGCTTGTGGACTGTTCAACTTCGTGC…	HG970334.1	6866813	6871501	4688	INS599
22	23389	HG970334.1	7049956	7049956	A	ACCATGGCGGATATCCAAGCCATTTGCCAGCCATGCGGCGAAGACCAAGTGAAAGCAGCTGGCTTTAGGTCCATCTTGATAGCCGCTAAGAAGGTTCATATTCAGTCGGGAAATGTCTCACTCGAGTTTGAAAGCCACATGTGCACCGCGTATACTGACGTGCTGAAACCTGTCTGGGTTATGCCTACAGAGATCGTCCCTGAGAACTTGAGTCGTATCACGATCTACATCTATGACCAAGGCAGCGAAGTGAACCTGAGAGACGTCGTTACTTCCCAATTTGAAAAGCTTGAAGAGCCAAGCATTCTTTTCCTGCAAGACGTCATATCTATGACTGTCGAGTTCTGCGATAAAGATGGCAAGGTTTACAGTTCTAAGACTTTTCAGAAGTTCCATATT…	HG970334.1	7060933	7065473	4540	INS156
23	23522	HG970334.1	7049956	7049956	A	ACCATGGCGGATATCCAAGCCATTTGCCAGCCATGCGGCGAAGACCAAGTGAAAGCAGCTGGCTTTAGGTCCATCTTGATAGCCGCTAAGAAGGTTCATATTCAGTCGGGAAATGTCTCACTCGAGTTTGAAAGCCACGCGTGCACCGCGTATACTGACGTGCTGAAACCTGTCTGGGTTATGCCTACAGAGATCGTCCCTGAGAACTTGAGTCGTATCACGATCTACATCTATGACCAAGGCAGCGAAGTGAACCTGAGAGACGTCGTTACTTCCCAATTTGAAAAGCTTGAAGAGCCAAGCATTCTTTTCCTGCAAGACGTCATATCTATGACTGTCGAGTTCTGCGATAAAGATGGCAAGGTTTACAGTTCTAAGACTTTTCAGAAGTTCCATATT…	HG970334.1	7208412	7212952	4540	INS186
24	CML3066	HG970334.1	7049956	7049956	A	ACCATGGCGGATATCCAAGCCATTTGCCAGCCATGCGGCGAAGACCAAGTGAAAGCAGCTGGCTTTAGGTCCATCTTGATAGCCGCTAAGAAGGTTCATATTCAGTCGGGAAATGTCTCACTCGAGTTTGAAAGCCACGCGTGCACCGCGTATACTGACGTGCTGAAACCTGTCTGGGTTATGCCTACAGAGATCGTCCCTGAGAACTTGAGTCGTATCACGATCTACATCTATGACCAAGGCAGCGAAGTGAACCTGAGAGACGTCGTTACTTCCCAATTTGAAAAGCTTGAAGAGCCAAGCATTCTTTTCCTGCAAGACGTCATATCTATGACTGTCGAGTTCTGCGATAAAGATGGCAAGGTTTACAGTTCTAAGACTTTTCAGAAGTTCCATATT…	HG970334.1	7129209	7133749	4540	INS175
25	CS3005	HG970334.1	7049956	7049956	A	ACCATGGCGGATATCCAAGCCATTTGCCAGCCATGCGGCGAAGACCAAGTGAAAGCAGCTGGCTTTAGGTCCATCTTGATAGCCGCTAAGAAGGTTCATATTCAGTCGGGAAATGTCTCACTCGAGTTTGAAAGCCACGCGTGCACCGCGTATACTGACGTGCTGAAACCTGTCTGGGTTATGCCTACAGAGATCGTCCCTGAGAACTTGAGTCGTATCACGATCTACATCTATGACCAAGGCAGCGAAGTGAACCTGAGAGACGTCGTTACTTCCCAATTTGAAAAGCTTGAAGAGCCAAGCATTCTTTTCCTGCAAGACGTCATATCTATGACTGTCGAGTTCTGCGATAAAGATGGCAAGGTTTACAGTTCTAAGACTTTTCAGAAGTTCCATATT…	HG970334.1	7334918	7339458	4540	INS213
26	23468	HG970334.1	7049956	7049956	A	ACCATGGCGGATATCCAAGCCATTTGCCAGCCATGCGGCGAAGACCAAGTGAAAGCAGCTGGCTTTGGGTCCATCTTGATAGCCGCTAAGAAGGTTCATATTCAGTCGGGAAATGTCTCACTCGAGTTTGAAAGCCACATGTGCACCGCGTATACTGACGTGCTGAAACCTGTCTGGGTTATGCCTACAGAGATCGTCCCTGAGAACTTGAGTCGTATCACGATCTACATCTATGACCAAGGCAGCGAAGTGAACCTGAGAGACGTCGTTACTTCCCAATTTGAAAAGCTTGAAGAGCCAAGCATTCTTTTCCTGCAAGACGTCATATCTATGACTGTCGAGTTCTGCGATAAAGATGGCAAGGTTTACAGTTCTAAGACTTTTCAGAAGTTCCATATT…	HG970334.1	7070827	7075366	4539	INS131
27	23473	HG970334.1	7049956	7049956	A	ACCATGGCGGATATCCAAGCCATTTGCCAGCCATGCGGCGAAGACCAAGTGAAAGCAGCTGGCTTTAGGTCCATCTTGATAGCCGCTAAGAAGGTTCATATTCAGTCGGGAAATGTCTCACTCGACTTTGAAAGCCACATGTGCACCGCGTATACTGACGTGCTGAAACCTGTCTGGGTTATGCCTACAGAGATCGTCTCTGAGAACTTGAGTCGTATCACGATCTACATCTATGACCAAGGCAGCGAAGTGAACCTGAGAGACGTCGTTACTTCCCAATTTGAAAAGCTTGAAGAGCCAAGCATTCTTTTCCTGCAAGACGTCATATCTATGACTGTCGAGTTCTGCGATAAAGATGGCAAGGTTTACAGTTCTAAGACTTTTCAGAAGTTCCATATT…	HG970334.1	7056377	7060916	4539	INS189
28	23473	HG970333.1	8369061	8369061	G	GATGACTATCATAAATAGTCTCGTTTCTTCCCATCTTTGACCTGGTTCTATCAAGTGTTCCTCTTGAATCTATATCTATCTATCTATCTCTATCTGTATATATATATGCAGTCATTGAGATTCCAGACCGCCCATGATCAGGCATCCTTAAGCTTTAGATTACAAATATAAACAGCCTAAACACGATATCCTGCCCGAATCATTTCATCTCTTATCAAAAAGGCTACCTATATTTCTGTCTCCCTGAGGCCTCTCACAGCCTCGATGCTCTTTTGCACTCTCGTCCACCGCACACCAAGAATATGCCTACGCAAAGTGTTTCTCGGTAAGAACAAAACCTCTCCATAATCACTATTGAACCGCAACTAATACACGGATTTCAGCTCACGGCGACGGCAG…	HG970333.1	8410848	8415177	4329	INS140
29	FG-12	HG970335.2	7606457	7606457	G	GGTTGCTCGTCATGTACCTGCAGGGTCAAACCAACAGGTATTCTAGTAAACGAGCGTGAATTCAAAATGGGTCCATCTTCAATTGGAGCTCCCAAATTGGACATACGGGACCTTTTGCGAGAAGCTAGACAGCGGTCAGGACTCAGAGAGTAATGGGCTCACGAATAAACTTTACGTATCTGTAGAACCAACAGGCGGAGCCATGTCTGTATTCAGGGAATCAATCTCGAACTGTTGGTTCtaacaaagacagaaacgCGCTAGTATACCATTACTCTATCCCTAACACAAAACTCACCTTATATTGGCATAGTCAAGACTGTGGGAAGCCCGTCCaccttgtttttctttcaGTTATGCCTGTTTTATTTTATCATTTTGAATGACCTTTCGACCTTG…	HG970335.2	7452194	7456379	4185	INS769
30	CML3066	HG970333.1	8665851	8665851	A	AGATATGGGATCTAAACTATGCTACATGTTGTAAACAGGatcgctcttctcatcattATCATAATCTAAATGTCTTATCACCAAGTCTCCAGGCATCGTGACCCATTCAACATGACAAACAGTCCATACCACTTGTCTTCGGTTTCCTTATTCTCTCAATTATCCGTGCAGAAAGCCCACAAGATTTCCCATTCATCAAGCAGGGTATGATTATGATGTTGGATAGTGATTAAGATTTGTAATTGCAGCCGAGGCTTAGAGTACGCCGAAAAGGCTCCGTTTATTTTTCATTTACCCGTCCCAAATTTCATGCATGATTTGAACCTTAATCTGGGTAATTCGCACCCCGGCCACGGTGTTTAATTGTCTTGACAAATTCACCCTTTGGAAAACTTTGCC…	HG970333.1	8646727	8650779	4052	INS132
31	CS3005	HG970333.1	8665851	8665851	A	AGATATGGGATCTAAACTATGCTACATGTTGTAAACAGGatcgctcttctcatcattATCATAATCTAAATGTCTTATCACCAAGTCTCCAGGCATCGTGACCCATTCAACATGACAAACAGTCCATACCACTTGTCTTCGGTTTCCTTATTCTCTCAATTATCCGTGCAGAAAGCCCACAAGATTTCCCATTCATCAAGCAGGGTATGATTATGATGTTGGATAGTGATTAAGATTTGTAATTGCAGCCGAGGCTTAGAGTACGCCGAAAAGGCTCCGTTTATTTTTCATTTACCCGTCCCAAATTTCATGCATGATTTGAACCTTAATCTGGGTAATTCGCACCCCGGCCACGGTGTTTAATTGTCTTGACAAATTCACCCTTTGGAAAACTTTGCC…	HG970333.1	8465420	8469472	4052	INS172
32	23473	HG970333.1	772240	772240	T	TTTCCAAAACAAACATTTCTTCGCGATATTGATGCGATTGATCATTACTACACATCAGAGTCCGGAGATGGTAAACTAAAAACGCTCAAAGGCTTGCGCGAGGGAGCCCATTGCTTTGGAGAGTATCTCACTCAGGGCTCCCTTGATATTTTAGGCGAACACAGTCATGTCTCTATGCAACAACTCATCAATGCTGGACTATTCCACTTGTGTCCTCCTTTGAGACCATCAAGTTGGAACGATGGGACTCACTGGCCTAAGACTGTGATCACTATTCGAAAGTCGTATTTCGACCGCCGCCCGATGGATCAAATACAAGCCGAAACTGCGAGGTTAATGGCTATGAAGTTCATGAACGAGAGGCTAGTCTTTCCATTTGCTGCTATGCTGTTTGCATTG…	HG970333.1	824835	828741	3906	INS104
33	CML3066	HG970335.2	363981	363981	A	AACGTGCATGATAAGCGAGTGCTCCAGATAAGCGAGTGCTCTAAAAATCCCTTAACTTATAACATTTCTATTTAATTAGATATATCTTAATAACTAAGTATACCTTAATTATTAAATAAAGCTAGGATTATTTTTACCTTTTAAGCCTTTTAAAATAACTTAAAATTAAATCTTAAAAAGGCTATAGctatatattatattaacTGCTTTACTTTAAGTTACTGCTAATAAGGTATTCTTTTAAAGTATAAAACTCTTAATAAATTATAATTATTTTTTaattaaaaagaaaatataataatataatacctttttaatttaaatttaTAAGAATTTCCCttataattattatatataaaagATATTATAAATTCTTTATatattaattataatatatta…	HG970335.2	393325	397044	3719	INS201
34	23468	HG970334.1	6671258	6671258	G	GGGCTTAGTCGTAGTGGTAGTGCCCGCAGTCTTGGTTGGCGCTGCAGTCGGTGTACCAGGAACGCCCACACAGTACCAGGTGTTGGCCCAGATACCGCTGCAGTCTTCTTCAACAGCGGGGTTCCACTTGAAGAACTCGGCGAAGTCGAATGTGCCGTAGTTTGCAATGATCTTGGAGCAACTGTCTCCCTTCTTGGCTTGATAGAAAGAGGTGCAGCTCTCAATCAGCCCATCTTGCGTAGGGCTGGGCTTCGAGTCCTCAGTAGGCTCGGGCTCAGATACCTGGGTCGAACTGGCTCCAGGTTGTTCCGTGACACGGGGTTCACCATAGTTGGCCTCGACACAGTAAGAGTGGCCGACCTGAAGGCCGGAACAGTCATCCTTGACACTGGGGTTCTA…	HG970334.1	6703932	6707394	3462	INS125
35	FG-12	HG970334.1	7768956	7768956	C	CGTCGcccaatgatgatgactgtcTCAGCTGAGGCACGTACGAAAGAGCGCCCAATGGCATTGCCGATTGTCGTACCGCCGCCAGTAATCAAgatgatcttgccagctTGGCTGAGCTTGGGGTTTTCAGGGAGATAGCATCATATGGCTCGCTGTGCACCGTTTTGGTGACATCAGTTGCTCTAGCactgttgatgatatccatGGTATTAAAAAGACAACGTCTAACGTTTTATGAGAGTTTTTGTAATTCAAGCTAGTGAGAGGAagagtggtgttgatgtccAGATGTAATTTCTATGAGAGGGACAGATAGGCATATGGATCCCATATTTATACAAAATCACCAGTGTCTTCCATGAGGCCTTAGAGACCACGAGCTGATTACAAAACTCTCGT…	HG970334.1	7569574	7573014	3440	INS628
36	23522	HG970332.2	10922867	10922867	G	GGTCTCAGGGCTGCCGTCAGATCAATTAAATCAGATTAGGGCATAAATCTGAACTGAACTGATACTTTACCCTCTGCATCTGATCTGATTGATTGATTGATAGATATCTGATATATAATAGGTCACGTGGAGCTATTCCCAGCCTCACGATTCTGCCCGTGGGATCTGACTGCCTTATTGCTTAAGCATAGGCCCCCCAGAGTAACATAACCTCCCCTTATCCAGTTCTTGAGTAGTTGGATCGACTTAATGCTCGATCTAAGTAGAGAGTGTCGCTGGGAGCTAACTGTAAGCTTCGCAAGACTGAATGCTCTCTCACAATCGGTTGATATGGCCGGGATTGCAAGGATATCTAATATAAATCTACTTAAATGCGGAAAAGCATTACTATAATTAATC…	HG970332.2	10942913	10946145	3232	INS52
37	23468	HG970334.1	7768959	7768959	C	CGCCCGATGATGATGACTGTCTCAGCTGAGGCACATACGAAAGAGCGCCCAATGGCATTGCCGATTGTCGTACCGCCGCCGGTAATCAAGATGGTCTTGCCAGCTTGGCTGAGATTGGGGTTTTCAGGGGAGATAGCATCATATGGCTCGGTGTACACTGTTTTAGTGACATCAGTTGCTCTAGCACTGTTGATGATATCCATGGTATTCAAAAGACAACGTCGAACATTTTATGAGAGTTTTTATAATTCAAGCTAGTAAGAGGAAGAGTGGTGTTGATGTCCAGATGTAATTTCTATGAGAGGGACAGATAGACACATGGATCCTATATTTATACAAAATCACCAGTGTCTTTCATGAGGCCTTAGAGGCAACAAGCTGATTACAAAACTCCCGTCA…	HG970334.1	7859473	7862682	3209	INS149
38	23473	HG970334.1	7768959	7768959	C	CGCCCGATGATGATGACTGTCTCAGCTGAGGCACGTACGAAAGAGCGCCCAATAGCATTGCCGATTGTCGTACCGCCGCCGGTAATCAAGATGGTCTTGCCAGCTTGGCTGAGCTTGGGGTTTTCAGGGGAGATAGCATCATATGGCTCGGTGTGCACCGTTTTGGTGACATCAGTTGCTCTAGCACTGTTGATGATATTCATAGTATCCAAAAGACAACGTCGAACGTTTTATGAGAGTTTTTGTAATTCAAGCTAGTAAGAGGAAGAGTGGTGTTGATGTCCAGATGTAATTTCTATGAGAGGGACAGATAGACATATGGATCCCATATTTATACAAAATCACCAGTGTCTTCCATGAGGCCTTAGAGGCCACGAGCTGATTACAAAACTCCCGTCG…	HG970334.1	7833136	7836345	3209	INS204
39	CML3066	HG970334.1	7768959	7768959	C	CGcccgatgatgatgactgtcTCAGCTGAGGAACGTACGAAAGAGCGCCCAATAGCATTGCCGATTGTCGTACCGCCGCCGGTAATCAAGATGGTCTTGCCAGCTTGGCTGAGCTTGGGGTTTTCAGGGGAGATAGCATCATATGGCTCGGTGTGCACCGTTTTGGTGACATCAGTTGCTCTAGCACTGTTGATGATATTCATAGTATCCAAAAGACAACGTCGAACGTTTTATGAGAGTTTTTGTAATTCAAGCTAGTAAGAGGAagagtggtgttgatgtccAGATGTAATTTCTATGAGAGGGACAGATAGACATATGGATCCCATATTTATACAAAATCACCAGTGTCTTCCATGAGGCCTTAGAGGCCACGAGCTGATTACAAAACTCCCGTCG…	HG970334.1	7892525	7895734	3209	INS190
40	CS3005	HG970334.1	7768959	7768959	C	CGcccgatgatgatgactgtcTCAGCTGAGGAACGTACGAAAGAGCGCCCAATAGCATTGCCGATTGTCGTACCGCCGCCGGTAATCAAGATGGTCTTGCCAGCTTGGCTGAGCTTGGGGTTTTCAGGGGAGATAGCATCATATGGCTCGGTGTGCACCGTTTTGGTGACATCAGTTGCTCTAGCACTGTTGATGATATTCATAGTATCCAAAAGACAACGTCGAACGTTTTATGAGAGTTTTTGTAATTCAAGCTAGTAAGAGGAagagtggtgttgatgtccAGATGTAATTTCTATGAGAGGGACAGATAGACATATGGATCCCATATTTATACAAAATCACCAGTGTCTTCCATGAGGCCTTAGAGGCCACGAGCTGATTACAAAACTCCCGTCG…	HG970334.1	8238860	8242069	3209	INS230
41	23522	HG970334.1	7768959	7768959	C	CGCCCGATGATGATGACTGTCTCAGCTGAGGCACGTACGAAAGAGCGCCCAATAGCATTGCCGATTGTCGTACCGCCGCCGGTAATCAAGATGGTCTTGCCAGCTTGGCTGAGCTTGGGGTTTTCAGGGAAGATAGCATCATATGGCTCGGTGTGCACCGTTTTGGTGACATCAGTTGCTCTAGCACTGTTGATGATATTCATAGTATCCAAAAGACAACGTCGAACGTTTTATGAGAGTTTTTGTAATTCAAGCTAGTAAGAGGAAGAGTGGTGTTGATGTCCAGATGTAATTTCTATGAGAGGGACAGATAGACATATGAATCCCATATTTATACAAAATCACCAGTGTCTTCCATGAGGCCTTAGAGGCCACGAGCTGATTACAAAACTCCCGTCA…	HG970334.1	7937456	7940654	3198	INS200
42	FG-12	HG970333.1	3848041	3848041	C	CGACGGCGATGACTTCATTACTAGAAAGCTGAATGGTCTGAGATACACAGAGAGGAGCAATCATGCGATATGAAGCTTGGTTCGACATGGAATTAAAATTGATAGGCTAAGACCCGTGAATATGCTTTCGTGCATCGCCGCTGAAGGCTATTGTCCCCGCTCCTGAGACCGTTCAGTACATGCATCCAGGTTTATAAATATCGCCCTTTCTTTCTGATCGACTTCATCTCTACTCTTTCCAAATCATCATCTTACAAATTTGTCAATCAGGTTACAAAATGGTCTCCTCAGGGTTCTTGTTGCCGCCATGGCCACCTTTTCGCTCGTCGAAGCCAATGGCAAACATCATGGCAAACACCATGGCAAAAGAAGTACGACTGCTCAGACACGTGTGCCTCA…	HG970333.1	3749445	3752465	3020	INS326
43	CML3066	HG970335.2	7660827	7660827	T	TATTGGGATGGTTATAAGTCCATACTATATAGATAAGGTGTAAGTATTTGAAATATAAAAAAATACAAAGACGAGAGACAAGATATTTATTAATAGTGTCGTGATGTTGTGCAGGGATTGAATGTTGTCTTTTTTATTGTCCCTGCACCGAACAATGCTCTGTGAAAGAATCAATCATATCGATGTGGGTCAGCCTCAATTGAGCCCATATTCATATTCTGAATGTATTGTTGTTAGTACAATAATAGCCTGCAGGTAGCAGCGGATCCACTGACTGTATATTATCGTAGAGTCATAATCCGAACTCATTACTTGTGTGACAGTTACGAAACGTCTGGTATATAATGTGGAAGGTAGaaaacaagagaaacaatGAAAAGAGTTTTTCTTTTGAGCTGG…	HG970335.2	7696696	7699601	2905	INS242
44	FG-12	HG970335.2	44288	44288	T	TAGGTGACTGATTAAGTTTAGTGCATTATCCCACTTAGTCGCTATCAGACAGTACCTAACCCTTATCGGTATTAGGAGGCTGGTATACATGCTACTCTCGATGTCTACGAGGCATTCATTATAAAGGCATCGCGTTATCCAGCCCATTCCAATTGATCAATGTCTAACCAAGAAATCATATCAGACCTCTCCCATCCTTAAGCATAAGCTCATCTGCAGAATTACCCTTTCCTGTGCTTATTACCATGTCTTCTGGTCATTGTCTTTGTGGTGGAGTCAAAGTCGAGGTCTCGGGTGACCCTGTCGCCGTTGTATGAACTTTCCTAACCCTCACTTTCCTTTTGCCGTTACTAATGTATAAGCAAGGTCTTGTGCCATTGTTTGGATTGCCGCTAAACA…	HG970335.2	7816	10621	2805	INS629
45	23389	HG970332.2	5962166	5962166	G	GTGTCAAACGCTTCTGTCCCCTCGATAGCCTCATAGGTTTCTGGATCATCTATAATGAGCTGGACGTACTTGAGAAGGATTTTGTAGTCCATGTAATTGTCGAACAGCTCAGCCGTATAAGTGCTGATCAGATCATACTCGAGAGAGTTGACCGGCCTGTTACTGGCCCAGTCCATGAATGACCTGTTCGACGTATACTTTGTCAATATTGCCCAAGTCCGCTGTGGGCGTTCAGAAACCCTCTGGGGAAATGCGGCAGCGGCTTTGAAGATCGAATCAATGTCCCATGACGTGTTTTCTAAGTATTATGAGCAGACGAAATTCATCAGAAAGAAATATACAAACATACCATCTTTAATTTGGCCTCCGCCCATCCATGAAACGTGAATATGACTTTCG…	HG970332.2	5994104	5996883	2779	INS25
46	23473	HG970335.2	7660827	7660827	T	TGTTAGGATGGTTATAAGTCCGTACCATATAGATGAGGTGTTAGTACCTGAAATATAAAAAAATACAAAGACGAGAGACAAGATATTTATTAATGGTGTCGTGACGTTACGCAGGGATTGAATGTTGTCTTTTTTATTGTCCCTGCACCGAACAATGCTCTGTGAAAGAATCAATCATATCGTTGTGGGGTAGTCTCTATTGAGCCCATATTCATATTCTGAATGTATTCTTGTTAGTAAAATAGCCTGCAGGCAGCAGCGGATCCACTGACTGTATATTATCATAGAGTCATAATCAAAAGTCATTACTTGCGTGACAGTTACGCAACTTCTGGTATATAATGTGCAAGATAGAGAAGAAGAAAAAAAAGAACAAAAGAAACAATGAAAAGAGTTTTT…	HG970335.2	7625702	7628406	2704	INS254
47	FG-12	HG970332.2	10824775	10824775	T	TGCACAACTGGCCTGGCTTTGGAGccacaagagacgaaactaTTAGGCTGGCATATGTTGTTTAGACTAGAATGTAAAGTCGTTTATTTATGTATTGTAAAACTTGAACAGTCTTGGTGTAATGGGTGAGAAATTAAAATTGGGTTTGAAGCCAGCCAGAGAATACGTGTAGAAACTTCTGCATGTATTTCGCATCTCAAACTATATCCCAATTATTCTACCTTCTGTCCTATAGTTATACTTTCCAAGTCTTGATATACTCTGGACTCTTAGCTCAAAGGTTTCTGCAAATAAAAGGTAGAGTAAAGAATAAACTCGTTATCCTAGATATTTAAGTATGCTTATCCTTGCTTCTCTCCTTCCTTattcctcttcttctacCATCAACCACACACCAAA…	HG970332.2	9725465	9728082	2617	INS189
48	23389	HG970332.2	3506430	3506430	A	AATCAGATCAAGTGGAAGGGAATAAACCGAGGTAGGCGGTGCGATAGACGAGCCAGGATATAGACCAGACATTCCGGCAGCACCCCATAGAATGTCGGCAACGCGAACAAGAGCTGGGACAGAATGTGCATTTCGATCGAAAATCATAGGGGCCGAGTAGACCGTCGTCAGTGCTGTTGCGAAGTACGACAAGTGCATGTTTGTCAGAATTGTAAAGTAGTTTGAAGAAAGATGACTGTCAGCTAGTAGGGAGTTAGACATGAGCATAAAAAGATCCAAGAAAGGGGATCCAAATACCGTCAATACCGGTAACTATGACATTGCCCCTTATACTTGATGAGTACTTCTCGCTCAGTTTACGGGCAGCCCATCCGATGTTGCTTCCCTTTCCAGCAGCTT…	HG970332.2	3536626	3539146	2520	INS18
49	23468	HG970332.2	3506430	3506430	A	AATCAGATCAAGTGGAAGGGAATAAACCGAGGTAGGCGGTGCGATAGACGAGCCAGGATATAGACCAGACATTCCGGCAGCACCCCATAGAATGTCGGCAACGCGAACAAGAGCTGGGACAGAATGTGCATTTCGATCGAAAATCATAGGGGCCGAGTAGACCGTCGTCAGTGCTGTTGCGAAGTACGACAAGTGCATGTTTGTCAGAATTGTAAAGTAGTTTGAAGAAAGATGACTGTCAGCTAGTAGGGAGTTAGACATGAGCATAAAAAGATCCAAGAAAGGGGATCCAAATACCGTCAATACCGGTAACTATGACATTGCCCCTTATACTTGATGAGTACTTCTCGCTCAGTTTACGGGCAGCCCATCCGATGTTGCTTCCCTTTCCAGCAGCTT…	HG970332.2	3557704	3560224	2520	INS16
50	23473	HG970332.2	3506430	3506430	A	AATCAGATCAAGTGGAAGGGAATAAACCGAGGTAGGCGGTGCGATAGACGAGCCAGGATATAGACCAGACATTCCGGCAGCACCCCATAGAATGTCGGCAACGCGAACAAGAGCTGGGACAGAATGTGCATTTCGATCGAAAATCATAGGGGCCGAGTAGACCGTCGTCAGTGCTGTTGCGAAGTACGACAAGTGCATGTTTGTCAGAATTGTAAAGTAGTTTGAAGAAAGATGACTGTCAGCTAGTAGGGAGTTAGACATGAGCATAAAAAGATCCAAGAAAGGGGATCCAAATACCGTCAATACCGGTAACTATGACATTGCCCCTTATACTTGATGAGTACTTCTCGCTCAGTTTACGGGCAGCCCATCCGATGTTGCTTCCCTTTCCAGCAGCTT…	HG970332.2	3556449	3558969	2520	INS21
51	23522	HG970332.2	3506430	3506430	A	AATCAGATCAAGTGGAAGGGAATAAACCGAGGTAGGCGGTGCGATAGACGAGCCAGGATATAGACCAGACATTCCGGCAGCACCCCATAGAATGTCGGCAACGCGAACAAGAGCTGGGACAGAATGTGCATTTCGATCGAAAATCATAGGGGCCGAGTAGACCGTCGTCAGTGCTGTTGCGAAGTACGACAAGTGCATGTTTGTCAGAATTGTAAAGTAGTTTGAAGAAAGATGACTGTCAGCTAGTAGGGAGTTAGACATGAGCATAAAAAGATCCAAGAAAGGGGATCCAAATACCGTCAATACCGGTAACTATGACATTGCCCCTTATACTTGATGAGTACTTCTCGCTCAGTTTACGGGCAGCCCATCCGATGTTGCTTCCCTTTCCAGCAGCTT…	HG970332.2	3542280	3544800	2520	INS17
52	CML3066	HG970332.2	3506430	3506430	A	AATCAGATCAAGTGGAAGGGAATAAACCGAGGTAGGCGGTGCGATAGACGAGCCAGGATATAGACCAGACATTCCGGCAGCACCCCATAGAATGTCGGCAACGCGAACAAGAGCTGGGACAGAATGTGCATTTCGATCGAAAATCATAGGGGCCGAGTAGACCGTCGTCAGTGCTGTTGCGAAGTACGACAAGTGCATGTTTGTCAGAATTGTAAAGTAgtttgaagaaagatgaCTGTCAGCTAGTAGGGAGTTAGACATGAGCATAAAAAGATCCAAGAAAGGGGATCCAAATACCGTCAATACCGGTAACTATGACATTGCCCCTTATACTTGATGAGTACTTCTCGCTCAGTTTACGGGCAGCCCATCCGATGTTGCTTCCCTTTCCAGCAGCTT…	HG970332.2	3527470	3529990	2520	INS17
53	CS3005	HG970332.2	3506430	3506430	A	AATCAGATCAAGTGGAAGGGAATAAACCGAGGTAGGCGGTGCGATAGACGAGCCAGGATATAGACCAGACATTCCGGCAGCACCCCATAGAATGTCGGCAACGCGAACAAGAGCTGGGACAGAATGTGCATTTCGATCGAAAATCATAGGGGCCGAGTAGACCGTCGTCAGTGCTGTTGCGAAGTACGACAAGTGCATGTTTGTCAGAATTGTAAAGTAgtttgaagaaagatgaCTGTCAGCTAGTAGGGAGTTAGACATGAGCATAAAAAGATCCAAGAAAGGGGATCCAAATACCGTCAATACCGGTAACTATGACATTGCCCCTTATACTTGATGAGTACTTCTCGCTCAGTTTACGGGCAGCCCATCCGATGTTGCTTCCCTTTCCAGCAGCTT…	HG970332.2	3451159	3453679	2520	INS30
54	FG-12	HG970332.2	3506430	3506430	A	AATCAGATCAAGTGGAAGGGAATAAACCGAGGTAGGCGGTGCGATAGACGAGCCAGGATATAGACCAGACATTCCGGCAGCACCCCATAGAATGTCGGCAACGCGAACAAGAGCTGGGACAGAATGTGCATTTCGATCGAAAATCATAGGGGCCGAGTAGACTGTCGTCAGTGCTGTTGCGGAGTACGACAAGTGCATGTTTGTCAGAATTGTAAAGTAATTTGAAGAAAGATGACTGTCAGCTAGTAGGGAGTTAGACATGAGCATAAAAAGATCCAAGAAAGGGGATCCAAATACCGTCAATACCGGTAACTATGACATTGCCCCTTATACTTGATGAGTACTTCTCGCTCAGTTTACGGGCAGCCCATCCGATGTTGCTTCCCTTTCCAGCAGCTT…	HG970332.2	3386304	3388820	2516	INS66
55	23473	HG970332.2	11553132	11553132	A	AGGAGCTGTACATGAGGTTATATCCAGAACCTATAATGCGAATGGACTTGTACGTGATGTTGAACACATGGGCTGCCAAAGAAGAAGATTCAATTTAGCATACAATGATTGAGTAGAAGTTAACTGTTATAGAGGGTGTTAGGGAAACTTACAATCGGCACCATACTTTCCCACTCCAATGTCGTCTGCACCCCAAAACTCTACATTAATGCTCTCATACTTCTGAGGTTTCTTCTGATCTTTTATGGGCATTGGTGTTCCGTCGAAGTCGTCACGTAGGGGAATTCCTGCAAGATCGAAGATCGTCGGGGCAAGGTCAACATGGTTCGTCGGGTGCTTCATCACAGCACCCTTGGAAACACCCGGTCCCCGAATCATAAAGGGAATATTGACATCTTC…	HG970332.2	11605480	11607858	2378	INS80
56	CML3066	HG970332.2	11553132	11553132	A	AGGAGCTGTACATGAGGTTATATCCAGAACCTATAATGCGAATGGACTTGTACGTGTTGTTGAACACATGGGctgtcaaagaagaagattcaaTTTAGCATACAATGATTGAGTAGAAGTTAACTGTTATAGAGGGTGTTAGGGAAACTTACAATCGGCACCATACTTTCCCTCTCCAATGTCGTCTGCACCCCAAAACTCTACATTAATGCTCTCATACTTCTGAGGTTTCTTCTGATCTTTTATGGGCATTGGTGTTCCGTCGAAGTCGTCACGTAGGGGAATTCCTGCAAGATCGAAGATCGTCGGGGCAAGGTCAACATGGTTCGTCGGGTGCTTCATCACAGCACCCTTGGGAACACCCGGTCCCCGAATCATAAAGGGAATATTGACATCTTC…	HG970332.2	11637985	11640360	2375	INS68
57	23389	HG970332.2	11553132	11553132	A	AGGAGCTGTACATGAGGTTATATCCAGAACCTATAATGCGAATGGACTTGTACGTGTTGTTGAACACATGGGCTGCCAAAGAAGAAGATTCAATTTAGCATACAATGATTGAGTAGAAGTTAACTGTTATAGAGGGTGTTAGGGAAACTTACAATCGGCACCATACTTTCCCTCTCCAATGTCGTCTGCACCCCAAAACTCTACATTAATGCTCTCATGCTTCTGAGGTTTCTTCTGATCTTTTATGGGCATTGGTGTTCCGTCGAAGTCGTCACGTAGGGGAATTCCTGCAAGATCGAAGATCGTCGGGGCAAGGTCAACATGGTTCGTCGGGTGCTTCATCACAGCACCCTTGGGAACACCCGGTCCCCGAATCATAAAGGGAATATTGACATCTTC…	HG970332.2	11591444	11593818	2374	INS63
58	CML3066	HG970332.2	11465904	11465904	A	AACATGTTTTACAAGCAAGTTAGCCACCTAAGTAAGTTAGCCACTAATCCTAACCTTTATATTTTAATTGTAAATAAAAATACTATAATATATCTAATTAATTAAAACTAATTACTATCCTTATCCTTAGTAACCTTAATTACCTCTTAATAGGTCCTTATATTATGCCTAGTCTTACTATAAGTCTTATAGCGCTAAATGCCTAATCTAATTGACCTTTTTTAATTATAACTTTTTAATAATTTAGCTGCTACTTACATATTAATATCTATCTAATTAATTTAACTTTAACTAATCCTTATAGTTATCTTACTATTATCCTTTAGATGGCtatttttcttctttttcttttagCTATTTATTATATTTTCCTCTTAAAGCTTTTAGTTTTTAGCTTTA…	HG970332.2	11553608	11555849	2241	INS65
59	23389	HG970334.1	7698944	7698944	T	TCTAACCTGTTCATTCTCAATGACAGAAAGGTCACTGATTGAATGCATCATCGATCTTCATGCTTAAAAACACGATCGATATATCAGTTCTTGTCACTACAATTACATCTACTAACAAGAGAATTCCCAATCCCTCGTGTCATAATCCCCCCTCACCATGGGCGGACAGTCTAAGCTTGTGAATCTAGCATTCTCAAGTCAAGCCCGAGATAGGACAACAGCTTTCTGCACCGCTTCGGAAAAGTCACTGATCGAATAGATAGGAAGGCCACTTCCCTCGAGCTAATCGACCAGAGTTAGTATCGTCTTTCTTTGTTTCCCTGGGTTTTTTTTTTTTTTTTTTTTTTTTTTTTTTTTTTTGGAGTATGATTAAAATTGACTTACAATTTTCCGACCCTC…	HG970334.1	7755738	7757755	2017	INS164
60	23473	HG970334.1	7698944	7698944	T	TCTAACCTGTTCATTCTCAATGACAGAAAGGTCACTGATTGAATGCATCATCGATCTTCATGCTTAAAAACACGATCGATATATCAGTTCTTGTCACTACAATTACATCTACTAACAAGAGAATTCCCAATCCCTCGTGTCATAATCCCCCCTCACCATGGGCGGACAGTCTAAGCTTGTGAATCTGGCATTCTCAAGTCAGGCCCGAGATAGGACAACAGCTTTCTGCACCGCTTCGGAAAAGTCACTGATCGAATAGATAGGAAGGCCACTTCCCTCGAGCTAATCGACCAGAGTTAGTATCGTCTTTCTTTGTTTCCCTGGGTTTTTTTTTTTTTTTTTTTTTTTTTTTTTTTTGGAGTATGATTAAAATTGACTTACAATTTTCCGACCCTCGGC…	HG970334.1	7761014	7763028	2014	INS203
61	23522	HG970334.1	7698944	7698944	T	TCTAACCTGTTCATTCTCAATGACAGAAAGGTCACTGATTGAATGCATCATCCATCTTCATGCTTAAAAACACGATCGATATATCAGTTCTTGTCATTACAATTACATCTACTAACAAGAGAATTCCCAATCCCTCGTGTCATAATCCCCCCTCACCATGGGCGGACAGTCTAAGCTTGTGAATCTGGCATTCTCAAGTCAAGCCCGAGATAGGACAACAGCTTTCTGCACCGCTTCGGAAAAGTCACTGATCGAATAGATAGGAAGGCCACTTCCCTCGAGCTAATCGACCAGAGTTAGTATCGTCTTTGTTTGTTTCCCTGGTTTTTTTTTTTTTTTTTGGAGTATGATTAAAATTGACTTACAATTTTCCGACCCTCGGCAGAGTCCGTACCTTCG…	HG970334.1	7865345	7867343	1998	INS199
62	23473	HG970335.2	4342175	4342175	A	AATATATTTAATAAGTAAATATAATAGATAAGTAAATATAATAAGAATCTTAATTATTATTAAATAATATATAATAAAAATATAATAAATTATCTAATTAATTAAAATTACTTATTATACTCTTCTTTAAATGCCTCTAGAGCTACCTAATAGGTCCTTATATTATATCTAGTCTTACTATATATACTATATTACTAAATACCTAATCTAATTAACCTTCCTTAATTACTACTTCTTAATAATTTACTTATTACCTATATATTAATATCTATCTAATTAATTACTTATAATACTTCCTTTATAATTATAAGGTCTCTTTTTTATAATTTAATTCTTTTTAACTTTTAGCGCTAATTTAGCTTTTTATTTCCCTCTTAAAGGTTTTAAATCTTATTTCTT…	HG970335.2	4331083	4333080	1997	INS227
63	23468	HG970333.1	1300812	1300812	T	TACCAGTCCTTCGGGTAAAAGGAAGAAAAAAGAAAAGTGCTGTGCACAAAATGTCAGGAAGTTGATGTGATGATGCAGAACAAGGGCCCCTGTCGAAGGAGCTTTAGCATGCAAGAGCTAGACCAGGTCCATCAGCCCCTTGTTGTTTTTCCTGTGACGCGAAAAAAAAAATCGAGTCCCCGCAAGAAGGGGTTTGAGAGTAAGGAACATGCCAAGTTATTCCCGAATCATGTTGCATGGAAAAAGGATATCTGTGCGGGCTTGACGCGGCAAAAGGAAGAACAATTTAGTTCAAGCAGGGATTGCTTAGAGTGAGACTAGGAATACGGTAATTAGACGGTACGGTAGTTAGTCTAGTTGAAGCTAATACTCCAACGCAACGTCAACTTACCCAGCTAA…	HG970333.1	1327848	1329829	1981	INS65
64	23522	HG970333.1	1300812	1300812	T	TACCAGTCCTTCGGGTAAAAGGAAGAAAAAAGAAAAGTGCTGTGCACAAAATGTCAGGAAGTTGATGTGATGATGCAGAACAAGGGCCCCTGTCGAAGGAGCTTTAGCATGCAAGAGCTAGACCAGGTCCATCAGCCCCTTGTTGTTTTTCCTGTGACGCGAAAAAAAAAATCGAGTCCCCGCAAGAAGGGGTTTGAGAGTAAGGAACATGCCAAGTTATTCCCGAATCATGTTGCATGGAAAAAGGATATCTGTGCGGGCTTGACGCGGCAAAAGGAAGAACAATTTAGTTCAAGCAGGGATTGCTTAGAGTGAGACTAGGAATACGGTAATTAGACGGTACGGTAGTTAGTCTAGTTGAAGCTAATACTCCAACGCAACGTCAACTTACCCAGCTAA…	HG970333.1	1308797	1310778	1981	INS99
65	CML3066	HG970333.1	1300812	1300812	T	TACCAGTCCTTCGGGtaaaaggaagaaaaaagaaaagtgCTGTGCACAAAATGTCAGGAAGTTGATGTGATGATGCAGAACAAGGGCCCCTGTCGAAGGAGCTTTAGCATGCAAGAGCTAGACCAGGTCCATCAGCCCCTTGTTGTTTTTCCTGTGAcgcgaaaaaaaaaatcgAGTCCCCGCAAGAAGGGGTTTGAGAGTAAGGAACATGCCAAGTTATTCCCGAATCATGTTGCATGGAAAAAGGATATCTGTGCGGGCTTGACGCGGCAAAAGGAAGAACAATTTAGTTCAAGCAGGGATTGCTTAGAGTGAGACTAGGAATACGGTAATTAGACGGTACGGTAGTTAGTCTAGTTGAAGCTAATACTCCAACGCAACGTCAACTTACCCAGCTAA…	HG970333.1	1296197	1298178	1981	INS85
66	CS3005	HG970333.1	1300812	1300812	T	TACCAGTCCTTCGGGtaaaaggaagaaaaaagaaaagtgCTGTGCACAAAATGTCAGGAAGTTGATGTGATGATGCAGAACAAGGGCCCCTGTCGAAGGAGCTTTAGCATGCAAGAGCTAGACCAGGTCCATCAGCCCCTTGTTGTTTTTCCTGTGAcgcgaaaaaaaaaatcgAGTCCCCGCAAGAAGGGGTTTGAGAGTAAGGAACATGCCAAGTTATTCCCGAATCATGTTGCATGGAAAAAGGGTATCTGTGCGGGCTTGACGCGGCAAAAGGAAGAACAATTTAGTTCAAGCAGGGATTGCTTAGAGTGAGACTAGGAATACGGTAATTAGACGGTACGGTAGTTAGTCTAGTTGAAGCTAATACTCCAACGCAACGTCAACTTACCCAGCTAA…	HG970333.1	1297371	1299352	1981	INS125
67	23389	HG970333.1	1300812	1300812	T	TACCAGTCCTTCGGGTAAAAGGAAGAAAAAAGAAAAGTGCTGTGCACAAAATGTCAGGAAGTTGATGTGATGATGCAGAACAAGGGCCCCTGTCGAAGGAGCTTTAGCATGCAAGAGCTAGACCAGGTCCATCAGCCCCTTGTTGTTTTTCCTGTGACGCGAAAAAAAAATCGAGTCCCCGCAAGAAGGGGTTTGAGAGTAAGGAACATGCCAAGTTATTCCCGAATCATGTTGCATGGAAAAAGGATATCTGTGCGGGCTTGACGCGGCAAAAGGAAGAACAATTTAGTTCAAGCAGGGATTGCTTAGAGTGAGACTAGGAATACGGTAATTAGACGGTACGGTAGTTAGTCTAGTTGAAGCTAATACTCCAACGCAACGTCAACTTACCCAGCTAAT…	HG970333.1	1272191	1274171	1980	INS86
68	23473	HG970333.1	1300812	1300812	T	TACCAGTCCTTCGGGTAAAAGGAAGAAAAAAGAAAAGTGCTGTGCACAAAATGTCAGGAAGTTGATGTGATGATGCAGAACAAGGGCCCCTGTCGAAGGAGCTTTAGCATGCAAGAGCTAGACCAGGTCCATCAGCCCCTTGTTGTTTTTCCTGTGACGCGAAAAAAAAATCGAGTCCCCGCAAGAAGGGGTTTGAGAGTAAGGAACATGCCAAGTTATTCCCGAATCATGTTGCATGGAAAAAGGATATCTGTGCGGGCTTGACGCGGCAAAAGGAAGAACAATTTAGTTCAAGCAGGGATTGCTTAGAGTGAGACTAGGAATACGGTAATTAGACGGTACGGTAGTTAGTCTAGTTGAAGCTAATACTCCAACGCAACGTCAACTTACCCAGCTAAT…	HG970333.1	1351891	1353871	1980	INS110
69	FG-12	HG970332.2	7372550	7372550	T	TAGCTAAATAAGATGACTCAGTTGTAAACCAGAACTGCAAAAAGCCCTTCATGAGCAGGCAACTCCAATCTTGACCCGCCTTTTCGTCCTGCGGCCGATACTGGAATGTAGCCCGGGCTGAATGGCGCACCCTCTCCTGACATGACGGTTGTAGCTCAAGTTTGAACCGGAATACGGTTGGAAGTTCGACTCTTGTGGCTGCATCTACATGCCAACGGCATTGCCCGACTGTCCGACAACCACCGTTCTGGTATTGAAACATTATACCTTTGCAAAATCCGGTTTCGCGGTCGTTGAAGGTCAACGTAGATGAGACTCGGTCTAGCGGTGCCCAAGAGAAATATGATTCATCACCAAGAGGATGCGGGCTACATCTCACCAGTGGAAAGGGCTTTGGAT…	HG970332.2	7199380	7201304	1924	INS130
70	CML3066	HG970333.1	8660895	8660895	C	CATGTGCTTAAGAAGGTCACCGTCACAGGACTTCACtcaccactaccaccaccaccacaaatgctccaacctcaacatcttctaTCACTGACATTACAACGACCTCATCTATATCCACAGTCCAGGGCCCATCAATcgtttcaacaccatcaggCTTTTTGCCAATCCAGTCTACCATTCCATGGTCTACAAGGAGAAGACGCTCTGTCAGCAACAGTCCTTTAACATAAAAAGCTAACCATTCTTCGAAACAGTAAGCTAATAGAatagacaaagaaaaagtaATTTAATGTGTTATAGTAATAAAACATGTTCTCCGTCTTCCACGGGTCTAATAATCCATCATGGCCGTTCTAATACACTGCTCCAATACCCTCTCCACGTCAACACTACTATACT…	HG970333.1	8637998	8639891	1893	INS130
71	CS3005	HG970333.1	8660895	8660895	C	CATGTGCTTAAGAAGGTCACCGTCACAGGACTTCACtcaccactaccaccaccaccacaaatgctccaacctcaacatcttctaTCACTGACATTACAACGACCTCATCTATATCCACAGTCCAGGGCCCATCAATcgtttcaacaccatcaggCTTTTTGCCAATCCAGTCTACCATTCCATGGTCTACAAGGAGAAGACGCTCTGTCAGCAACAGTCCTTTAACATAAAAAGCTAACCATTCTTCGAAACAGTAAGCTAATAGAatagacaaagaaaaagtaATTTAATGTGTTATAGTAATAAAACATGTTCTCCGTCTTCCACGGGTCTAATAATCCATCATGGCCGTTCTAATACACTGCTCCAATACCCTCTCCACGTCAACACTACTATACT…	HG970333.1	8456691	8458584	1893	INS170
72	CML3066	HG970333.1	3297647	3297647	A	AACGTGTTTTATAAGCAAGTTGGCTACCTAAGTAAGTTAGCTACTAATCTTAACCTCTATATTTTAATTGCAAATAAAAACACTATAATATATCTAATTAATTAAAACTAATTGCTATCTTTATCTTTAGTAGCTTTAATTACCTCTTAATAGGTCTTTATATTATATCTAGTCTTACTGTAAGTCCTATAGCGCTAAATGCCTAATCTAATTAACCTTCTTTAATTATAACTTCTTAATAATTTAGCTACTACTTATATATTAATATCTATCTAATtaatttaattttaattaattCTTATAgttattttattattatcCTTTAGATAgctattttttttttttttttttttagctATTTATTATATTTTCCTCTTAAAGCTTTTAATTTTTAGCTTT…	HG970333.1	3313314	3315175	1861	INS90
73	CML3066	HG970335.2	5094573	5094573	t	tAATGTGTTTTATAAGCAAGTTGGCCACCTAAGCAAGTTAGCTAAAAATCCCTTACCTTATATTAATACTATTAAATTAATTAAATCTTAATTACTATAAATATTATAGCTTTTAAAAGAAGATCGACTTAATCTTACTCTTTAAGCCCTTTAAGATAACCTTAAATTAAGTATCTAATATACCGCTAAGTATTATAATATAAATCATAATACCTTTAGTAATTAGAAAAAAGGTAAAAAACTATAATATAAGATTATATTAAATTTATATAAACTCTTAAAGCTAGAAGAAAAGATTATCTTTTAATATACTCTTAATTAAGATTTATAAGGACTTCCTTATAACCTCTCTAATATTAAAGGTATTATAAATTAACTGCTTACTAATTATAATATACT…	HG970335.2	5138478	5140339	1861	INS226
74	CML3066	HG970332.2	5717751	5717751	A	AACGTACACGATAAGCGTGCGGCACAGACAAGTGCGCGGCACAAAAATCCCTCACCTTACATTAACACTATCTGATCAATTGATTCTTAACCAAATAACATATCGCAATCTACTGCTAAGGCTCATATTCTTCTTGCACTTCAGGCCTATCAGGAAGACCCAAAATTAAGTCTGCGACGGGCTGCATTTCTCTATGATGTTCACTTCCGCACTCTCCACTACCGATCTCAGGGCAGGCAGGCCCATAACGATTATATCCCTAGCTCACGGAAACTAAGTGATCAGGAGGAACAGGTTATAGTTGAGTATATTCTGAATCTAGATTCGCGAGGATTTCCCTCTCGGCATCGTGATATTGAAGAAATGGCGAATCGACTGCTTGCTGATCGCGATGCATCA…	HG970332.2	5730299	5732159	1860	INS22
75	23389	HG970332.2	8990632	8990632	A	AATGTACTTAATAAGCGAGTTAGCCAGATAAGCGAGTTGGCTAAAAATCCCTCACCTTATATTAATACTATTAAATCAATTAAATCTTAACTACTATAAATATTATAGCCTTTAAAAGAAGCTTAAGTCAATCTTACTTTTTAAGCCCTTTAAAATAACCCTAAACTAAATATCTAATATACCTCTAAGATATATAATATTAATTATAATACTCTTAATAACTAAAAGAAAGGTATACCTTTATAATATAATATTATAATTAAATTATAAAATCTATCTTATTTAGAAAAGTAGATATTACTTAAGGCTCTTTTTAACCTAAATACCTAAAGGCTTCCTCTTTAAGTATATATTATTAAAGAAATAGCTAATTAACTTCTTATTAATTATAATACCTAA…	HG970332.2	9030518	9032378	1860	INS41
76	23468	HG970332.2	9010929	9010929	a	aACGTACTTGATAAGCGAGTTAGCCAGATAAGCGAGTTGGCTAAAAATCCCTCACCTTATATTAACACTATTAAATCAATTAAATCTTAATTACTATAAATGTTATAGCCTTTAAAAGAAGCTTAAGTTAATCTTGCTCTTTAAGCCCTTTAAAATAACCTTAAATTAAATATCTAATATACCTCTAAGATATATAATATTAATTATAATACTCTTAATAACTGAAAGAAGGGTATACTTTTATAATGCAATATTATAATTAAATTATAGAATCTATCTTATTTAGAAGAGTAGATATTACTTAAGGCTCTTTTTAACTTAAATACCTAAGGGCTTCCTCTTTAGGTATATATTATTAAAAAAATAGCTAATTAACTTCTTACTAATTATAATACCTAA…	HG970332.2	9093813	9095673	1860	INS34
77	23468	HG970332.2	11681979	11681979	a	aATATACTTAATAAGCAAGTAAGTTAAATAAGCAAGTAGGTTAAAAATCCTAACCCTTATTATTATTAAGATAATAATACTACTATAATCTATCTAATTAATTAAAACTAATTACTATATTTATCTCTAGATAGCTAAATATCCTCTTAATATATTCTTATATTATACCTAGTCTTTCTATATATATTATAACGCTAAATATCTAGTCTAATTGACCTTCCCTAATTACTACTTCTTAATAACTTAGCTATTACCTATATATTTATATCTATCTAATTAATTACTTATAATACTTCTTTTACTATTATTACCTCTCCTTTTTATAGTTTTATCTTTTTTACCCTCTAGCGCTAGCTTAATATACTATTTACCTCTTTAAGATTTTAAATTTAATCTCTT…	HG970332.2	11768703	11770563	1860	INS51
78	CS3005	HG970333.1	104329	104329	A	AATGTACATAATAAGCATGCGGTATAGACAAGTGCGTGATATAAAAATTACTGCCTTCTTAAGATATAGTCTAATAAAAATATAATAGACTATCTAATTAATTGAAATTAACTACTATACTTATTTCTAAAGGCCTTAATTCCTTCTTAATAGGTTCTTATATTATATCCAGTCTTACCGTAAGTCCTATAGCGCTAAACCCTCGACTGCCCTGACCTTCCTTAATTACCACTTCTCGATAATTTAGCTAATACCTATATATTTATATCTATCTAATTAATTAAATCCTAACCTTCCTATATAAATAAGCTCCCTCTATTCTATAGGTATAACCTTTTTGCCTTATACTGCCGGCTAAGTATATTATTTACCTTATAAAGCTTTTAGTATTTAGCCTCT…	HG970333.1	92506	94366	1860	INS96
79	23468	HG970333.1	105101	105101	A	AACGTACTTAATAAGCGAGTGAGTCAGATAAGCGAGTGGGTTAAAAATCCTAACCCTTATTATTATTAAGATAGTAATACTGCTATAATCTATCTGATTAATTAAAACTAATCGCTATACTTATCTCCAGATAGCTGAATATCCTCCTGATATGTTCTTGCATTATGCCTGGTCTTTCTATATATACTATAACGCTGAACACCCGGTCCGACTGACCTTCCCTAACTACCACTTCTCGATGACTTAGCCACTACCTGCGTATTTATATCTATCTGATTAATTACTTGTGATGCTTCTTCTACTGTTATTGCCCCTCCTTTCTGTAGTCTTATCCTTTTTGCCCTCTGGCGCCGGCTTAATATGCTATTTGCCTCTTTAAGATTTCAGACTTGATCTCTT…	HG970333.1	115157	117017	1860	INS53
80	CML3066	HG970334.1	5370013	5370013	A	AACGTACACGATAAGCGTGCGGCATAGATAAGTGCGCGGCATAAAAATCCCTCACCTTATATTAATACTATCTGATCAATTGATTCTTAACCAAATAATATGTCGCAATCTACTGCTAAGGCTTATATTCTTCTTGCACTTTAGGCCTATTAGGAAGACCTAAAATTAAGTCTGCGACGGGCTGCATTTCTCTATAATGTTCACTTCCGCACTCTCTACTACCGATCTTAGGGCAGGCAGGCCTATAATAATTATATCCCTAGCTTACGGAAACTAAATAATCAGGAGGAATAAGTTATAGTTAAGTATATTCTGAATCTAGATTCGTAAGGATTTCCCTCTCGGTATTATAATATTAAAGAAATAGCGAATTAACTGCTTGctaattataatatatta…	HG970334.1	5443338	5445198	1860	INS161
81	23473	HG970334.1	7496510	7496510	A	AACGTACTTGATAAGCGAGTAAGTCAGATAAGCGAGTGGGTTAAAAATCCTAACCCTTATTATTATTAAGATAGTAATACTGCTATAATCTATCTAATTAATTAAAACTAATTGCTATATTTATCTCTAGATAGCTAAATATCCTCCTAATATATTCTTATATTATATTTAGTCTTTCTATATATATTATAATATTAAATACTTAATTTAATTAACTTTTTTTAATTATTACTTCTTAATAATTTAATTACTATTTATATATTTATATTTATCTAATTAATTACTTATAATACTTCTTTTATTATTATTATCTCTCTTTTTTATAATTTTATTTTTTTTACTTTTTAATATTAGCTTAATATATTATTTACCTCTTTAAGATTTTAAATTTAATCTCTT…	HG970334.1	7546444	7548304	1860	INS196
82	CS3005	HG970335.2	3433727	3433727	A	AACGTGTTTTACAAGCAAGTTGGCCACCCAAGCAAGTTGGCCAAAAATCCCTCACCTTACATCAACACTATCAAATTAATTAAATCTCAACTACCACAAATATCACAGCCTTTAAAAGAAGGTCGACTTAATCTTGCTCTTTAAGCCCTTTAAGATGACCCTAAATTAAGTATCCGGCATACCGCTAAGTATTATAATATAAATTATAATACCCTTAGCAACCGGAAGAAAGGTAAAAAACTATAACGCGAGATTATATCGAATTTATATAAACTCTTAAAGCTAGAAGAAGAGACTATCTTTTAGTATACTCTTAATTAAGATTTATAAGGACTTCCTTATAACCTCTCTAATATTAAAGGTATTATAAATTAATTGCTTACTGACTATAATATATTA…	HG970335.2	3414668	3416528	1860	INS248
83	CML3066	HG970335.2	5054986	5054986	A	AatGTGTTTTATAAGTAAGTTGGCTACCTAAGTAAGTTAGCTAAAAATCCCTTACCTTATATTAATACTATTAAATTAATTAAATCTTAACTACTATAAATATTATAGCCTTTAAAAAAAGCTTAACTTAATCTTACTCTTTAAGCCCTTTAAGATAACCTTAAATTAAGTATTTAATATACCGCTAAGTATTATAATATAAATTATAATACCTTTAGTAACTAGAAGAAAGGTAAAAAACTATAATATAAGATTATATTAAATTTATATAAACTCTTAAAGCTAGAAGAAGAGATTATCCTTTAGTATACTCTTAATTAAGATTTATAAGGACTTCCTTATAACCTTTCTAATATTAAAGGTATTATAAATTAACTGCTTACTGACTATAATATACTA…	HG970335.2	5089532	5091392	1860	INS222
84	CML3066	HG970335.2	5057349	5057349	A	AACGTACACGATAAGCGTGCGGCATAGACAAGTGCGCGGCATAAAAATCACTGCCTTCTTAAGATATAGTCTAATAAAAACATAACAGACTATCTAATTAATTGAAATTAACTACTATACTTATTTCTAGAGGCCTTAATTCCTTCCTGATAGGTTCTTGCATTATATCTAGTCTTACCGCAAGTCCCGCAGCGCCGAACCCTCGACTGCCCTGACCTTCCTTGACCACCACTTCTCAATAATTCGGCCAATACCTGCGTACTTATATCCATCTGATCAATTAAATCCTGACCTTCCTGTATAAGCAAGCTCCCTCTATTCTATAGGCGTGACCTTTTTGCCCTATGCCGCCGGCTAAGTATGTTATTTGCCTTACGAAGCTCTTGGCACTTAGCCTCT…	HG970335.2	5093729	5095589	1860	INS223
85	CML3066	HG970335.2	5073331	5073331	a	aACGTGTTTTATAAGCAAGTTGGCCACCTAAGCAAGTTAGCTAAAAATCCCttaatttatattaataCTATTAAATTAATTAAATCTTAACCACTATAAATATTATAGCCTTTAAAAGAAGGTCGACTTAATCTTACTCTTTAAGCCCTTTAAGATAACCTTAAATTAAGTATTTAGTATACCGCtaaatattataatataaATTATAATACCTTTAATAACTGAAAGAAAGGTAAAAAACTATAATATAAGATTATATCGAATTTATATAAACTTTTAAAGCTAGAAGAAAAAACTGTCTTTTAATATACTCTTAATTAAGATTTATAAGGACTTCCTTATAACTTCTTTAATATTAAAGGTATTATAAATTAACTGCTTACTGACTATAATGCGCTA…	HG970335.2	5111836	5113695	1859	INS224
86	CML3066	HG970334.1	1903669	1903669	A	AACGTGCATGATAAGCGAGTGCTCCAGACAAGCGAGTGCTCCAAAAATCCCTCAACCTACAACATTTCTATTTAATCAGACACATCTTAACAACCAAGCATGCCTCAATCATCGAATGAAGCTAGGATTATTCTTGCCCTTCAGGCCCTCCAGAATGACCCAAAATTAAGTCTTAGAAAGGCCGCAGCTATATACTATATTGACCGCTTTGCCTTAAGTCGCCGCCGACAGGGCATTCTTTCAAAGCGTGAAACTCTCAACAAGTCACGGTTATTTTCTAATCAGGAAGAGAATATAATAGTACAATACCTCCTTGACCTAGATTCGCGAGGGTTTCCCTCGCGACTATCATATGTGGAAGATATCGCGAATTCTTTACGTGCCGACCGCGACGCGCCA…	HG970334.1	1973969	1975827	1858	INS153
87	23522	HG970334.1	3837680	3837680	C	CGTACACGATAAGCGTGCGGCACAGACAAGTGCGCGGCACAAAAATCCCTCACCTTACATTAACACTATCTGATCAATTGATTCTTAACCAAATAACATGTCGCAATCTACTGCTGAGGCTCGTATTCTTCTTGCACTTCAGGCCTATCAGGAAGACCCAAAATTAAGTCTGCGACGGGCTGCATTTCTCTATGATGTTCACTTCCGCACTCTCCACTACCGATCTCAGGGCAGGCAGGCCCGTAACGATTATATCCCTAGCTCACGGAAACTAAGTGATCAGGAGGAACAGGTTATAGTTGAGTATATTCTGAATCTAGATTCGCGAGGATTTCCCTCTCGGCATCGTGATATTGAAGAAATGGCGAATCGACTGCTTGCTGATCGCGATGCATCACC…	HG970334.1	3967424	3969282	1858	INS163
88	23473	HG970332.2	30671	30671	G	GACTAACTCACCGCCTTGCCGTACACCCCCCCACCCCGCACACCTCACAACATCAACTCGTCATTGAAGTCTATATATTCATACCTCTCTGTATTTTTCAAATTAAATCCGTATTTTTTTATTTTAATAGCAATAGATTTATAGCTATCAGATTATAAATATAGGATATCGTTAGCGGTTAATAACGTCGATAATATAGGTTTACGCGCATCAGCGCGAAAACACTCCATTAAGATCTCAATATTAAAGGATCGTTACGCCGGAGCCTACGATATCACAATAGCACATCAGAGAGAACTATCGCTAACTCCTAAGCAAGAAGATAACCTAGTGAACTATATTATTAAGAGAGAGAAGGCATTCTAGCCTCTCTTAAGGTCTAAGATACGCGGCTTTACA…	HG970332.2	48084	49941	1857	INS2
89	23522	HG970333.1	6678885	6678885	A	AACGTGCATGATAAGCGAGTGCTCCAGACAAGCGAGTGCTCCACCAATCTACACTTGAAGACTCAAAAAGTGAAATAAAAACACCACAACCTATCTGATCAATTAAAATTAATTGCTATACTATTCCCTATTGACCTCAATTGACCCTTGACAGGTCCTTGCAGTATGCCCGGTCTTTCTGCAGATACTATATTGCCGAGGCTTTAATCCCTGTGACCTTCGTTAACTATCCCTTAAGGATTTAGCTGTTACTTGCGTATTAATATCTATCTGATTAAGTGCTTGTGATGCTCCTATTACAGTTAAAGCCCCTTCTTTTTGTACTGTAGTCCTTCTTCCCCTCCGGCGCCGCCCTACTATCTCATTCTGCTATTTAAGTTCTTAATTCCTCCTATATAG…	HG970333.1	6672046	6673903	1857	INS121
90	23522	HG970333.1	6433065	6433065	C	CGTGCATGATAAGCGAGTGCTCCAGACAAGCGAGTGCTCCAAAAATCCCTCAACCTACAACATTTCTATTTAATCAGACACATCTTAACAACCAAGCATGCCTCAATCATCGAATGAAGCTAGGATTATTCTTGCCCTTTAGGCCCTCCAGAATGACCTAAAATTAAGTCTTAGAAAGGCCGCAGCTATATACTATATTGACCGCTTTGCCTTAAGTCGCCGCCGACAGGGCATTCTTTTAAAGCGTGAAACTCTCAACAAGTCACGGTTATTTTCTAATCAGGAAGAGAATATAATAGTATAATACCTCCTTGACCTAGATTCGCGAGGGTTTCCCTCGCGACTATCATATGTGGAAGATATCGCGAATTCTTTACGTGCCGACCGCGACGCGCCACC…	HG970333.1	6424581	6426437	1856	INS118
91	23473	HG970333.1	8321566	8321566	A	ACTAGTTCACCGCCACCCCGTACACCCCTCCACCCCGCACACTTGTGATAGCATCACAACACAACACAGCAGCTAACTTCAGATAATTGTACAATTATGCGTACTCATTCAATTAAATCCATATTTAGCATACTATTTACATGACAGTTATACTATCTACTGTTTTTTTCGCGGCTTGTTTTTTGGCTTTTTCTGTAGCTTTTTCGTTCAATCTATGTATTACATTCTTTTCAGCTTGATCCCTCGCCGTGATGATCTCGTCAATTGAAGGGAAAGCTACATTTGGGTCAAATTGAACTGGGACTCGGCCGGTAGGTTCTTTCGCTGCAGCTGAAGCTTTAAGAACAGCTTTTTCCTCCTCAAGGCGTTGAATTTGGCTGTTTTTGTTGTCAATTGACT…	HG970333.1	8309818	8311674	1856	INS136
92	23473	HG970333.1	8800105	8800105	G	GACTGACTCACCACCACTCCATATACCCCACCACCCCGCACACCTTATAATATCTACATATTATTAAAGACTACACTTTTATCTTCCTTTATAATTATTAAATTAAATCTATTTTTTTATATTCTAATAGTAATAAATTCGCAAGAGTTAAATTATAAATATAAGCTCTTTTTAGCTATTAATAATATTAAAATCTTAAGATTATATATATTAATAAAAAAATATTTAATAAAGCTCTTAATATTAAGGGATTATTATATTAAAGCCTTTAATATTAATATATTATATTAAAAAGAACTATTACTTTCTCTTAATTAAGAAGATAATTTAATAATTTATATTATTAATAGAGAGAAAGCTTTTTAGCCTTTTATAAGGAGTAAGATATATATATATATA…	HG970333.1	8847090	8848946	1856	INS152
93	FG-12	HG970334.1	7583074	7583074	A	AACGTACTTGATAAGCGGCCCGACCGGACAAGCGGCCCGACCAAAAAACCCCCACCTTACATCAACACTATCAAATCAATTATTTCTCAATAACCACAAATGCCTGAACCTTCATCCGAAGCTAAGgtgcttcttgctcttcagGCTCTTCAAAATGACCCAAAGCTAAGCATGCGACGCGCTTCTAAGCTATATCAGATCGGATATAGTACCTTACGTGACCGAAAGAGGCATTCCATTAAGACATGATACTACAGTTAAATCACGGAATCTATCTCATTCAGAAGAGCAGATATTACTTAAAGCTCTTTTCGACCTAGATACCTGAGGGCTTCCTCCCCAGATATATATTATTAAAGAAATAGCCAATTAACTTCTTACTAGTCGCAATGCCTAACC…	HG970334.1	7401171	7403025	1854	INS620
94	CML3066	HG970334.1	7698944	7698944	T	TCTAACCTGTTCATTCTCAATGACAGAAAGGTCACTGATTGAATGCATCATTCATCTACATGCTTAAAAACACGATCGATATATCAGTTCTTGTCATTACAATTACATCTACTAACAAGAGAATTCCCAATCCCTCGTGTCATAATCCCCCCTCACCATGGGCGGACAGTCTAAGCTTGTGAATCTGGCATTCTCAAGTCAAGCCCGAGATAGGACAACAGCTTTCTGCACCGCTTCGGAAAAGTCACTGATCGAATAGATAGGAAGGCCACTTCCCTTGAGCTAATCGACCAGAGTTAGTATCGTCTTTCTCTGTTTCCCtgggtttttttttttggagtATGATTAAAATTGACTTACAATTTTCCGACCCTCGGCAGAGTCCGTACCTTCGAGCCT…	HG970334.1	7820649	7822484	1835	INS189
95	CS3005	HG970333.1	817365	817365	A	AACGTGTTTGATAAGCATGTGACCCATCCAAGTATATGACCTAGAAATCTTCTCCTTAAGACTTAATACTACAATTAAATTACTATAACCTATCTAATCAATTAAAATCACTTACTATACTTTTCCCTAAATGCCTCTAGAATTACCTAATAGGTCCTTATATTATGCCTAATCTCGCTATATACACTATAACGCTAAATACTTAGTCTAACTGACCTTCCTTAACTACTACTTCTTAATAATTTAGCCGCTACTTACATATTAATATCTATCTAATCAATTAGTTATAATACTTCCTCTATAGTTATAATACCTCCTTTCTATAGTCTTATTCTTTTTTATCTATAGCATTAGCTTAATATCTTATTTGCCTCTTAAAGTTCTTTATTTTTTACTGCT…	HG970333.1	813095	814927	1832	INS116
96	FG-12	HG970335.2	4876642	4876642	G	GGCTGTTTCGAATGGCGTTGAAAGTTGCTCGGTCATATCTCTATTTTAAGAAGTACCCCATGGGGAAGTCTATTTCAGCCGTCCTGATTGATCCCAAACCATGATCCCTGGACTCCAGAGTCCCTGTCCGTGCAGCAAGGCAGATAGGCAAACCGCCACCAGCAGCTCTTGGCGGTTAGCTATCGAATAGATTTCCTTTTGGGGACATGAGGCTGTCTTGATTCACAACGAAATTACAAACTCTGGTGCAGAGCCTTGACTCATTTTCCAAGAGAAGCCTATAAAGACGAGGGAATGTCATCTGACCACAGCATGTGCCACTCACCGTGTAACCTGACAGCCTGCTTTTCGTGTGCGTGCGGGGAGGAATGCATGTTATCCTATATCCAAACCAAGACT…	HG970335.2	4758733	4760455	1722	INS720
97	FG-12	HG970332.2	5301473	5301473	A	AGTCCTCGTGTCTCCGTTCCAGCTGACCCAACCTTCACCTTCAACGGCCGTCGTATTCGGTGGGTATCCCGCCGGCGTGGTATGCAAGACTTCTCGATAGACACGGTACGAGGCTGCACCAGATATGCTCATGCGGACATCGCCCTCAGGGCCGAACTCTATTATGTTGTCTCTGTTGCTGTAGCCGAGGAGGACGTTTCCGTTATTAAAGTCCTGATAGGAGCCCTGGGATGTCGTGGCGATCTCGTCATGTCGGTCGATATAGAGATTCTTGATTGTGGCATTGCGTGTAGATAGATCCAGGTGAAGTTCGAGGCCATTTGATGGCAGGTCGCCCGATTCATTCATGTCGTTGAACATGTGCAGGACAAGAGACTTTGATGTCTTGTTCTGCACTCG…	HG970332.2	5144460	5146133	1673	INS97
98	23389	HG970335.2	7580025	7580025	A	AGCCGTCAAAGTGGACCAACGTATCCAAAGATGATGAGCTTCTCAGAGAAATACTTCGTCGTTACTTTACTTCTGTATATGTATTTCTTCCCTTCTTTCACAAAGACTCTTTCCTGTATGACATGGCACGTGGGAAACGCCGCTTCTGTTCCTCCCTACTTGTCAACTCAGTGCTAGCAGCTGGTTGTGTAAGTATCACTAATTTTTAGCAACATCCCATGTCTAGATAGCAACTGACCACCGTAAATGTTACCAGAGAGCATTTCCCAGGCTACTAGATCGTCATGAATTTTGCAACCCGTCTCTTATACAGTACAAATTCTTATCAGAAGCTCGTCGTCTGCGGGAACTCTCATATGGCGAAAGTACTATCACAGGAATACAAGCGGACATGGTACT…	HG970335.2	7607846	7609475	1629	INS213
99	23389	HG970335.2	4455423	4455423	G	GACTTGACGGCGCGTCGGAGCTGTGGGCCAAAGGTATGTTCCTCCACCACAATGGTTGGTGGTAGCAAGTCAATGCCTGTGTATGTCATGGATCCATCAGGCAGCCTCAGGGGTGTTCGCATTGTTCGTCGGATGTGCACGTACTCGAAAATAGGTCTGACAACCCAAGCAGCAAGATTTGAACCCCAGTGGTGCTTCATTACTGCAGCTTTGTAGATCTCATGATGCAGCATCCAAAGACGACTCTTCTCATTCTGCCAGAAGGGTAAAAGCGCCTCAGCTCCCTTGTTGTTGGCCAGGAATTCTGGATGTAAGATGCCCTTGGTAATCTGACCCCTGATCTCGTTATTCTCGATCAGGGGTCATAGTCGTCATGGTAGAGGCCGGGAAGGTACCCAA…	HG970335.2	4465607	4467092	1485	INS193
100	FG-12	HG970333.1	1154819	1154819	A	AGAGTCAACATCTAACTCACAGCAACGCCGTGAGTTACAAAGTGACGCGGTTGCGTGCAGACGACCTGATACTGCATGTCTGAAGAGAGATATACTTCTCTGCGTTATCTGCGATATTTCGGACCATGCAAATGCACATGCATTTGAACGATAAGTTGATCATGTCCTTAAAGAGGAAAGCATCCTCTTTAGGCGCGGTCTTGCCGGTGCCCGCATCGGCTGTGGGGATGGGGACCATGCAATCTCCCACGATTACTGACATGTATATAGTGTGCACTGTCCCAGACATTATAACCAAGCGCATGTTCGGTCGCTGATACAGGGTCTCCTTCATCGGCGCCAGTAAGATGTCGGCGTCAATACTTCATTCGTGGCATTCGTCCATGATCACACACGACT…	HG970333.1	1071575	1073003	1428	INS286
101	CML3066	HG970334.1	435069	435069	A	AAAATTATGGGACAAAAGTCTGTGGACATCGCCCCGCCAACCCGTAATCCACCACAATTAGTTAAACTGACCTTCCAACTTCAAACGTCTACAACTTCGATCAAACATGTCGGAAAAAGATGGGATCTTATCTATATTATGCGCCAAGCGTCAAAGTTACTGCGAATTTGATGCGGTGATTAAGGCACTTATTGTGCAGGCTGTGGAAAGCGGCCGGTCATTTCGCGATGTCGCCCGCGAGGCAAAGTGTTCACCACAAACCGTCTCCAATATTGTTCAACGCTGGAATACTCAACATTCCTTAGATAAAAAGTGTCGCTCCGGGCGTCCTAGGAAACTCTCATCTCGGCAGATACAGTATATCCTTATTTCATTAAAAAGGGACCGCCGTATTACATA…	HG970334.1	504051	505460	1409	INS148
102	CML3066	HG970332.2	10211071	10211071	A	AAATTATGGGACAAAAGTCTGTGGACATCGCCCCGCCAACCCGTAATCCACCACAATTAGTTAAACTGACCTTCCAACTTCAAACGTCTACAACTTCGATCAAACATGTCGGAAAAAGATGGGATCTTATCTATATTATGCGCCAAGCGTCAAAGTTACTGCGAATTTGATGCGGTGATTAAGGCACTTATTGTGCAGGCTGTGGAAAGCGGCCGGTCATTTCGCGATGTCGCCCGCGAGGCAAAGTGTTCACCACAAACCGTCTCCAATATTGTTCAACGCTGGAATACTCAACATTCCTTAGATAAAAAGTGTCGCTCCGGGCGTCCTAGGAAACTCTCATCTCGGCAGATACAGTATATCCTTATTTCATTAAAAAGGGACCGCCGTATTACATAT…	HG970332.2	10277307	10278715	1408	INS47
103	FG-12	HG970333.1	223707	223707	T	TTGTGGCGCTAATATTATGCAAGCCGCTGGGGATAACTTCCGTATATTATCGGGGAAGTAGTTGTTTATTTAACCTAATGTTAACTATAAAAGCCCGTCAGCATAGACCAGCTATTTTGGGTTTCATGGCAGGCAGCTGACGGCATACTGATACAAGGACAGGCCTATTAGGCGTTCAGTAGAACTTATAGCAGGCTGAAAAGTGCAGGCTGGCAACTTAATGTCTCATTTATACGCTGACATGTTTACCCGCCTGCATCGAGCCATCGTTAGGTTGACCAGCTGCCTCTGTTCGTTTATCACGACTGTCTCTCACAGACCGGTGGAACTATACATCCGCTAGTTTGTCAGCTGCCTGAAACCAAAGTCTCTATGCATGAAGTAGTATGTGTAGAAGGC…	HG970333.1	192065	193465	1400	INS244
104	23468	HG970333.1	569177	569177	A	ATCACGTCTTACTAGGATGCTTTATTCCTCAGTTTCGTTGGATACGGTCGCCACTTGGGACAGCAAAGTTGGCGGAAAGTACAAAAATCTCAAGTATAAGTCGCTTCGAGATTGGAGTCGCTCAGACGACTATGCAATAAAGCTCGGCTCTATGAGGCTACCAGAGACCATCGTCTGCCAACTTGACTTCTACAACAAGAACCTTGGTGGTGAGGACGTGTTGAAGTGCTACCAAGGCACCTCGATTCGCCCCAAGAGCAAGAGGTCGCTCGACCTACCTCTGGATGCATTGTCTTACACTTCGATCCAGGGAGATACGTCCCCGGCCTACAACCATGGGTTATTCAAGAGAGATCAGCAATACGAAATCAGGACTATTTCGAGGCTGACAGGTGCACA…	HG970333.1	596121	597464	1343	INS63
105	23522	HG970333.1	569177	569177	A	ATCACGTCTTACTAGGATGCTTTATTCCTCAGTTTCGTTGGATACGGTCGCCACTTGGGACAGCAAAGTTGGCGGAAAGTACAAAAATCTCAAGTATAAGTCGCTTCGAGATTGGAGTCGCTCAGACGACTATGCAATAAGGCTCGGCTCTACGAGGCTACCAGAGACCATCGTCTGCCAACTTGACTTCTACAACAAGAACCTTGGTGGTGAGGACGTGTTGAAGTGCTACCAAGGCACCTCGGTTCGCCCCAAGAGCAAGAGGTCGCTCGACCTACCTCTGGATGCATTGTCTTACACTTCGATCCAGGGAGATACGTCCCCGGCCTACAACCATGGGTTATTCAAGAGAGATCAGCAATACTAAATCAGGACTATTTCGAGGCTGACAGGTGCACA…	HG970333.1	575437	576780	1343	INS93
106	CS3005	HG970333.1	569177	569177	A	ATCACGTCTTACTAGGATGCTTCATTCCTCAGTTTCGTTAGATACGGTCGCCACTTGGGACAGCAAAGTTGGCGGAAAGTACAAAAATCTCAAGTATAAGTCGCTTCGAGATTGGAGTCGCTCAGACGACTATGCAATAAGGCTCGGCTCTACGAGGCTACCAGAGACCATCGTCTGCCAACTTGACTTCTACAACAAGaaccttggtggtgaggaCGTGTTGAAGTGCTACCAAGGTACCGCGGTTCGccccaagagcaagaggtCGCTTGACCTACTTTTGGATGCATTGTCTTACACTTCGATCCAGGGAGATACGTCCCCGGCCTACAACCATGGGTTATTCAAGAGAGATCAGCAATACGAAATCAGGACTATTTCGAGGCTGACAGGTGCACA…	HG970333.1	549393	550736	1343	INS107
107	23473	HG970332.2	747846	747846	A	ATAAGGTCGGATCTGGTTCTTATCATTGATATAACTTGTATGAGGAGGCCTCGTCAGGTTGATTTAGAATATTCGCGCGGCATATTTTGGTTTGCCGCCGAGATTGTGCTGCGCCTCGGTCGTGCCCAATCGGATCATCGGATTTACAGACGCGCGTTAATGCTCGACTGAAACACGGCATGCATGAACTCTCAAGCAGGTGATTTTTATCTGAGCTATTTCCGTCGGGGAATTAATGGTGTATCTCATGGTCTGATCCCCAGGTTCTGGTGTTTGCCGCCCAGTCTCATTCATATCACCAACTGCCAATGCTCGACCCCGGCTTCAATGAGTGGCATGATTGGGCACAACGAAACAAAGTTCCATGATCAACCAACACCATGACATGATCACATCCTC…	HG970332.2	801657	802911	1254	INS16
108	23473	HG970335.2	7580025	7580025	A	AGCCGTCAAAGTGGACCAACGTATCCAAATATGATGAGCTTCTCAGAGAAATACTTCGTCGTTACTTTACTTCTGTATATGTATTTCTTCCCTTCTTTCACAAAGACTCCTTCCTGTATGACATGGCACGTGGGAAACGCCGCTTCTGTTCCTCCCTGCTTGTCAACTCAGTGCTAGCAGCTGGTTGTGTAAGTATCACTAATTTTTAGCAACATCCCATGTCTAGATAGCAACTGACCACCGTAAGTGTTACCAGAGAGCATGTCCCAGGCTACCAGATCGTCATGAATTTTGCAACCCGTCTCTTCTACAGTACAAATTCTTATCAGAAGCTCGTCGTCTGCGGGAACTCTCATGTGGCGAAAGTACTATCACAGGAATACAAGCGGACATGGTACT…	HG970335.2	7534331	7535584	1253	INS249
109	23522	HG970335.2	7580025	7580025	A	AGCCGTCAAAGTGGACCAACGTATCCAAATATGATGAGCTTCTCAGAGAAATACTTCGTCGTTACTTTACTTCTGTATATGTATTTCTTCCCTTCTTTCACAAAGACTCCTTCCTGTATGACATGGCACGTGGGAAACGCCGCTTCTGTTCCTCCCTGCTTGTCAACTCAGTGCTAGCAGCTGGTTGTGTAAGTATCACTAATTTTTAGCAACATCCCATGTCTAGATAGCAACTGACCACCGTAAGTGTTACCAGAGAGCATGTCCCAGGCTACCAGATCGTCATGAATTTTGCAACCCGTCTCTTCTACAGTACAAATTCTTATCAGAAGCTCGTCGTCTGCGGGAACTCTCATGTGGCGAAAGTACTATCACAGGAATACAAGCGGACATGGTACT…	HG970335.2	7575783	7577036	1253	INS237
110	CS3005	HG970335.2	7580025	7580025	A	AGCCGTCAAAGTGGACCAACGTATccaaagatgatgagcttctcaGAGAAATACTTCGTCGTTACTTTACTTCTGTATATGTAtttcttcccttctttcACAAAGACTCTTTCCTGTATGACATGGCACGTGGGAAACGCCGCTTCTGTTCCTCCCTACTTGTCAACTCAGTGCTAGCAGCTGGTTGTGTAAGTATCACTAATTTTTAGCAACATCCCATGTTTAGATAGCAACTGACCACCGTAAATGTTACTAGAGAGCATGTCCCAGGCTACTAGATCGTCATAAATTTTGCAACCCGTCTCTTATACAGTACAAATTCTTATCAGAAGCTCGTCGTCTGCGGGAACTCTCATATGGCGAAAGTACTATCACAGGAATACAAGCGGACATGGTACT…	HG970335.2	7518067	7519320	1253	INS278
111	CS3005	HG970335.2	7517877	7517877	A	AACGTGTTTAATAAGCATGTGACCCATCCAAGTATGTGACCTAAAAATCCCTCACCTTACAATATTTCCATTTAATCAGATAATTCCTAACCACCTATAATGCTACAGCCTTTAAATAAAGCTAGAATACTTCTTACCCTTTAGGCCTTTAAAAATAACCTAaaattaaatatataaaagGCAGTAATTATATATAAAGTCCCTTACTATACCTTATAATGCCGCTATAATAGTATACTNNNNNNNNNNNNNNNNNNNNNNNNNNNNNNNNNNNNNNNNNNNNNNNNNNNNNNNNNNNNNNNNNNNNNNNNNNNNNNNNNNNNNNNNNNNNNNNNNNNNTCTATATACCTACTTATATATCTTACTTACTTTAACCTCTTAATATTAAGTGCTTTAGGC…	HG970335.2	7454008	7455216	1208	INS274
112	23522	HG970332.2	747846	747846	A	ATAAGGTCGGATCTGGTTCTTATCATTGATATAACTTGTATGAGGAGGCCTCGTCAGGTTGATTTAGAATATTCGCGCGGCATATTTTGGTTTGCCGCCGAGATTGTGCTGCGCCTCGGTCGTGCCCAATCGGATCATCGGATTTACAGACGCGCGTTAATGCTCGACTGAAACACGGCATGCATGAACTCTCAAGCAGGTGATTTTTATCTGAGCTATTTCCGTCGGGGAATTAATGGTGTATCTCATGGTCTGATCCCCAGGTTCTGGTGTTTGCCGCCCAGTCTCATTCATATCACCAACTGCCAATGCTCGACCCCGGCTTCAATGAGTGGCATGATTGGGCACAACGAAACAAAGTTCCATGATCAACCAACACCATGACATGATCACATCCTC…	HG970332.2	788555	789745	1190	INS10
113	CML3066	HG970332.2	747846	747846	A	ATAAGGTCGGATCTGGTTCTTATCATTGATATAACTTGTATGAGGAGGCCTCGTCAGGTTGATTTAGAATATTCGCGCGGCATATTTTGGTTTGCCGCCGAGATTGTGCTGCGCCTCGGTCGTGCCCAATCGGATCATCGGATTTACAGACGCGCGTTAATGCTCGACTGAAACACGGCATGCATGAACTCTCAAGCAGGTGATTTTTATCTGAGCTATTTCCGTCGGGGAATTAATGGTGTATCTCATGGTCTGATCCCCAGGTTCTGGTGTTTGCCGCCCAGTCTCATTCATATCACCAACTGCCAATGCTCGACCCCGGCTTCAATGAGTGGCATGATTGGGCACAACGAAACAAAGTTCCATgatcaaccaacaccatgACATGATCACATCCTC…	HG970332.2	773730	774920	1190	INS11
114	23468	HG970332.2	663047	663047	c	cCCTTTCGTGCTGCATCCGAGTGGATAAGGGCCTGCCGTCATGAATCAGCGTGATCTCATAGATGTGGGCTTATATATCGCTTACACTTTTCACGACAATACCGCCGAGGCTGTGTGCAATAAATATGATCGGCCGTTCCGATGACTGCTTGCCTGTCAGTATGTTTTCCTTGTAGAGTATTTGTTGTCTCTTACATTGGTTAACTCCCGCCTCCTGTTCAAATCGGACACTAAAGTTCTGGCATGATCATATAGAAAAGTACAACACGTCTCCGAAGCAGCGTGCGTGTTCGCGTCATAGCCCCAAGAAAGGATTCGTGCTTCAGGGATATCGATACGCAGTAGGTCGCGAATCTAGTGAACTCCGTTGGCAGCAGTCCAGGTTTTCTCACGGTGACC…	HG970332.2	718843	720005	1162	INS11
115	FG-12	HG970333.1	6274492	6274492	G	GTTGTCAATGACACAGACCACGTGTCTGCAGGAACTGGTATCCTGGCGAGTCTGGGGCATCTGTACCACACATTTTGCGAACACGCTCACATTTCGCATTGACTTCAAGGTATGCTGCGCCTTGAatgttcttgacctcgactACTTCACCTAAGACAGGTGCATGCTAACGATGGTAGTTGAAAGTGTTGAGGAAGGCATGCATACATACACCACCATGGAATTCCTTTACATATTTACTgccctgaagaagagacGAGATTGTCCACTCCAAACCTTTGATCATAACGATACCATCAGACtcaatgttgatgatgctgtcttTAGGAATCGATCTGTCAAAGGTACAGTCGGCTGGGTATACGATGACATGATCGTCTTCAGGATCGGCGATGGATC…	HG970333.1	6177531	6178667	1136	INS381
116	CS3005	HG970332.2	647920	647920	A	AACGTGCATGATAAGCGAGTGCTCCAGATAAGCGAGTGCTCTACTAATCTACACTTAAAGACTTAAAAAGTGAAATAAAAACACTATAACCTATCtaattaattaaaattaaTTGCTATACTATTCCCTATTAACCTTAATTAACCCTTAATAGGTCCTTATAGTATACCTAATCTATCTATAGATACTATATTATTAAGGCTTTAATCCTTATAACTTTTATTAATTATCCCTTAAGGATTTAACTAttatttatatattaatatTTATCTAATTAAATGCTTATAATACTTTTATTATAATTAaagccttttctttttatatTATAgtcttttttcctttttaaTATTACCTTATTATCTTATTTTACTATTTAAGTTCTTAATTCCTCTTATATAA…	HG970332.2	598313	599361	1048	INS15
117	23473	HG970332.2	10930302	10930302	C	CCTAGCAGCAGACCCCATCCAAATGGGATCTCATCTGCGACCGCCATGAGGGACAGTCATCCGTGTCCCTAAATCAATAGGGGCGCCGGTATCCAATCTTGAGGTATCTTCAGCAACGGAAAGAAAGACCGAAATTGCAATCCAATCTTGAATGGAAACGGGAAGATTGGTCAGGCTTGATCACGAAGCCGATGTCTCTGGAGGGGGCGTCCACGCGTCCTTCAGGCCAGTCATAAGGGAAGACCCAAGGTAGTTGAGCAGCGTCATGAGAAGGGAGACTTGCTGAAAAAAAGGTTTCGACGTATAGACCTCATGTAGAGACCACATTGTGTACCTCCAGTGTCTCTCGTTGGGCTTCGACAACACCTAAGAAGCTCCATTGATTGCATCCCAAACTTC…	HG970332.2	10983301	10984290	989	INS63
118	FG-12	HG970335.2	216975	216975	T	TTGGGAAAAGTAGCTTTTGATGACATCTTGTCGTTCTGAAGATGCTGTCATAAGTGGAATGCTCCCAAGACGCTCTGCGCAGCAAGGGATTTAACCCTCTCTCAATATCCGCTGTTCAGTAAACGGTCAGTGTGGGATGTAGTTTCTCAATCGAATGTAGAATCCCTCTTGTTGACTATAGTCTCTTGCAGACCTATCTGAAAAGGGCCACAGAGTCTTAGAAAGACACTAATAGATCTGATTATATTCCATCTGCCACTCAGCAATCTCCCCTGTGTCAACGGTTAGTTCCTGCCTGTAGAGCCTCGCACAGACCGGTGACAGCTCCAAATGTGACATTTGGTCTCTACCTCACGCTCTACCTATCGATCCAGTTCATGAAACCAACTATATGAGCTA…	HG970335.2	203967	204941	974	INS642
119	23473	HG970332.2	356077	356077	T	TAGTTGTCACGTCGGACTGGGTTAGCCTACCATAGTGGTGGTCGGAGCCCTCATATCTAAAAGACGTGCCGTTGGGGAAATAAACCATGGAAAGTGCAATAGCGGTAGTGTATGCTAAATGAAGAATAATCAAATGCCACTCGGAAACCAGCTGCGTACATGCCCGCTTGCCGCGTGTCTCCACACATACGTGTGTGTTGTTGGCGGCATTATCAGAGAATTCTGAATGAGTCTCAAGCAAGGACTGATAGAAGGGATTCTTAAATTCCATGCGGTTGGTATGTTGTGAGATGGATGTTTATAGATCGAAATCAAGGTTACATTCAAATAATTTTTCAAAATAATACTATAACTGCAGACTGTATATTACATATAGATATCTCTAGAACAGTACCTCCG…	HG970332.2	412472	413374	902	INS7
120	23522	HG970332.2	356077	356077	T	TAGTTGCCACGTCGGACTGGGTTAGCCTACCATAGTGGTGGTCGGAGCCCTCATATCCAAAAGACGTGCCGTTGAGGAAATAAACCATGGAAAGTGCAATAGCGGTAGTGTATGCTAAATGCAGAATAATCAAATACCACTCGGAAACCAGCTGCGTACATGCCCGCTTGCCGCGTGTCTCCACACATACGTGTGTGTTGTTGGCGGCATTATCAGAGAATTCTGAATGAGTCTCAAGCAAGGACTGATAGAAGGGATTCTTAAATTCCATGGGGTTGGTATGTTGTGAGATGGATGTTTATAGATCGAAATCAAGGTTACATTCAAATAATTTTTCAAAATAATACTATAACTGCAGACTGTATATTACATATAGATATCTCTAGAACAGTACCTCCG…	HG970332.2	394260	395162	902	INS6
121	CML3066	HG970332.2	356077	356077	T	TAGTTGCCACGTCGGACTGGGTTAGCCTACCATAGTGGTGGTCGGAGCCCTCATATCCAAAAGACGTGCCGTTGAGGAAATAAACCATGGAAAGTGCAATAGCGGTAGTGTATGCTAAATGCAGAATAATCAAATACCACTCGGAAACCAGCTGCGTACATGCCCGCTTGCCGCGTGTCTCCACACATACGTGTGTGTTGTTGGCGGCATTATCAGAGAATTTTGAATGAGTCTCAAGCAAGGACTGATAGAAGGGATTCTTAAATTCCATGGGGTTGGTATGTTGTGAGATGGATGTTTATAGATCGAAATCAAGGTTACATTCAAATAATTTTTCAAAATAATACTATAACTGCAGACTGTATATTACATATAGATATCTCTAGAACAGTACCTCCG…	HG970332.2	379371	380273	902	INS6
122	CS3005	HG970332.2	356077	356077	T	TAGTTGCCACGTCGGACTGGGTTAGCCTACCATAGTGGTGGTCGGAGCCCTCATATCCAAAAGACGTGCCGTTGAGGAAATAAACCATGGAAAGTGCAATAGCGGTAGTGTATGCTAAATGCAGAATAATCAAATACCACTCGGAAACCAGCTGCGTACATGCCCGCTTGCCGCGTGTCTCCACACATACGTGTGTGTTGTTGGCGGCATTATCAGAGAATTCTGAATGAGTCTCAAGCAAGGACTGATAGAAGGGATTCTTAAATTCCATGGGGTTGGTATGTTGTGAGATGGATGTTTATAGATCGAAATCAAGGTTACATTCAAATAATTTTTCAAAATAATACTATAACTGCAGACTGTATATTACATATAGATATCTCTAGAACAGTACCTCCG…	HG970332.2	303795	304697	902	INS9
123	FG-12	HG970332.2	356077	356077	T	TAGTTGTCACGTCGGACTCGGTTAGCCTACCATAGTGGTCGTCGGAGTCCTCATATCTAAAAGACGTGCCGTTGAGGAAATAAACCATGGAAAGTGCAATAGCGGTAGTGTATGCTAAATGCAGAATAATCAAATACCACTCGGAAAACAGCTGCGTACATGCCCGCTTGCCGCGTGTCTCCACACATACGTGTGTGTTGTTGGCGGCATTATCAGAGAATTCTGAATGAGTCTCAAGCAAGGACTGATAGAAGGGATTCTTAAATTCCATGGGGTTGGTATGTTGTGAGATGGATGTTTATAGATCGAAATCAAGGTTACATTCAAATAATTTTTCAAAATAATATTATAACTGCAGACTGTATATTACATATAGATATCTCTAGAACAGTACCTTCG…	HG970332.2	305149	306050	901	INS14
124	23389	HG970332.2	11659245	11659245	G	GCAGCCTGTGCGATATTTCACATGTTGAAGTGACCTCTTATGAAGGATCGGACAACTGGTATAAAGAGCAGACTGCAAACAAGCTATCTTCGTTCCGCATCCCTCATCAATTCACCGGTTCAAGCTTCTTCTACTCTCATCAATGACTATCGCTGCCAAAATGGAGCCCTCTTTCCAGGGCAACCAATTCTTCCCTGGTACAGCTGCCTACAAGCGTGCCAACGACATCTACGCTACCTCTACCTACGGCGTCAGTCGTGACATGAACCCCTCCGAGATCCTGCAACCAGCTAGTGTCGAGAACATCCAACAAGTTGTCAAAGCCGCGGCCAAAATGGGCAAACCTCTCGCCATCAGATCTGGCGGTCACCAATACAGTGGTGCATCGTCAACTGGCTC…	HG970332.2	11703418	11704244	826	INS67
125	23473	HG970332.2	11659245	11659245	G	GCAGCCTGTGCGATATTTAACATGTTGAAGTGGCCTCACATGAAGGATCGGACAACTGGTATAAAGAGCAGACTGCAAACCAGCTAACTTCGTTCCGCATCCCTCATCAATTCACCGGTTCAAGCTTCTTCTACTTTCATCAATGACTATTGCTGCCAAAATGGAGCCCTCTTTCCAAGGCAACCAATTCTTCCCTGGTACAGCTGCCTACAAGCGTGCCAACGACATCTACGCTACCTCTACCTACGGCGTCAGTCGTGACATGAACCCCTCCGAGATCCTGCAACCAGCTAGTGTCGAGGACATCCAACAAGTTGTCAAAGCCGCGGCCAAAATGGGCAAGCCTCTCGCCATCAGATCTGGCGGTCACCAATACAGTGGTGCATAGTCAACTGGCTC…	HG970332.2	11712249	11713075	826	INS83
126	23468	HG970332.2	11659245	11659245	G	GCAGCCTGTGCGATATTTAACATGTTGAAGTGGCCTCACATGAAGGATCGGACAACTGGTATAAAGAGCAGACTGCAAACCAGCTAACTTCGTTCCGCATCCCTCATCAATTCACCGGTTCAAGCTTCTTCTACTTTCATCAATGACTATTGCTGCCAAAATGGAGCCCTCTTTCCAAGTCAACCAATTCTTCCCTGGTACAGCTGCCTACAAGCGTGCCAACGACATCTACGCTACCTCTACCTACGGCGTCAGTCGTGACATGAACCCCTCCGAGATCCTGCAACCAGCTAGTGTCGAGGACATCCAACAAGTTGTCAAAGCCGCGGCCAAAATGGGCAAGCCTCTCGCCATCAGATCTGGCGGTCACCAATACAGTGGTGCATAGTCAACTGGCTC…	HG970332.2	11745258	11746083	825	INS50
127	23389	HG970333.1	8932619	8932619	G	GGTTGCCATCAAAACCGCATCCCTTACCTTTGCAACGGAATCTGGTCTTCTTTCCACTGACATCGTTGCTCCTGAAGTAGGTCTTTGTACCAGATATACTAGCACAGTCCGTGGTGCTGGCTTCATTGTTCACAGCTTACCAGTAGCTTTCACCACCGCATAAACCAGTTGGTACCTGGTAGAAAATATCGAAATCGGCAGAAACAAGACATCAAACGATTGCCGTGGTAATGATCATGGAGAGTGAAAACTTTACTGTGAAAATTGGTGAAGGTGTGATAAAAGAGGAAGTGTGGTGAGTTGTGGTTGATACTATTCTAGTAGTGTATTAACTGTTTAAATTGAATGATTAGTTTTAGAAAGACAGGATATATGATGAATTATTTACTCAGTGTTTTT…	HG970333.1	8926861	8927627	766	INS135
128	23473	HG970333.1	8932619	8932619	G	GGTTGCCATTAAAACCGCATCCTTTGCCTTTGCAACGGAATCTGGTCTTCTTTCCACTGACATCGTTGCTCCTGAAGTAGGTCTTTGTACCAGATATACTAGCACAGTCCGTGGTGCTGGCTTCATTGTTCACAGCTTACCAGTAGCTTTCACCACCGCGTAAACCAGTTGGTACCTGGTAGAAAATATCGAAATCGGCAGAAACAGGACATCAAACGATTGCCGTGGCGGTGATCATGGAGAGTGAAAACTTTATTGTGAAAATTGGTGAAGGTGTGATAAAAGAGGAAGTGTGGTGAGTTGTGGTTGATACTATTCTAGTAATGTATTAACTGTTTAAATTGAATGATTAGTTTTAGAAAGACAGGATATATGATGAATTATTTACTCAGTGTTTTT…	HG970333.1	8994454	8995220	766	INS157
129	FG-12	HG970333.1	8932619	8932619	G	GGTTGCCATCAAAACCGCATCCCTTGCCTTTGCAACGGAATctggtcttctttccactGACATCGTTGCTCCTGAAGTAGGTCTTTGTACCAGATATACTAGCACAGTCCGTGGTGCTGGCTTCATTGTTCACAGCTTACCAGTAGCTTTCACCACCGCGTAAACCAGTTGGTACCTGGTAGAAAGTATCAAAATCGGCAGAAACAGGACATCAAACGATTGCCGTGGCGGTGATCATGGAGAGTGAAAACTTCATTGTGAGAATTGGTGAAAGTGTGATAAAAGAGGAAGTGTGGTGAGTTGTGGTTGATACTATTCTAGTAGTGTATTAACTGTTTAAATTGAATGATTAGTTTTAGAAAGACCGGATATATGATGAATTACTTACTCAGTGTCTTT…	HG970334.1	50193	50959	766	INS452
130	23389	HG970332.2	7299433	7299433	C	CATGGCTATTGGTCAAGCGCCGGTCAATAAACGAGGATGGGTGTTTCAAGAGCAGCTTCTGTCATCAAGAATTCTGTACGTGGGCAATGACCAATTCTATTGGGAGTGCGCCGGTGGACAGTTTTGCGAGACCGACCCTGATGAGTTATTTGAACGCGGGGCTGATCATAAGAGAGAGAACGCCGTCGTCAGTCAGCACGGTAGATACCATGCGTGGCAAAGACTTGTGATCTTGTTCATGAGACTGGGTTTGTCGTTTGAAAGGGATAGATTGCTTGCTATATCGGGCATTGCGAGGTTTCTGTTTAGCCTCGAAGAGACGAGCCCACTGGAAAGCAGCCACCCTGACTTCGAAGAAAGCATCGAACGGAAGTTCGGGCAAACTGCTGAGTACTTAGC…	HG970332.2	7322901	7323593	692	INS31
131	23473	HG970332.2	7299433	7299433	C	CATGGCTATTGGTCAAGCGCCGGTCAATAAACGAGGATGGGTGTTTCAAGAGCAGCTTCTGTCATCAAGAATTCTGTACGTGGGCAATGACCAATTCTATTGGGAGTGCGCCGGTGGACAGTTTTGCGAGACCGACCCTGATGAGCTATTTGAACGCGGGGCTGATCATAAGAGAGAGAACGCCGTCGTCAGTCAGCACGGTAGATACCATGCGTGGCAAAGACTTGTGATCTTGTTCATGAGACTGGGTTTGTCGTTTGAAAGGGATAGATTGCTTGCTATATCGGGCATTGCGAGGTTTCTGTTTAGCCTCGAAGAGACGAGCCCACTGGAAAGCAGCCACCCTGACTTCGAAGAAAGCATCGAACGGAAGTTCGGGCAAACTGCTGAGTACTTAGC…	HG970332.2	7349878	7350570	692	INS43
132	23522	HG970332.2	7299433	7299433	C	CATGGCTATTGGTCAAGCGCCGGTCAATAAACGAGGATGGGTGTTTCAAGAGCAGCTTCTGTCATCAAGAATTCCGTACGTGGGCAATGACCAATTCTATTGGGAGTGCGCCGGTGGATAGTTTTGCGAGACCGACCCTGATGAGTTATTTGAACGCGGGGCTGATCATAAGAGAGAGAACGCCGTCGTCAGTCAGCACGGTAGATACCATGCGTGGCAAAGACTTGTGATCTTGTTCATGAGACTGGGTTTGTCGTTTGAAAGGGATAGATTGCTTGCTATATCGGGCATTGCGAGGTTTCTGTTTAGCCTCGAAGAGACGAGCCCACTGGAAAGCAGCCACCCTGACTTCGAAGAAAGCATCGAACGGAAGTTCGGGCAAACTGCTGAGTACTTAGC…	HG970332.2	7312991	7313683	692	INS32
133	CS3005	HG970332.2	7299433	7299433	C	CATGGCTATTGGTCAAGCGCCGGTCAATAAACGAGGATGGGTGTTTCAAGAGCAGCTTCTGTCATCAAGAATTCCGTACGTGGGCAATGACCAATTCTATTGGGAGTGCGCCGGTGGACAGTTTTGCGAGACCGACCCTGATGAGTTATTTGAACGCGGGGCTGATCATAAGAGAGAGAACGCCGTCGTCAGTCAGCACGGTAGATACCATGCGTGGCAAAGACTTGTGATCTTGTTCATGAGACTGGGTTTGTCGTTTGAAAGGGATAGATTGCTTGCTATATCGGGCATTGCGAGGTTTCTGTTTAGCCTCGAAGAGACGAGCCCACTGGAAAGCAGCCACCCTGACTTCGAAGAAAGCATCGAACGGAAGTTCGGGCAAACTGCTGAGTACTTAGC…	HG970332.2	7242689	7243381	692	INS53
134	FG-12	HG970332.2	7151790	7151790	T	TTGTTACGACCCAAACAAGTTATTATCCACGTGAGACGGGGACCCCCACTTTTTCTACCAATAGCTAGTCATCTACCCTGTACCAAGTCTAATCTCTTTAAGACCCAAAGTTGTACGTTTTAGCGCAAAGCTAGCGAGGTAAGGGTTAGAGCCTATCAGAGAGGTCAATTAATGCCATAAGAATAAATACTTAAATTTACTAATATTATATATTATAGAAGTCCTAGTATTTCCATTAGGTATATAAGGGTATATTGCATTCTATATAGATGTAATAGGGGACCCTTCGTGTCTGTATCGAGGGCTATTATATACCGTTGTGAAGGGCACTGTCGACACTATGTGTCGACATTggttgatcttttggtcTATTGGTATAGGGGGCACCCTTCCCTCGTG…	HG970332.2	6965293	6965981	688	INS123
135	FG-12	HG970335.2	1097565	1097565	T	TATCGTCAGAGGAGTCGGTGTCATTGTCTTCAAgggcattggcattgacgTCTTGAGGGTTGGCATGAAGACCGCCAGTATCGTTgctttcctcttcctcgtcgcttGAAATCGAAATTGGAGATGGAGGTGTTGGGTCAGGCGAGTGTCTGCCATTTGTACCACGAAGCGGCGATGGCGGCACTGCCTCTAGTCCTCTACGATAGACCAAAAACGAAGCTAGGGTAAAATCGTCGGTCTGGGTGCCTACATCTCTGGTGTTCGCAGGACCGACTGTACCGCCAGGTGAGATGTTTGGACGGCGAGATGGACCAGAGGTATCCTTGCCAACGTCACCAGATTGGCTGGACGCAACGGCAGACATGACTGTGGCTGTTTCGCTTGCCACGCTGGTGTGTG…	HG970335.2	1067239	1067906	667	INS663
136	23473	HG970335.2	1097565	1097565	T	TATCGTCAGAGGAGTCGGTGTCATTGTCTTCAAGGGCATTGGCATTGACGTCTTAAGGGTTAGCATGAAGACCGCCAGTATCGTTGCTTTCCTCTTCCTCGTCGCTTGAAATCGAAATTGGAGTGGAGGTGTTGGGTCAGGCGAGTGTCTGCCATTTGTACCACGAAGCGGCGATGGCGGCACTGCCTCTAGTCCTCTACAATAGACCAAAAACGAAGCTAGGGTAAAATCGTCGGTCTGGGTGCCTACATCTCTGGTGTTCGCAGGACCGACTGTACCTCCAGGTGAGATGTTTGGACGGCGAGATGGACCAGAGGTATCCTTGCCAACGTCACCAGATTGGCTGGACACAACGGCAGACATGACTGTGGCTGTTTCGCTTGCCACGCTGGTGTGTGA…	HG970335.2	1084561	1085227	666	INS218
137	FG-12	HG970335.2	5900423	5900423	C	CTGGTGTGCTTAGCCTCCAGTCGACTGAGGCGGCTCCGCTCTCTAATGTCTGATCCAGCATACTAACACAGATGAGCGAGGAATTCGACCCCAGCTGACTGACATTAATGTTCATTTCTAGCAATTGACTACACGTCAATTCAATAGAATGAAGACGTAACTCATCGTGTTTGAAGCTAAGCGCGCCACCGGCAACTCACCACAATTGACAGGAATGTAAAGACGCGATGAGTCCAAGCTTTATCCAGTATCTCTTAAGGCACAATCCATGAGTATGGAACATCAGTGGGGAATAAAACTGAATCAACAGGGTCTCGAGTCAAAAGTCTTGATACACCATGAAACGTCATGCATCGGATGAGAAGACTtacataggtaggtagtaagATCACAAGCAGG…	HG970335.2	5787659	5788318	659	INS735
138	FG-12	HG970332.2	11014917	11014917	G	GCGAAAATATGCTCAGAAGCTTAACAATGTGGGTGGAATCACACCCAATTTGGTCTAACGGTGATGGGCTGTTGAGTAGATAGGCCTCATACACCGCACTCTGCTTTTGAATCTGGATGCAATGTCGCACCACTGACTCAGTTTTGTGTGTGCATTGCTCATGTGTCGAGAACGTGTAAAGGCTTTGTTCCTGAACACTTCGTTGGATGTCGTAAAGCCAGCCAGACCCGAGTGATTGAGGGTTTCGGGATTAGGGCGTATCTTGTTAGTTACCTTCTGTTGTTTGAATCTTTGATACGCGGGACGGGTGGAAGAGCGGACGAGCAGAATTTCTGGAAAGGTGGACTGACGAACTTCTTAACTCAAGCAGCTCGGCAGGGAGCCCTTCAAGGGTGAGGG…	HG970332.2	9523670	9524324	654	INS207
139	FG-12	HG970333.1	4967906	4967906	C	CCTCGATGACATCTTCCAaagccttgtcctcgagtCCAAACTCGTATAACTTGTTGAGTTCATCAGGATTAACCTTGTGCCGGAGATCCCCTCCACTACCCTCCTGGAAATGactcaagaagaacttgACGAATAGCGCATTGCCATCCTGTTGCTCAATCTTAGCCTCTAAgtccttgagagcatcaTGTATGTCCTGATACTCTACACTCCATCCCTCTTCCATCGTCCCCATTGCCCTCTGCACAGCCTCTAAGAGTTCCTGCTGCCTGAAGCGAAAGGCAGGTGCATAAACTGCTTTATTTTTGTACTGTGACAATGCTTCCTCAGGGAGAGTGAGCACTACTGCTATTGCTTGGCCTGTATGGGTAAGGTCAGACGCGCTGACTCTACCAACGT…	HG970333.1	4853055	4853707	652	INS349
140	CML3066	HG970333.1	3450	3450	T	TAGGTAGTATACTGCATTTTCCTAATAGACTAAAAGATTAAGCAGTTATAGCATAATATGCTATAACTATACTATATATCTATATATAAGGGGCCTAAGCCTTCTGCAGAGGTTTAGCGACTTTAATACCTTTATAATTGCCCTCCTTCTAATAGCGATATATCCTAAGTCGTTATAGAGGTCTTATAGTAGCCTGCCCCTTAAGATTAAGCCTATATTATAGCCAGATAGCTTATCTTAGCGCACTTAGCACCTCTAGTCGCTATTAGGCCCCGCTTTAAGGCCTAGAGCATATAATAGATATTAACCCCTAAGGCTAGCTGCAGTAGGTAATTATATACCGCCTTATAAGCCTAATATAAGCCTAATATAATTATAGGTCTTAGTGACCTTTTGATA…	HG970332.2	9084717	9085332	615	INS75
141	FG-12	HG970335.2	6414613	6414613	G	GGTGGTCCTCCCTGAGGAAGCCAACTTTGATGCGAGCATCCATGAACTTGCGTTCTGGGACAAGGGGATGTGGGGGGACTTGGGAGACAGAGTTCCAGCCATCGAAAATATTGAGTAAGAATCGTCGAAAATCTGCGATAGTTGCCGGAGTGTTCATGGTCTCTGAGAGTGACTGGAGAAATGTCGATAAAGCTTGTAACTCTCGGAGGGTAAGGTTGTTttcattgttgatgatcgCCCCGGAAGGACGACCACGAACAAAGTCAAATGCACCTTGAATACCATCCATAGTCAGATGGGCGCTTTCATTCCGCGGTCGTGGTTGCTGGGGGTTAGgttcctcatcatcgtcattaATGATGATAATGTCACGGTTCGCCGCCATTTTGCTTTCCTCAA…	HG970335.2	6297624	6298203	579	INS740
142	FG-12	HG970333.1	4350129	4350129	C	CAGGCTCAACCGCTAAAATCAGGTCATCGTTactttttttggtggttggtgcAACTTTAAAGACAACACTGACTTTTCTGTTGTCAACAAAGAGTCGTACAAAGTAGGGCACAgaagcaaccttattcttgCATAATAATAAAAACATTGCCAGACCTCTTCAGCAGCCCGCCAATGGCCAAGCGGAGGGCCTCTGAATCCGTCGCCTATGGGCTTTGGAGAGAGAAGAGTAGAGAAAAAGGTACATTGAAATCTGCCTCTTGCCCTATATATATCCTTGCTGCCCGGCTTTGCCTAATTACTCGCAAGACACTGGACTTCACCCAGGATCAGACCATTCAAGATTTGTTGTGAATCATGTTCGAGACGAGATTTGTTCGCACGTGTCTATCTCATCAT…	HG970333.1	4231855	4232409	554	INS339
143	FG-12	HG970335.2	223627	223627	G	GTAACCCTTTGTTGTTATATAGTCAGAGAACACAGCATAAGTACTTAAAGCATCTTAGATAACGCacccaacaccatcttcatgaGCCCCCTAGTCAAGTAGTTCATGGTTCTAAGATTTTCTCAAGCCTGATACTGGACACTGCGAAGCTAACAGTTTTGTCACTATGCAAAGCCGGCCTTGAACGAAGACACTAACAAAGTGACAGTGACCAAGTGACAGAAACGGAGTGGCAGAAGCGAAGTAACTTGTAggtttcttccttctttgccttgtctgTGATGACAGAGTCAGCATCAGGGTCTTGTACAGTACAGTTCATGATGTAACCTTACCTCTCTTACAGAAAGCACTGTAAGGCCTGCTCAGCAACTGGCTTCCACCTCTTCCTTTAACACA…	HG970335.2	212482	213035	553	INS645
144	23473	HG970334.1	4808085	4808085	A	AAGGCAAAAAAGAGACAAAAAAAAAGACAGAGCTTCCTCAGAGCTCATGTCCTGCCCCTCCTTTACACCAACGTTGTCCCCTCCCCTCCACTTTCCTCCTCTACTGTGGCAACACCCGCCCTCAGCAAAAAACGCTCCCTCTCTACATGCCTCGATAGGCCTGACATACCTGCTCAACTCTGTTTCCGCTCTGTCCTGTCCCACTGACGGCATATAAAATACCCCACTCCCTCGCCTCAACATTTGCTTTTTCCTCTTCTTCTCCATCACCATCAATCCTACAGGATACACAAAACAAAACAACTCATCTGACATTCTTTCCTCCAACAGAACCTACTTAGATCAAAATGGCTCCCATCAAGGTCGGCATCAACGGTTTCGGTCGTATCGGCCGTATCG…	HG970334.1	4815743	4816291	548	INS174
145	FG-12	HG970334.1	950460	950460	C	CATCCGCGAGTTACCGTCTGACGCTGGTTACATTATTGGAAAAACAGGAGATATCGATCAGACAATCTGCCGACTTGTTGCCTACCAAAAGCTATCGCGAACCGAAGAAACACGGTATCCAAGCGATGGGTACCAAGTGCCACGCCTATTCGGTCAGAGATGATCAAAGTTGTTGTGGAAAGTCGTCTGGCTCTCGCTTGAAACGCAAAGACATACCGACCACAAGTGAAGTCATCGCGCCTTTTGTTTACGAGCAGACCATACAGCGACTTAGGGCGCAGAATCAATATGACCCGCTGCAAATGCCGGGTTACAGCCAGAACTTCTTGAGAGACTGATAGATCGCAGCGCCGGTGGGAAGAAGACAGATTATTCGAGCGCGAGAGAAGGGTATATCAT…	HG970334.1	959971	960518	547	INS492
146	23389	HG970334.1	4808085	4808085	A	AAGGCAAAAAAGAGACAAAAAAAAGACAGAGCTTCCTCAGAGCTCATGTCCTGCCCCTCCTTTACACCAACGTTGTCCCCTCCCCTCCACTTTCCTCCTCTACTGTGGCAACACCCGCCCTCAGCAAAAAACGCTCCCTCTCTACATGCCTCGATAGGCCTGACATACCTGCTCAACTCTGTTTCCGCTCTGTCCTGTCCCACTGACGGCATATAAAATACCCCACTCCCTCGCCTCAACATTTGCTTTTTCCTCTTCTTCTCCATCACCATCAATCCTACAGGATACACAAAACAAAACAACTCATCTGACATTCTTTCCTCCAACAGAACCTACTTAGATCAAAATGGCTCCCATCAAGGTCGGCATCAACGGTTTCGGTCGTATCGGCCGTATCGT…	HG970334.1	4833341	4833888	547	INS145
147	23468	HG970334.1	4808085	4808085	A	AAGGCAAAAAAGAGACAAAAAAAAGACAGAGCTTCCTCAGAGCTCATGTCCTGCCCCTCCTTTACACCAACGTTGTCCCCTCCCCTCCACTTTCCTCCTCTACTGTGGCAACACCCGCCCTCAGCAAAAAACGCTCCCTCTCTACATGCCTCGATAGGCCTGACATACCTGCTCAACTCTGTTTCCGCTCTGTCCTGTCCCACTGACGGCATATAAAATACCCCACTCCCTCGCCTCAACATTTGCTTTTTCCTCTTCTTCTCCATCACCATCAATCCTACAGGATACACAAAACAAAACAACTCATCTGACATTCTTTCCTCCAACAGAACCTACTTAGATCAAAATGGCTCCCATCAAGGTCGGCATCAACGGTTTCGGTCGTATCGGCCGTATCGT…	HG970334.1	4820551	4821098	547	INS120
148	23522	HG970334.1	4808085	4808085	A	AAGGCAAAAAAGAGACAAAAAAAAGACAGAGCTTCCTCAGAGCTCATGTCCTGCCCCTCCTTTACACCAACGTTGTCCCCTCCCCTCCACTTTCCTCCTCTACTGTGGCAACACCCGCCCTCAGCAAAAAACGCTCCCTCTCTACATGCCTCGATAGGCCTGACATACCTGCTCAACTCTGTTTCCGCTCTGTCCTGTCCCACTGACGGCATATAAAATACCCCACTCCCTCGCCTCAACATTTGCTTTTTCCTCTTCTTCTCCATCACCATCAATCCTACAGGATACACAAAACAAAACAACTCATCTGACATTCTTTCCTCCAACAGAACCTACTTAGATCAAAATGGCTCCCATCAAGGTCGGCATCAACGGTTTCGGTCGTATCGGCCGTATCGT…	HG970334.1	4939578	4940125	547	INS166
149	CML3066	HG970334.1	4808085	4808085	A	AAGGcaaaaaagagacaaaaaaaagaCAGAGCTTCCTCAGAGCTCATGTCCTGCCCCTCCTTTACACCAACGTTGTCCCCTCCCCTCCACTTTCCTCCTCTACTGTGGCAACACCCGCCCTCAGCAAAAAACGCTCCCTCTCTACATGCCTCGATAGGCCTGACATACCTGCTCAACTCTGTTTCCGCTCTGTCCTGTCCCACTGACGGCATATAAAATACCCCACTCCCTCGCCTCAACATTTgctttttcctcttcttctccatcaccatcaatCCTACAGGATacacaaaacaaaacaactcATCTGACATTCTTTCCTCCAACAGAACCTACTTAGATCAAAATGGCTCCCATCAAGGTCGGCATCAACGGTTTCGGTCGTATCGGCCGTATCGT…	HG970334.1	4878843	4879390	547	INS159
150	CS3005	HG970334.1	4808085	4808085	A	AAGGcaaaaaagagacaaaaaaaagaCAGAGCTTCCTCAGAGCTCATGTCCTGCCCCTCCTTTACACCAACGTTGTCCCCTCCCCTCCACTTTCCTCCTCTACTGTGGCAACACCCGCCCTCAGCAAAAAACGCTCCCTCTCTACATGCCTCGATAGGCCTGACATACCTGCTCAACTCTGTTTCCGCTCTGTCCTGTCCCACTGACGGCATATAAAATACCCCACTCCCTCGCCTCAACATTTgctttttcctcttcttctccatcaccatcaatCCTACAGGATacacaaaacaaaacaactcATCTGACATTCTTTCCTCCAACAGAACCTACTTAGATCAAAATGGCTCCCATCAAGGTCGGCATCAACGGTTTCGGTCGTATCGGCCGTATCGT…	HG970334.1	5165710	5166257	547	INS204
151	23389	HG970332.2	2731025	2731025	T	TGGTATGAGTTAGTATTACATATTCCCAGTTTTGGCCCGATGGCCCTTTGATCGCTTGTGAGCTTTGAAAGCAGAGAGGTATCTAAAAGAAATATCACAAGGTTCGCAATGGTAATCATCATCTCCCATCTCTGTCTTCTTCTGATGCCGCTTTGTCCTGTTATGGCGGTCCAAAGAGGCAGCATCGCGGCAGGACACATTGCAGACAGAACAATGGTAGGTCTGGTTGGCAACAGCTTCTTGCTGGCGGATCTTGGTTGCTGGGGCTTGCTTGATATTGTTGGTTCTGCTCCGGGCAATGTATTCAGGAGTTGGGTTTGCTCGTAGTTGTTTCCCATAGTTCGCATAGTAAGTGACATGGGTAGGTAGGTGCTCATGTTTCAGAGAAACTTCCTGATG…	HG970332.2	2760909	2761415	506	INS16
152	23473	HG970332.2	2731025	2731025	T	TGGTATGAGTTAGTATTGCATATTCCCAGTTTTGGCCCGATGGCCCTTTGATCGCTTGTGAGCTTTGAAAGCAGAGAGGTATCTAAAAGAAATATCACAAGGTTCGCAATGGTAATCATCATCTCCCATCTCTGTCTTCTTCTGATGCCGCTTTGTCCTGTTATGGCGGTCCAAAGAGGCAACATCGCGGCAGGACACATTGCAGACAGAACAATGGTAGGTCTGGTTGGCAACAGCTTCTTACTAGCGGATCTTGGTTGCTGGGGCTTGCTTGATATTGTTGGTTCTGCTCCGGGCAATGTATTCAGGAGTTGGGTTTGCTCGTAGTTGTTTCCCATAGTTCGCATAGTAAGTGACATGGGTAGGTAGGTGCTCATGTTTCAGAGAAACTTCCTGATG…	HG970332.2	2786431	2786937	506	INS19
153	23522	HG970332.2	2731025	2731025	T	TGGTATGAGTTAGTATTACATATTCCCAGTTTTGGCCCGATGGCCCTTTGATCGCTTGTGAGCTTTGAAAGCAGAGAGGTATCTAAAAGAAATATCACAAGGTTCGCAATGGTAATCATCATCTCCCATCTCTGTCTTCTTCTGATGCCGCTTTGTCCTGTTATGGCGGTCCAAAGAGGCAGCATCGCGGCAGGACACATTGCAGACAGAACAATGGTAGGTCTGGTTGGCAACAGCTTCTTGCTGGCGGATCTTGGTTGCTGGGGCTTGCTTGATATTGTTGGTTCTGCTCCGGGCAATGTATTCAGGAGTTGGGTTTGCTCGTAGTTGTTTCCCATAGTTCGCATAGTAAGTGACATGGGTAGGTAGGTGCTCATGTTTCAGAGAAACTTCCTGATG…	HG970332.2	2772346	2772852	506	INS13
154	CML3066	HG970332.2	2731025	2731025	T	TGGTATGAGTTAGTATTACATATTCCCAGTTTTGGCCCGATGGCCCTTTGATCGCTTGTGAGCTTTGAAAGCAGAGAGGTATCTAAAAGAAATATCACAAGGTTCGCAATGGTAATCATCATCTCCCATCTCTGTCTTCTTCTGATGCCGCTTTGTCCTGTTATGGCGGTCCAAAGAGGCAGCATCGCGGCAGGACACATTGCAGACAGAACAATGGTAGGTCTGGTTGGCAACAGCTTCTTGCTGGCGGATCTTGGTTGCTGGGGCTTGCTTGATATTGTTGGTTCTGCTCCGGGCAATGTATTCAGGAGTTGGGTTTGCTCGTAGTTGTTTCCCATAGTTCGCATAGTAAGTGACATGGGTAGGTAGGTGCTCATGTTTCAGAGAAACTTCCTGATG…	HG970332.2	2757352	2757858	506	INS15
155	CS3005	HG970332.2	2731025	2731025	T	TGGTATGAGTTAGTATTACATATTCCCAGTTTTGGCCCGATGGCCCTTTGATCGCTTGTGAGCTTTGAAAGCAGAGAGGTATCTAAAAGAAATATCACAAGGTTCGCAATGGTAATCATCATCTCCCATCTCTGTCTTCTTCTGATGCCGCTTTGTCCTGTTATGGCGGTCCAAAGAGGCAGCATCGCGGCAGGACACATTGCAGACAGAACAATGGTAGGTCTGGTTGGCAACAGCTTCTTGCTGGCGGATCTTGGTTGCTGGGGCTTGCTTGATATTGTTGGTTCTGCTCCGGGCAATGTATTCAGGAGTTGGGTTTGCTCGTAGTTGTTTCCCATAGTTCGCATAGTAAGTGACATCGGTAGGTAGGTGCTCATGTTTCAGAGAAACTTCCTGATG…	HG970332.2	2681252	2681758	506	INS26
156	23522	HG970332.2	11283680	11283680	C	CAGTGCTGTTTCCAGCGTACTCTTCGTCCCAGTCAGGGTTCAACTGAAGTAGCTCGTCATGAACTTCCTCAATGGTCCCATTCAAGACGGTTGTCGGGCCTCCGGGTGTTATCTCAACCTCCCATTCCGGTACGACCACGCCGTAGCCTTCAATAGGAGCGTCAAGATCAGCTGCCTGCGCTGTCTATTAACGGTTGACTTCGATAAAAAAAACTTGGAAGAGCGGCATACATTGCAGATCAGAGGCGCCGCAGCTAAGAGAGCGTAGTTAAACTTCATGTTTGCAACAAAGGGTTTGAGAGAGGCGGTTGAAATTTGGAGTGTAATATTTTCAATGAATTCAACGGATTATTATACACTCTTTCCTTGGCTTTGAACAGCCACATACATGACAGGGCA…	HG970332.2	11307106	11307578	472	INS60
157	CML3066	HG970332.2	11283680	11283680	C	CAGTGCTGTTTCCAGCGTACTCTTCGTCCCAGTCAGGGTTCAACTGAAGTAGCTCGTCATGAACTTCCTCAATGGTCCCATTCAAGACGGTTGTCGGGCCTCCGGGTGTTATCTCAACCTCCCATTCCGGTACGACCACGCCGTAGCCTTCAATAGGAGCGTCAAGATCAGCTGCCTGCGCTGTCTATTAACGGTTGACTTCGATAAAAAAAACTTGGAAGAGCGGCATACATTGCAGATCAGAGGCGCCGCAGCTAAGAGAGCGTAGTTAAACTTCATGTTTGCAACAAAGGGTTTGAGAGAGGCGGTTGAAATTTGGAGTGTAATATTTTCAATGAATTCAACGGATTATTATACACTCtttccttggctttgaacAGCCACATACATGACAGGGCA…	HG970332.2	11351215	11351687	472	INS57
158	CML3066	HG970335.2	4571446	4571446	T	TTGTTACGATTGGTTACCGTAACAGCGCTATAAGGCTCTATAGGCAGCTGTAAGCACTACTGTAATCGCTCACATAGTGATTATGGCCCGATCTTTTGCCCTGTGGCTTAACGGCTTGTGCAACCGTTACACGATAATCACTGTAAGCGGGTGGCCCGAAGGTCGAGGGTTCGATCCCCTACTTTGGAATAGCTGCTCATAAGGGTGCCTACGTAACGCAGAGGGCAACTGCGGGGTACGCCTTAGGAGGTTGGCAGCTGTATAGCTTACAGGGCTTGGTTCCCCCTGTAACGGCTAGCTTTAGCGGGCTTCGAGGACGAAAGCCCCTGAAGAGGGAGCATCGTGTTACGATTGGTTACCGTAACAGCGCTATAAGGCTCTATAGGCAGCTGTAAGCAC…	HG970335.2	4604895	4605367	472	INS218
159	CS3005	HG970332.2	11283680	11283680	C	CAGTGCTGTTTCCTGCGTACTCTTCGTCCCAGTCAGGGTTCAACTGAAGTAGCTCGTCATGAACTTCCTCAATGGTCCCATTCAAGACGGTTGTCGGGCCTCCGGGTGTTATCTCAACCTCCCATTCCGGTACGACCACGCTGTAGCCTTCAATAGGAGCGTCAAGATGAGCTGCCTGCGCTGTCTATTAACAGTTGACTTCGATAAGAAACTTGGAAGAGCGGCATACATAGCAGATCAGAGGCGCCGCAGCTAAGAGAGCGTAGTTAAACTTCATGTTTGCAACAAAGGGTTTTAGAGAGGCGGTTGAAATTTGGAGTGTAATATTTTCAATGAATTCAACGGATTATTATACATTCTCTCTTTGGCTTTGAACAGCCACATACATACAGGGCAACG…	HG970334.1	3808700	3809171	471	INS79
160	CS3005	HG970332.2	7563655	7563655	G	GTTCTTTCCTCCGAAGAGTATAGCCGCGCCAGTATTAAATCCCTCTTCGCAGGGCACAGCCGTTCCATCAGTACCGAAGTCCTCACAGGCCACAGGCGCTCCGACATTACAACTTTTTCGTCCACAGGTTAAACCCGTCTCAATAGCAGCCAAGGCCTCAGAGAGTACACCAGCTCCTTCAGCAGCGAACTCCTCTTTGCCGGGTTCAGCTACCCCGTCAGTTCCGAATGCTTCTTCACAGGAACGAGTCGCACCATTAGTACCGAATTCTCCACAAAGTACAGTCGCTCCGTCGGTACCTAATTCTTCTCATGACACAGCTACCCCAGTTGAGCGTGTTGAGGAACGACAGGAAAAGGagggtgttggtgatgaaacAAACACGGTCCCAAATGCAAC…	HG970332.2	7506871	7507336	465	INS55
161	23468	HG970334.1	7059834	7059834	G	GTGTTACGACCTAAATGACGAGGTCAGGCGTACCCCACTTTTTTACTTTTGCAAGCCCCCACTTTTCCCTCCCTGATGGACCAATCACCGCAGGACCGAACCGTCAACTCTCGGTCCTCACGAAAACCCACTTTTCCATCCTCTATGCACCAATCAGCTCAGGACCGAAGGAACTACACCACAGTCTAGGACCGATACTTTTAATTCTCAGTCCACAATAGATACAAGCTAATACCTATTGCCTTATACCTTAGACTAGTATATATAGATCCCTTAAGAACCCTAGGTAGAATTAAGCTTACTAGCTATTAATAAAACCTCTTTACCTAAGTACGCCTTACCTACTTTACTTACTATTAAGAAATGTAATACTTCGCTCTCGCTTAGTATATAACGCCC…	HG970334.1	7085282	7085742	460	INS132
162	FG-12	HG970335.2	130918	130918	T	TCTACCCCCGAGCGGAACCGACATTGCAGAGCTTTGAATCCTAGATTATTTCGTATGCTAGCCAAACTGTGGGAAAGCCGGAATTGTAAAACAGTCTAGAGATAATGTAAGTCGCCATTGTATTCAGCACCATATGTAGTTAATGCAACTCAGCTATTGCTAGTCAGACTCAGTCAATGTTCCAAAACGGATTTGAGGATTGAGCATTAGACCGCTGGTTTGAATGAAGTCCACCCAAGATTCGAAACGCAATGCTAacctcctcgtcaacaaccttgCAATAGGCTTCGTTGTGACTGACAGGAGAAACCTGCCCTCTAGAATCACCAAAATGGCACGTAGTGTCCTTCGACACACAAGATTGAGTGATCGTTTGGACAAACAACGGTACTGGTCCAT…	HG970335.2	119285	119742	457	INS631
163	23389	HG970333.1	8906651	8906651	T	TTGTGTTACGACCTAAATGACGAGGTCAGGTGCACCCCACTTTTCACTTTTGCAAGGCCCCACTTTTCCCTCCAATCACCGCAGGACCGAACCGTTAACTCTCGGTCCTCATGAAAACCCACTTTTCTATCTACTATGCACCAATCAGCTCGAGACCGAAGAAACTATACCACGGTCCAGGACCGATACTTTTAATTCTCAGTCCACGATAGATACAAGTCAATACCTATTGCCTTATACCTTAGACTAGTATATATAGATCCCTTAAAAGACCTAGGTAGAACTTAGCTTACCAGCTATCAATAAAACCTCTTTACCTGAATACGCCTAACCTGCCCTATTCACTATTAAGAAACGTGACACTTCGCTCTCGCTTAGTGTATAACGCCCTACGACTCT…	HG970333.1	8900122	8900574	452	INS133
164	CS3005	HG970333.1	3960507	3960507	A	ATGTGACGGTTGTGGTTTTAAACAGGTAAACTAGTCCGTACTGGTTTATGTTTGCAGAGTCGTAGGGCGTTATACACTGAGCGAGGGCGAGGTGTCACGTTTCTTAATAGTGAATAGAGCGGGTTAGGCGTATTCAGGTAAAGAGGCTTTATTGATAGCTGGTGAGCTAAGTTCTACCTAGGTTTTCAAGGGATCTATATATACTAGTCTAAGGTACAAGGCAATAGGTATTGGCTTGTATCTATCGTGGACCGAGAATTGAAAGTATCGGTCCTGGACCGTGGTGTAGTTCCTTCGGTCCCGAGCTGATTGGTGCATAGAGGATAGAAAAGTGGGTTTTCGTGAGGACCGAGAGTTGACGGTTCGGTCCTGCGGTGATTGGAGGAAAAGGTGGGGTCT…	HG970333.1	3893975	3894425	450	INS129
165	23389	HG970335.2	130918	130918	T	TCTACCCCCGAGCGGAACCGACATTGCAGAGCTTTGAATCCTAGATTATTTCGTATGCTAGCCAAACTGTGGGAAAGCTGGAATTGTAAAACAGTCTAGTCGCCATTGTATTCAGCACCATATGTAGTTAATGCACTCAGCTATTGCTAGTCAGACTCAGTCAATTTTCCAAAACGGATTTGAGGATTGAGCATTAGACCGCTGGTTTGAATGAAGTCCACCCAAGATTCGAAACGCAATGCTAACCTCCTCGTCAACAACCTTGCAATAGGCTTCGTTGTGACTGACAGGAGAAACCTGCCCTCCAGAGTCACCAAAATGGCACGTAGTGTCCTTCGACACACAAGATTGAGTGATTGTTTGGACAAACAACGGTACTGGTCCATATATATATCATGA…	HG970335.2	137501	137947	446	INS167
166	CS3005	HG970332.2	7591226	7591226	A	ACTACACAGAGCTTCCAGTCTGGTGAGACTGCGACAGTTCTGGTCGATCTGCCTGACTATTACACCACCGTGTCTCGCTATGGACTTGTCACAGCTAGCACTATCACCACCCAGTCTCCGACTGCAGCCGGAGAGACGGGTACAGTTATCGTTGATTTGCCCCAACCTTTTACTACCACAACTAGATATGGCGTTGCATCGGTAGCTCAAACAACTACACAGAGCTTCCAATCTGGCGAGACCGCGACAATCCTCGTCGACCTGCCGGATTTCTATACCACTGTGTCCCGCTATGGTCTCGTCACGGCTAGCACTACCACCACACAATCTCCCACTGCAGCTGGAGAGACAGGTACAGTCATCATTGATCTGCCCCAACCGTTCACCACTACTACAAGG…	HG970332.2	7534933	7535358	425	INS56
167	FG-12	HG970332.2	1765772	1765772	G	GCTCTGGATACTAGGTATTCGGGGTTTGggttgagaagatgatgCTCTGTCTTTATACTTAGGATCGATGAACTATTTGTTGAGCAGAACGATAATCACTGCTAATATTTAGTAGCTCGGTCTACTCCTCTATGACTGTCCCATTGGCCTATTATTGGCTATTCGGATATCAAAGGATCAGTCTAGGAATCTGTTTAGGGAATGAGGTCTGAGCTATTCTCCCGGATGATTGGATGTAAGtacatctccaactttgaCACCACCAATTCATCACCAGACGGGTGAGAATACAGTCTTGTCGCCGGCATAAATCCGTAAATGCCATTCAACAGTGGATCCTTGTAATAAGATCGTAGAAGACGCCAGCTGAAGTCCATAGTCAGGGTCCATTATCCTGAA…	HG970332.2	1678161	1678575	414	INS45
168	FG-12	HG970333.1	2844863	2844863	T	TTATGACACTCAGATCCCATCCGCGTCACATAAATCTTCCATGCTCAAGTGCCCCTATCCGACAGACCCATATCCTTCCGCTGAGCCATAGAAACGTCGTGGCAATCGTCTCGCAGCTTGCGaggtcttttcttttggcttTCGGTCGATCCTTCGTATCAAGTTGTGTTGGGTAGTGATCCTTAGCTTAGATACTTTGCTTGGATATCAGAAAAGGGGGTTCATATTGAATGTGCGGCTATCAGTAGTGGTTATAGTATGTGATATTTGTGTGTCTCTGGCAACAGATAAGTAAGCGTATGTTCAGCTATGAGGCTGGGGGCAGTAGTAACCAAACCACCGCCGGCTATCCTTAGCCGCGGCCGCCAGTGGTCCCAGAGTGTATACCATATTTATCTT…	HG970333.1	2734994	2735408	414	INS309
169	23468	HG970333.1	5436721	5436721	T	TGAGCATAAGCCTCCACCAAAGGACTATCACAAGCCGCCCAAGGACCACTACAAACCTCCTTCTGAGCATAAGCCTCCTCCCAAGGACTATCACAAGCCGCCCAAGGATCATTATAAGCCGCCTACGGGTCATTACAAGCCTCCCACTGAGCATAAGCCGCCTAAGGATCACTACAAGCCTCCCAAGGACGAATACAAGCCGCCTAAGGATCACTACAAGCCTCCCAAGGACGAATACAAGCCACCCAAGGACCACTACAAGCCTCCTTCTGAGCATAAGCCTCCTCCCAAGGACTATCACAAGCCACCCAAGGACCACTACAAGCCTCCTTCTGAGCATAAGCCTCCTCCCAAGGACTATCACAAGCCACCCAAGGACCACTACAAGCCTCCTTCTGA…	HG970333.1	5503830	5504244	414	INS80
170	23473	HG970334.1	5355845	5355845	A	ATATAATAGTTAGGGTTCTAAATAGGTAAACTAGTCTATATTAGTTTATATTTATAAAGTTATAAGGTATTATATATTAAATAAAAGTAAAGTATTATATTTCTTAATAGTAAATAAAGTAAGTTAAATATATTTAAATAAAGAGGTTTTATTAATAGCTAGTAAGCTAAATTCTATCTTATACCTTTATAAGAGGATATATATATACTTAAAGTAGCTTATAGTTTATTATAAAGGCTTATAGCGTAAATTCCTAGCTTATAGTATAAGTTAGGGCTTATATTATAAGTCTTCTGTAAGCTATAAGTTATAAGTCCTAGCGGCTTATAAGCTAACTAATCTAATAGGGGTATCTTATAGTATAATTAGATAAAAAATAATAGGGTTATATAATTACCT…	HG970334.1	5407339	5407751	412	INS178
171	23473	HG970333.1	4019998	4019998	C	CATGCGCTACAATCTCAACTGCTTCAGCTTCAGTGACTCATATACCCAGATGAGTAGTTTTCGGCAATTAACATAGTATCTCGCCCTCTAATTCTGACGAGAGTTTGTTTCATTCAAGGTGAGGCTGTAGGAATAAATCTTACGCAACATTCAACATCAACAAAGTCAAATACACAGTTCGATCAAATTTTCTCGCACAAGTCATGAGGGCAAATGGCACAGGTCGCTTCTAGAGTCTATTACTAGTAGCAAGTTGAGAACCCGGCTGTGCCGCTGTGCAATTAGATGCTGTATCAAGATCTACTTGACACCGCTTAGACACTATCCGAGTTATTACAATGCCACGTTTCGAGTACTTCCACGACGACGATCATTCTCAAGATTCCACATACTTTAAGC…	HG970333.1	4078386	4078797	411	INS117
172	23389	HG970333.1	4020002	4020002	C	CGCTACAATCTCGACTGCTTCAGCTTCAGTGACTCATATACCCAGATGAGTAGTTTTCGGCAATTAACATAGTATCTCGCCCTCTAATTCTGACGAGAGTTTGTTTCATTCAAGGTGAGGCTGTAGGAATAAATCTTACGCAACATTCAACATCAACAAAGTCAAATACACAGTTCGATCAAATTTTCTCGCACAAGTCATGAGGGCAAATGGCACAGGTCGCTTCTAGAGTCTATTACTAGTAGCAAGTTGAGAACCCGGCTGTGCCGCTGTGCAATTAGATGCTGTATCAAGATCTACTTGACACCGCTTAGACACTATCCGAGTTATTACAATGCCACGTTTCGAGTACTTCCACGACGACGATCATTCTCAAGATTCCACATACTTTAAGCAACT…	HG970333.1	3994137	3994548	411	INS102
173	FG-12	HG970333.1	4020002	4020002	C	CGCTACAATCTCAactgcttcagcttcagtGACTCATATATCCAGATGAGTAGTTTTCGGCAATTAACATAGTATCTCGCCCTCTAATTCTGACGAGAGTTTGTTTCATTCAAGGTGAGGCTGTAGGAATAAATCTTACGCAacattcaacatcaacaaagtCCAATACACAGTTCGATCAAATTTTTTCGCACAAGTCATGAGGGCAAATGGCACAGATCGCTTCTGGAGTCTATTACTAGTAGCAAGTTGAGAACCCGGCTGTGCCGCTGTGCAATTAGATGCTGTATCAAGATCTACTTGACACCGCTTAGACACTATCCGAGTTATTACAATGCCATGTTTCGAGTACTTCCACGACGACGATCATTCTCAAGATTCCACATACTTTAAGCAACT…	HG970333.1	3923338	3923749	411	INS330
174	23468	HG970333.1	4020002	4020002	C	CGCTACAATCTCAACTGCTTCAGCTTCAGTGACTCATATACCCAGATGAGTAGTTTCGGCAATTAACATAGTATCTCGCCCTCTAATTCTGACGAGAGTTTGTTTCATTCAAGGTGAGGCTGTAGGAATAAATCTTACGCAACATTTAACATCAACAAAGTCAAATACACAGTTCGATCAAATTTTCTCGCACAAGTCATGAGGGCAAATGGCACAGGTCGCTTCTAGAGTCTATTACTAGTAGCAAGTTGAGAACCCGGCTGTGCCGCTGTGCAATTAGATGCTGTATCAAGATCTACTTGACACCGCTTAGACACTATCCGAGTTATTACAATGCCACGTTTCGAGTACTTCCACGACGACGATCATTCTCAAGATTCCACATACTTTAAGCAACTG…	HG970333.1	4064664	4065070	406	INS74
175	23522	HG970333.1	4020002	4020002	C	CGCTACAATCTCAACTGCTTCAGCTTCAGTGACTCATATACCCAGATGAGTAGTTTCGGCAATTAACATAGTATCTCGCCCTCTAATTCTGACGAGAGTTTGTTTCATTCAAGGTGAGGCTGTAGGAATAAATCTTGCGCAACATTCAACATCAACAAAGTCAAATACACAGTTCGATCAAATTTTCTCGCACAAGTCATGAGGGCAAATGGCACAGGTCGCTTCTAGAGTCTATTACTAGTAGCAAGTTGAGAACCCGGCTGTGCCGCTGTGCAATTAGATGCTGTATCAAGATCTACTTGACACCGCTTAGACACTATCCGAGTTATTACAATGCCACGTTTCGAGTACTTCCACGACGACGATCATTCTCAAGATTCCACATACTTTAAGCAACTG…	HG970333.1	4029229	4029635	406	INS103
176	CML3066	HG970333.1	4020002	4020002	C	CGCTACAATCTCAactgcttcagcttcagtGACTCATATACCCAGATGAGTAGTTTCGGCAATTAACATAGTATCTCGCCCTCTAATTCTGACGAGAGTTTGTTTCATTCAAGGTGAGGCTGTAGGAATAAATCTTACGCAacattcaacatcaacaaagtCAAATACACAGTTCGATCAAATTTTCTCGCACAAGTCATGAGGGCAAATGGCACAGGTCGCTTCTAGAGTCTATTACTAGTAGCAAGTTGAGAACCCGGCTGTGCCGCTGTGCAATTAGATGTTGTATCAAGATCTACTTGACACCGCTTAGACACTATCCGAGTTATTACAATGCCACGTTTCGAGTACTTCCACGACGACGATCATTCTCAAGATTCCACATACTTTAAGCAACTG…	HG970333.1	4024085	4024491	406	INS96
177	CS3005	HG970333.1	4020002	4020002	C	CGCTACAATCTCAactgcttcagcttcagtGACTCATATACCCAGATGAGTAGTTTCGGCAATTAACATAGTATCTCGCCCTCTAATTCTGACGAGAGTTTGTTTCATTCAAGGTGAGGCTGTAGGAACAAATCTTACGCAacattcaacatcaacaaagtCAAATACACAGTTCGATCAAATTTTCTCGCACAAGTCATGAGGGCAAATGGCACAGGTCGCTTCTAGAGTCTATTACTAGTAGCAAGTTGAGAACCCGGCTGTGCCGCTGTGCAATTAGATGCTGTATCAAGATCTACTTGACACCGCTTAGACACTATCCGAGTTATTACAATGCCACGTTTCGAGTACTTCCACGACGACGATCATTCTCAAGATTCCACATACTTTAAGCAACTG…	HG970333.1	3954274	3954680	406	INS130
178	23468	HG970334.1	116983	116983	A	AGTGTGACGGTTGGGGTTCCAAACAGGTAAACTAGTCCGTACTGGTTTATGTTTGCAGAGTCGTAGGGCGTTATACACTGAGCGGGAGCGAAGTGTCACGTTTCTTGATAGTGAATAGGGCGGGTTAGGCGTATTCAGGTAAAGAGGTTTTATTGATAGCTGGTTTTTTATCTTATGCCCTACGAGAGGATGTATATATACTTGGAGTGGCTCACGGTTTATCGTGAGGGCTCGCAGCGTGAGTCCCTGGCTCACGGCGTGAGTCGAGGCTCGCATCGTGAGTCTCTCGTGAGTCGTGAGTCGCAGGTCCTAGCGGCTCACGAGCTGACTAATCTAGTAGGGGTGTCCTGTGATATGATTGGGTGAAAAAGAATGGGGTCATGTGGTCATCTGTTGGGT…	HG970334.1	129164	129569	405	INS103
179	23389	HG970333.1	8920415	8920415	G	GCTGGATTAATATGCTGCATTTGTCGATTAAAACGACGATGTCGTTTTCAAGAACTTATCCTAAGAGCTTATCTAATGGGATGTTGGGCTATATTAGCTATATCTTCTTCCCTTCCTTGCAGAAGGCAGTGGTATATGTACTGTGACGGTCGATATGGGTAAGATGCGCTGCGCCTTTGGTAGCGAAAAGGTGGAAGCCTGTGCAATCGTCAAAGTAGTTAAAAGCAGGCTCCTCCAATTTCCCGCTATCAGTGGTACGTACAAACTCAATCATCATGAAGTCCGTGTTGTCGACAAGGCAATTGGGAAATGTGTTGGCTTTTATTAGACCCAGATTCAGCAGGTCTATCTGTGGGAATTGGCGATTTCTCCGTTGGCGAAACAGCTTCGTAGCTGTT	HG970333.1	8914207	8914604	397	INS134
180	FG-12	HG970333.1	8920419	8920419	G	GATTAATATGCTGCATTTGTCGATTAAAACGACGATGTCGTTTTTAAGAACTTATCCTAAGAGCTTATCTAATGGGATGTTGGGCTATATTAGCTATAccttcttcccttccttGCAGAAGGCAGTGGTATATGTACTGTGACGGTCGATATGGGTAAGATGCGCTGCGCCTTTGGTAGCGAAAAGGTGGAAGCCTGTGCAATCGTCAAAGTAGTTAAAAGCAGGCTCCTCCAATTTCCCGCTGTCAGTGGTACGTACAAACTCAATCATCATGAAGTCCGTGTTGTCGACAAGGCAATTGGGAAATGTGTTGGCTTTTATTAGACCCAGATTCAGCAGATCTATCTGTGGGAATTGGCGATTTCTCCGTTGGCGAAACAGCTTCGTAGCTGTTGCTG	HG970333.1	8838289	8838686	397	INS451
181	23473	HG970333.1	8920419	8920419	G	GATTAATATGCTGCATTTGTCGATTAAAACGACGATGTCGTTTTTAAGAACTTATCCTAAGAGCTTATCTAATGGGATGTTGGGCTATATTAGCTATACCTTCTTCCCTTCCTTGCAGAAGGCAGTGGTATATGTACTGTGACGGTCGATATGGGTAAGATGCGCTGCGCCTTTGGTAGCGAAAAGGTGGAAGCCTGTGCAATCGTCAAAGTAGTTAAAAGCAGGCTCCTCCAATTTCCCGCTGTCAGTGGTACGTACAAACTCAATCATCATGAAGTCCGTGTTGTCGACAAGGCAATTGGGAAATGTGTTGGCTTTTATTAGACCCAGATTCAGCAGGTCTATCTGTGGGAATTGGCGATTTCTCCGTTGGCGAAACAGCTTCGTAGCTGTT	HG970333.1	8981988	8982381	393	INS156
182	23389	HG970333.1	6277602	6277602	G	GACTAAGAGAAACGGAACGAGCTTTTATTCTGGTGGGAGATATTGATATCCAAAGGACAGCAGTGGGGTATTCGCAGTCTCAATATATTGAGAAACAGTTTATTCTGATGGGAGCTATTGATACCCAAGACAGCAGTAGGTATTTGCAGTCAGGATATATTAAGAAGCAGCTTCCATTAATATTTAATTGATAGTGTATCTTAATGATACCTCATGTGCTAGTATGTATCCTTTACTATATTACATCTTATGTATTGACGTGACATTCGCAGAAGGTTTATTGCTATCTCTTGCATATTATCTGGAACATAACTTTAAAATAAATATTCTACTCCTCTTGCTGAATTGTAATATTATCCCTGACTGAAAAAGTGAAAGATGAATTTAGTAA	HG970333.1	6250816	6251206	390	INS114
183	23522	HG970333.1	6277602	6277602	G	GACTAAGAGAAACGGAACGAGCTTTTATTCTGGTGGGAGATATTGATATCCAAAGGACAGCAGTGGGGTATTCGCAGTCTCAATATATTGAGAAACAGTTTATTCTGATGGGAGCTATTGATACCCAAGACAGCAGTAGGTATTTGCAGTCAGGATATATTAAGAAGCAGCTTCCATTAATATTTAATTGATAGTGTATCTTAATGGTATCTCATGTGCTAGTATGTATCCTTTACTATATTACATCTTATGTATTGACGTGACATTCGCAGAAGGTTTATTGCTATCTCTTGCATATTATCTGGAACATAACTTTAAAATAAATATTCTACTCCTCTTGCTGAATTGTAATATTATCCCTGACTGAAAAAGTGAAAGATGAATTTAGTAA	HG970333.1	6268699	6269089	390	INS117
184	CML3066	HG970333.1	6277602	6277602	G	GACTAAGAGAAACGGAACGAGCTTTTATTCCGGTGGGAGATATTGATATCCAAAGGACAGCAGTGGGGTATTCGCAGTCTCAATATATTGAGAAACAGTTTATTCTGATGGGAGCTATTGATACCCAAGACAGCAGTAGGTATTTGCAGTCAGGATATATTAAGAAGCAGCTTCCATTAATATTTAATTGATAGTGTATCTTAATGGTATCTCATGTGCTAGTATGTATCCTTTACTATATTACATCTTATGTATTGACGTGACATTCGCAGAAGGTTTATTGCTATCTCTTGCATATTATCTGGAACATAACTTTAAAATAAATATTCTACTCCTCTTGCTGAATTGTAATATTATCCCTGACTGAAAAAGTGAAAGATGAATTTAGTAA	HG970333.1	6263062	6263452	390	INS109
185	CS3005	HG970333.1	6277602	6277602	G	GACTAAGAGAAACGGAATGAGCTTTTATTCTGGTGGGAGATATTGATATCCAAAGGACAGCAGTGGGGTATTCGCAGTCTCAATATATTGAGAAACAGTTTATTCTGATGGGAGCTATTGATACCCAAGACAGCAGTAGGTATTTGCAGTCAGGATATATTAAGAAGCAGCTTCCATTAATATTTAATTGATAGTGTATCTTAATGATATCTCATGTGCTAGTATGTATCCTTTACTATATTACATCTTATGTATTGACGTGACATTCGCAGAAGGTTTATTGCTGTCTCTTGCATATTATCTGGAACATAACTTTAAAATAAATATTCTACTCCTCTTGCTGAATTGTAATATTATCCCTGACTGAAAAAGTGAAAGATGAATTTAGTAA	HG970333.1	6072458	6072848	390	INS149
186	FG-12	HG970333.1	6520028	6520028	T	TgttgtgttgatgtcGGATAATTGCATTTTCATACTTCTCATGCATGCAACTCTCCATGCATCTGAACGCTGCAAGTGGGACTCGGCACACCAAGTCTTTGCGGTAGTTGAATTTTAGATCATGGTAGTCGTTGGCTTATATCAGCGTTTAACAATTAGTGCTAGATCTGGAATCTAGATGCATATCCCGCCCCTCTCAATAATGGTGGCATCACTGTCTTGCGAAAGTTTGTTCGACCCTGATGGTCGAGGCAGAAGGTGTAGTGGATTCAGTCTCTGATAGGATTCATATCCATGCTTCAACATGTCAGAAGTGTTGTCGACTAATCTTTAGGgcacaaaaataaacaactCTTATTAATTAGCATAGAATAACCTGATAATTTCGTC	HG970333.1	6429728	6430117	389	INS393
187	23473	HG970335.2	4392852	4392852	C	CCTGTCGCTATCGGGATAGCGTGGCACTCGTCTTTCAAGTCAATTTCAATTCATCCACAAGATGCCATGTGCAAAAAGATTGCAAAATTTCCTAAAGATAGAGTCAGACTTGTAGACGATTCCTTGTGTTATGTTCCCTTGAAACTAGTGTTTCTCCCTCAAGGTATTTGATATCTGCTTTCTCGGTTTTGTCTAATTCATGTTCTTGCATCCTCCATGTCTGCGCAAAGATAACTGTCGATCTTATTGTGTCTTTCGATCCTACCTTGGCACACGAAATAGCCTTCCGTCAGAAATGAGCAGGTCAGCTATCTTCCAAGATGCGCTTCCACACTGCTCAAATCGAGGCCTACCTTAAAGATGATTTGTGGCTACGAAATGCTCTTCACG	HG970335.2	4369640	4370029	389	INS229
188	23522	HG970335.2	4392852	4392852	C	CCTGTCGCTATCGGGATAGCGTGGCACTCGTCTTTCAAGTCAATTTCAATTCATCCACAAGATGCCATGTGCAAAAAGATTGCAAAATTTCCTAAAGATAGAGTCAGACTTGTAGACGATTCCTTGTGTTATGTTCCCTTGAAACTAGTGTTTCTCCCTCAAAGTATTTGATATCTGCTTTCTCGGTTTTGTCTAATTCATGTTCTTGCATCCTCCATGTCTGCGCAAAGATAACTGTCGATCTTATTGTGTCTTTCGATCCTACCTTGGCACACGAAATAGCCTTCCGTCAGAAATGAGCAGGTCAGCTATCTTCCAAGATGCGCTTCCACACTGCTCAAATCGAGGCCTACCTTAAAGATGATTTGTGGCTACGAAATGCTCTTCACG	HG970335.2	4377535	4377924	389	INS216
189	CML3066	HG970335.2	4392852	4392852	C	CCTGTCGCTATCGGGATAGCGTGGCACTCGTCTTTCAAGTCAATTTCAATTCATCCACAAGATGCCATGTGCAAAAAGATTGCAAAATTTCCTAAAGATAGAGTCAGACTTGTAGACGATTCCTTGTGTTATGTTCCCTTGAAACTAGTGTTTCTCCCTCAAGGTATTTGATATCTGCTTTCTCGGTTTTGTCTAATTCATGTTCTTGCATCCTCCATGTCTGCGCAAAGATAACTGTCGATCTTATTGTGTCTTTCGATCCTACCTTGGCACACGAAATAGCCTTCCGTCAGAAATGAGCAGGTCAGCTATCTTCCAAGATGCGCTTCCACACTGCTCAAATCGAGGCCTACCTTAAAGATGATTTGTGGCTACGAAATGCTCTTCACG	HG970335.2	4427947	4428336	389	INS214
190	FG-12	HG970333.1	1630991	1630991	C	CTGTGATGTCGTATCCTCCACCAGCCTCGATCATATTGGACCCATAGACCATACGAGCAAGTTCGTCGGCAAAGTGTTCATCAAAGACGGCTTCTTGATCCTTAGACTGCTTCAGCTCATTGGCGACGTCGTTGATACAAGTTCGGAGCTCATCGCGAGCTTCAATAGGGTCTTCTTGTAAGATATCATTAGGTAAAGCCGGGTAGCATGGATAGTTACAAACGAAGTGTTTGGAAGTTCCTTCTGGCTTTGCCTCTCTATTATAAGCCTAATGTCATCTGCGCTAAGTTATTGTAGACCGGCGATTGGTGTAATACGAAACGTAAGGCAGCTATTAGCTAGTACTTCTGGACCTATACCTTATCGCCGTTTTCAGTTGAAGTTATCG	HG970333.1	1541358	1541745	387	INS296
191	23522	HG970333.1	11125	11125	C	CTGTGACGGGTGTGGTTTCCAAGGGGTAAACTAGTCCGTGCTAGGTTTATATTGGCAGATACGTAAGGCGTTACTGAGCAATAGTGAAGTATCACGTCTCTTAATAGTGAATAGAGCGGGTTAGGCGTATTCAGGTAAAGAAGTCTTATTGATAGCTGGTGAGCTAACTATACTGTCTGGTGCTAACTAAAGGTATATATACTTAACATATTTCAGAGGGGTCACGGTTGGAGTCGTAATCCGAAACTGGTGATCACGGTCTTAACCGTGAGCGGCAATAAGCGATCACGGTTGGAGTCGTGAGCGTAACATTCGTGTTTCCTGTGATTGGAGGAGAGACTGAGTGGGGTACACGTGACATAAGCGTCAGGGTTGTAACATTTA	HG970334.1	8139173	8139556	383	INS76
192	FG-12	HG970333.1	6019344	6019344	C	CTACTTATAGTTGCATagtaaataaataaaaatgTATAAACCTGTTTAATGATGCGACGAGAGAATCAATACATTTAACTAGTCTAGAGTTTTCTTGCGGATTACTGGTTTGTCGAGAGTATGCAAATGAAAATGATCAGTCCTGTTGCTTAGATTTGCACTTCTTCTTAATTAAAATGAACAAGATACTTGGTACCTTTATTCTTGGACGTCAGAAGGCTTTCGATGCGACGTATTACTGATCCGCCAGCTGGGCCAACTTTCTAGTGACCGCGCAAAAATCGAAGAAGATGTTAAAAAGGTGGATTTCACGGTGGAAAAGACTACTGCCTCCTTGGTAGCGTACCAAGAGCTCCAAGCCGCAGGGGGCGGCATGAGG	HG970333.1	5903327	5903705	378	INS375
193	23389	HG970333.1	4159497	4159497	C	CTCTCTTCCTTATCTCCATTACTCCCACCTCTAACTCTTCCGCCTCCTTCCATCGGCCTTGGTCCGAGAATATCGACGCTAGGTTACCTATACTTATCAGCGTATCAGGATGCTCCTCTCCAAGCACTCTCTTCTCTATCTCTATTACTCCTACCTCTAGCTCTTCTGCCTCCTTCCATCGGCCTTGGTCTGAGAATATCGACGCTAGGTTATTCATGCTCGCCAGCGTATTGGGATGCTCCTCTCCAAGCACTCTCTTCCTCATCTCTATCACTCCTACATTTAGCTCTTCTGCCTCCTTCCATCGGCCTTGGTTCCAGAATGTCGACGCTAGGTTACCTATACTTATCAGCGTATCGGGATGCTCCTCTCCAAGCA	HG970333.1	4128311	4128688	377	INS105
194	FG-12	HG970335.2	222635	222635	C	CCCCTGTGCTGATCAAATCAGAGCCCTCCACACCCTCCAATCCTCAGACTGTTCCGGCTCCCTCACGCCTCACGTTTACGCCCTTCTTACAAACCCCAGAAGTGTATTActctgacgatgaggacgacgaagatCAGCCTCCATCGAAGAAGGAAATCCTGTCGGATGAATTCACATCTGAAGATTTCGAGTACTTTCGTGGCGAACTCAATCTCTTTGAAGAAGACATTACTAGTGTCTTTCGAGATCTCGGGATCATCCGAATTGCTGCGTTTGGCGTCGGAGAGGCCGATAAGCCGGACAATGCTCTTTGCGCTCCTTATCGCGCCGGCAAGGTGACACTGCGACGTTATGATGAGGTCTGTGATCGAGTCGAGG	HG970335.2	211112	211489	377	INS644
195	FG-12	HG970332.2	2580551	2580551	A	AAGCATATAATCTCGTGTTAAAAGGGATGGTACTGATCGACTGTCTCTGCAGTCCTCATTGGGTCTTTTTTCGGCCAGAAATCCCATGTCACCAACGTCACATATATGCCAACTGCTTGAAATTGGAGCATGCTGACATGCACGACTTCCAATTTGGCCAGATTTTTGGGTCATTGATCTGCTATTGATTGCGTGGTACGAGTGGGCGACGAATCATGGACTATGACTGACACTGTCCTGGACTGCGGTGCATATTCAGGATAGCTAGGAGCACGTAAAGACCTCAATGGAAATAACGCACTggaggaagatgaatgaGACACTAACAGGGTCTTGCGAGATTTGTAGTGCAGCCCGTGACTTCTCTTGGCGCAACC	HG970332.2	2476682	2477058	376	INS54
196	FG-12	HG970333.1	5436966	5436966	A	ACCACTACAAACCTCCTTCTGAGCATAAGCCTCCTCCCAAGGACACCTACAAACCTCCTTCTGAGCATAAGCCTCCTCCCAAGGACACCTACAAGCCTCCCAAGAACGAATACAAGCCTCCTCCCAAAGATACCTACAAGCCTCCCAAGGACGAATACAAGCCTCCTTCTAAGGACTATCACAAGCCGCCCAAGGACACCTACAAGCCTCCCAAGGACGAATACAAGCCTCCTCCCAAGGACACCTACAAGCCTCCCAAGGACGAATACAAGCCTCCTCCCAAGGACACCTACAAGCCTCCCAAGGACGAATACAAGCCTCCTCCCAAGGACACATACAAGCCTCCCAAGGACGAATATAAGCCTCCTCCCAAGG	HG970333.1	5326034	5326408	374	INS359
197	CML3066	HG970333.1	5436721	5436721	T	TGAGCATAAGCCTCCACCAAAGGACTATCACAAGCCGCCCAAGGACCACTACAAACCTCCTTCTGAGCATAAGCCTCCTCCCAAGGACTATCACAAGCCGCCCAAGGATCATTATAAGCCGCCTACGGGTCATTACAAGCCTCCCACTGAGCATAAGCCGCCTAAGGATCACTACAAGCCTCCCAAGGACGAATACAAGCCACCCAAGGACCACTACAAGCCTCCTTCTGAGCATAAGCCTCCTCCCAAGGACTATCACAAGCCACCCAAGGACCACTACAAGCCTCCTTCTGAGCATAAGCCTCCTCCCAAGGACTATCACAAGCCACCCAAGGACCACTACAAGCCTCCTTCTGAGCATAAGCCTCCTCCC	HG970333.1	5421961	5422333	372	INS105
198	FG-12	HG970334.1	7700958	7700958	T	TtAGCGCTGGGATAATGGTGGTTCGTTTGTGCAGCATATCGCCGAGGGCTCCGAGGCGAAATGATACAAGACCACACAATCTCCCTCGCGTTCAGCTGGTAATTAGCCATGTAGCAACACAGACATTTGAATAACTATACTAGTTCTAGACCTCGCAACAAGACCGAGGCGTATTTCCTCAGCCCGGGCTTTGGGTTGGTAGTAGAGAGGCGTTAAGTTAGCTAATCTGGCGATGATGTAtcgccgagaagaagtaaGCTATTCGGTCTTTGACAGCTGCGTCGCCTTACCTGGCTTATAATTCGTAAATCAAGTAAAAAAAACTGAGTGATATCAGGATCGTCAAAAGGAGAACATCTTATTAACCAGCG	HG970334.1	7515844	7516214	370	INS626
199	23473	HG970332.2	11012073	11012073	A	AAGAACTGGGCGTTCCTGTTCTACATTGTGCAGTACTTCTCACGCCGCCGCCATGGCCAGACGTCTTCATGAGAGAAAATATCATCTTCTGTTGTCTGGCCCCTCTCGCTTATGGCACTTTTTCGCCTGGGTGAAATGCGCCCACTCGAACTCGTGATTGGGGTTGGACCTGATGCAATTGTATGCGGAGCACCGCCCATCATAGTCTAACATGCCTTCTTGAAGAAACAGCGTCATTCTGGTTGATATGAGTAACGCGAAACTGCTCCCGCTCGCAAGCCCTTCACCGGTAATACCAATGAGGAGACCACTCGCTCGTGATGGTGAATAGGGTCCGCGAATGGCAATGGCTGTAGAACTTCGGATCGAG	HG970332.2	11065584	11065953	369	INS65
200	23389	HG970334.1	6669771	6669771	T	TCCTGCCAATTTCCGTCTTTACCGCTGGGTCTTTCGCCTACCGTCAGATCAGGACTGACTCGATAAGAGCAAAACCTTTTTCACACCCTAGTTCAGAACCTTGTCTAGCGCCGCTGGCTCGGAACTTTTACCACACAGCGTTACATCGGGGTGGAGACAGACAGACATGCAGCTTAGAACCAACAGATGGAAATGCTACGTGCAAAACGATACCAGTTTTGCGATTCATATATGTAAAAAAGTCCAGAACTAACACATGATCGCTAAGCCTTGGCAAAAGTCGCGCACGATTCCTTGGCGTTTGAGCCGTTCTAGCCGCCACATTGAGCTTGTGATTGAATGGGATGTTGCAGAACCCTCGGTAAAGGA	HG970334.1	6699846	6700214	368	INS150
201	23468	HG970334.1	6669771	6669771	T	TCCTGCCAATTTCCGTCTTTACCGCTGGGTCTTTCGCCTACCGTCAGATCAGGACTGACTCGATAAGAGCAAAACCTTTTTCATACCCTAGTTCAGAACCTTGTCTAGCGCCGCTGGCTCGGAACTTTTACCACACAGCGTTACATCGGGGTGGAGACAGACAGACATGCAGCTTAGAACCAACAGATGGAAATGCTACGTGCAAAACGATACCAGTTTTGCGATTCATATATGTAAGAAAGTCCAGAACTAACACATGATCGCTAAGCCTTGGCAAAAGTCGCGCACGATTCCTTGGCGTTTGAGCCGTTCTAGCCGCCACATTGAGCTTGTTATTGAATGGGATGTTGCAGAACCCTCGGTAAAGGA	HG970334.1	6702080	6702448	368	INS124
202	FG-12	HG970333.1	2939013	2939013	C	CCCCTTCCAGTATAGCGCTTCGCCAAGTTTGATGTTGTAATGCTCTCGATAACGCTGTAGCGTTTCAGGGGAATCCTCAGTCTCAACAACCGGGTACCCATACATCAAGGGATCCCAATCCCGCGTGATCAGTCCCGGATACCGTGCGTACCCTATATGAGGTGGCATAGTCTGTGCGAGGTCCCAATCGATGAACCCGGTAACATTGCCTGAGTTTGGGTCCACGAGAATGTTCTGAGAGTCAAAGTCTGGTGGACAAAGAACAAAGCGAGAGTGTGAATCGAGGTCCGGCGAGCTCTGTACAAGCGCTTCGACCATCTTTCTTGAAGCTCTGTCCCACGGATTCTTGTCACGACCCA	HG970333.1	2850686	2851044	358	INS313
203	23389	HG970335.2	144566	144566	G	GGACAAGAGTTCTACTGACGACCCGCATTGATGACCATGAATCAAATCTTTCACTGTATTGTAAATGTACAATAGTGTCCGATATATCAGCAATCTGGAAGCTCATCATCAACCTTAAGACCAACGACATTTATCTCGGTGGCACTATGTACTAAAACTATCATGTTTAGCCTACAAACCATGGAAAGAAACCTACCTTACGATATAATGGTGCGGCTCGTTCAGGCTGGCTTTCTTTACATTCAACTAAAAATGCAAGGTAACCCTCAACCTCACTTTTCAACTAGGTGCACCAGGCTCCATCGACAATTGCCCTTCACAGGGCTGATAGAGACACTATGCTAAGCGTCT	HG970335.2	151410	151760	350	INS168
204	23468	HG970335.2	144566	144566	G	GGACAAGAGTTCTACTGACGACCCGCATTGATGACCATGAATCAAATCTTTCACTGTATTGTAAATGTACAATAGTGTCCGATATATCAGCAATCTGGAAGCTCATCATCAACCTTAAGACCAACGACATTTATCTCGGTGGCACTATGTACTAAAACTGTCATGTTTAGCCTACAAACCATGGAAAGAAGCCTACCTTACGATATATTGATGCGGCTCGTTCAGACTGGCTTTCTTTACATTCAACTAAAAATGCAAGGTAACCCTCAACCTCACTTTTCAACTAGGTGCACCAGGCTCCATCGACAATTTCCCTTCACAGGACTGATAGAGACACTATGCTAAGCGTCT	HG970335.2	135340	135690	350	INS154
205	23473	HG970335.2	144566	144566	G	GGACAAGAGTTCTACTGACGACCCGTATTGATGACCATGAATCAAATCTTTCACTGTATTGGAAATGTACAATAGTGTCCGATATATCAGCAATCTGGAAGCTCATCATCAACCTTAAGACCAACGACATTTATCTCGGTGGCACTATGTACTAAAACTGTCATGTTTAGCCTACAAACCATGGAAAGAAGCCTACCTTACGATATATTGGTGCGGCTCGTTCAGACTGGCTTTCTTTACATTCAACTAAAAATGCAAGGTAACCCTCAACCTCACTTTTCAACTAGGTGCACCAGGCTCCATCGACAATTTCCCTTCACAGGGCTGATAGAGACACTATGCTAAGCGTCT	HG970335.2	130141	130491	350	INS210
206	23522	HG970335.2	144566	144566	G	GGACAAGAGTTCTACTGACGACCCGCATTGATGACCATGAATCAAATCTTTCACTGTATTGGAAATGTACAATAGTGTCCGATATATCAGCAATCTGGAAGCTCATCATAAACCTTAAGACCAACGACATTTATCTCGGTGACACTATGTACTAAAACTGTCATGTTTAGCCTACAAACCATGGAAAGAAGCCTACCTTACGATATATTGGTGCGGCTCGTTCAGACTGGCTTTCTTTACATTCAACTAAAAATGCAAGGTAACCCTCAACCTCACTTTTCAACTAGGTGCACCAGGCTCCATCGACAATTTCCCTTCACAAGGCTGATAGAGACACTATGCTAAGCGTCT	HG970335.2	125133	125483	350	INS202
207	CML3066	HG970335.2	144566	144566	G	GGACAAGAGTTCTACTGACGACCCGCATTGATGACCATGAATCAAATCTTTCACTGTATTGTAAATGTACAATAGTGTCCGATATATCAGCAATCtggaagctcatcatcaaccttAAGACCAACGACATTTATCTCGGTGGCACTATGTACTAAAACTGTCATGTTTAGCCTACAAACCATGGAAAGAAGCCTACCTTACGATATATTGATGCGGCTCGTTCAGACTGGCTTTCTTTACATTCAACTAAAAATGCAAGGTAACCCTCAACCTCACTTTTCAACTAGGTGCACCAGGCTCCATCGACAATTTCCCTTCACAGGACTGATAGAGACACTATGCTAAGCGTCT	HG970335.2	174360	174710	350	INS194
208	23389	HG970333.1	8886477	8886477	A	AACACAGGAAATTACCTAAAGACCTTCTGTCGATATTCCTTTTTTTTTCACCCGAATATACAGAGTGTCTCTTCTATACTGAACAGGTATAGGTCTTATCCCTGACAACCAATTATAGTTATGCAAGTTCGTCACGTAAGAAGCACACTAAAGCTAATGGTATCCGAGAAACGCTTCTAGCCTACACACTCAGGATCTTCATAGAAACACTTATTTGATAAGCTTTAAACCTTGTACGCAGCGCAAATCTCTCTACAATAAAACTTCTAAAGCTAGGAAGGGTTTGCTGGCGCCACTAGTATATCTGGTGCGGATCTTGGAGACCATATGAAACACGCTTAGAAAAGGAC	HG970333.1	8880117	8880466	349	INS131
209	23522	HG970333.1	8886477	8886477	A	AACACAGGAAATTACCTAAAGACCTTCTGTCGATATTCCTTTTTTTTTCACCCGAATATACAGAGTGTCTCTTCTATACTGAACAGGTATAGGTCTTATCCCTGACAACCAATTATAGTTATGCAAGTTCGTCACGTAAGAAGCACACTAAAGCTAATGGTATCCGAGAAACGCTTCTAGCCTACACACTCAGGATCTTCATAGAAACACTTATTTGATAAGCTTTAAACCTTGTACGCAGCGCAAATCTCTCTACAATAAAACTTCTAAAGCTAGGAAGGGTTTGCTGGCGCCGCTAGTATATCTGGTGCGGATCTTGGAGACCATATGAAACACGCTTAGAAAAGGAC	HG970333.1	8882401	8882750	349	INS141
210	CML3066	HG970333.1	8886477	8886477	A	AACACAGGAAATTACCTAAAGACCTTCTGTCGAtattcctttttttttcaccCGAATATACAGAGTGTCTCTTCTATACTGAACAGGTATAGGTCTTATCCCTGACAACCAATTATAGTTATGCAAGTTCGTCACGTAAGAAGCACACTAAAGCTAATGGTATCCGAGAAACGCTTCTAGCCTACACACTCAGGATCTTCATAGAAACACTTATTTGATAAGCTTTAAACCTTGTACGCAGCGCAAATCTCTCTACAATAAAACTTCTAAAGCTAGGAAGGGTTTGCTGGCGCCGCTAGTATATCTGGTGCGGATCTTGGAGACCATATGAAACACGCTTAGAAAAGGAC	HG970333.1	8888595	8888944	349	INS138
211	23473	HG970333.1	8886477	8886477	A	AACACAGGAAATTACCTAAAGACCTTCTGTCGATATTCCTTTTTTTTCACCCGAATATACAGAGTGTCTCTTCTATACTGAACAGGTATAGGTCTTATCCCTGACAACCAATTATAGTTATGCAAGTTCGTCACGTAAGAAGCACACTAAAGCTAATGGTATCCGAGAAACGCTTCTAGCCTACACACTCAGGATCTTCATAGAAACACTTATTTGATAAGCTTTAAACCTTGTACGCAGCGCAAATCTCTCTACAATAAAACTTCTAAAGCTAGGAAGGGTTTGCTGGCGCCGCTAGTATATCTGGTGCGGATCTTGGAGACCATATGAAACACGCTTAGAAAAGGAC	HG970333.1	8939614	8939962	348	INS154
212	23389	HG970332.2	9010582	9010582	T	TAGGTTATTAAGATCTAAAGATTTCTTAATATATTTTTTAATAATAATAAATATTATAATATATTTAATATATTCTTTATAGAGTTATTAGCTCTATTTAGCTTATTTTTTAAGTCTTAAAGTAATATCTATTAAGTTAATTATTTATATTTTTAATATTTTAATTTTAATTTTTATTACTATAAGATTAAATTTAATAGTATTAAAAATCTTATTATATTATTTATTAAAATATTAAATTTTATATTTAAAAATCTTAATTTTAATTTTATAAGAAATAAAATAAATAAAAATTATCTTTTTTTATTATTTTTATTAATATTTATAACTTTTAATTTTTTACTA	HG970332.2	9014121	9014465	344	INS44
213	23473	HG970332.2	9010582	9010582	T	TAGGTTATTAAGATCTAAAGATTTCTTAATATCTTTTTTAATAATAATAAATATTATAATATATTTAATATATTCTTTATAGAGTTATTAGCTCTATTTAGCTTATTCTTTAAGTCTTAAAGTAATATCTATTAAGTTAATTATTTATATTTTTAATATTTTAATTTTAATTTTTTTTATTATAAGATTAAATTTAATAGTATTAAAAATCTTATTATATTATTTATTAAAAGGTTAAATTTTATATTTAAAAATCTTAATTTTAATTTTATAAGAAATAAAATAAATAAAAATTATCTTTTTCTATTATTTTTATTAATATTTATAACTTTTAACTTTTTACTA	HG970332.2	9054234	9054578	344	INS56
214	23522	HG970332.2	9010582	9010582	T	TAGGTTATTAAAATCTAAAGATTTCTTAATATATTTTTTAATAATAATAAATATTATAATATATTTAATATATTCTTTATAGAGTTATTAGCTCTATTTAGTTTATTTTTTAAGTCTTAAAGTAATATCTATTAAGTTAATTATTTATATTTTTAATATTTTAATTTTAATTTTTATTATTATAAGATTAAATTTAATAGTATTATAAATCTTCTTATATTATTTATTAAAAGGTTAAATTTTATATTTAAAAGTCTTAATTTTAATTTTATAAGAAATAAAATAAATAAGAATTATCTTTTTTTATTATTTTTATTAATATTTATAACTTTTAACTTTTTACTA	HG970332.2	9019280	9019624	344	INS44
215	CML3066	HG970332.2	9010582	9010582	T	TaaGTTATTAAGATCTAAAGATTTCTTAATATATtttttaataataataaatattataatatatttaatatattCTTTATAGAGTTATTAGCTCTATTTAGTTTATTTTTTAAGTCTTAAAGTAATATCTATTAAGTTAAttatttatatttttaatattttaattttaatttttattattataagaTGAAATTTAATAGTATTATAAATCTTCTTATATTATTTATTAAAAGGTTAAATTTTATATTTAAAAGTCTTAATTTTAATTTTATaagaaataaaataaataagaattatctttttttattatttttattaaTATTTATAACTTTTAATTTTTTACTA	HG970332.2	9060802	9061146	344	INS44
216	FG-12	HG970332.2	7851900	7851900	T	TTCCGAAGGCGTGTGGTATACGTCCACCGCCGATGGAGTCACCTGGGcacccatcatcaacgtGAACAGTAAAGGCGCAGGAGCCCTCAATATAGCTGAAGGCACATCTCCTTCTGCCGTTGTCTTCCGCGACGCCTTGTATCTCTTGTATAACCCTGCTGCAGGCCACTTCACGTCCTTTACCAAATACGATGGCTCCAGCTGGTCTGCCGTTGCCACGACAAACCTGACGGCCGCTGGACTTGCATATAGGCCAAAAACATCACCCAGTGCCGTCGTGTACAGAGACATCTTGTATAGTTTCTACTGCGCAGACTACGAATATGACGTCATTCTTCAG	HG970332.2	7675783	7676122	339	INS149
217	FG-12	HG970332.2	7470821	7470821	A	AGTACGCTTACCCTATACTTGAGCTATACGAACTCGTGAATCCAGTCACTCTCAACGAGATGCGGACGCGATGGGGAATGGGCGCACCTCAGGGCCCGCAGTACGTGAAATCAGACCTTTGGGAGGACAGATGGGGTGAGGACAGGAGTGGGAAAGTGAACAAAATATACTAAAACCTGAtggacaacatcaagaactTAGACTATATTCGTCTATTTTATTTCACTAATCACTAATACCCCTAAGTTTATGAACcaaacagaagaagaagagccGATTTCTTATTTTTCAACTCATTTGAGCTTTACCCTGCATAATCAAGTGGAAATACTCAACCG	HG970332.2	7298559	7298896	337	INS132
218	FG-12	HG970333.1	5975505	5975505	T	TACCAGGATAAACCTCTAACAAACGTGCCTCATCCCAGAGCAGGCACACTGCAGTATGTACGATTCGGCGTCTCGTATTCCAGCTGTTCGGCATACAATTGAAGGACAAGATCCCGTGAGAACCAGCTGCCAGTGATGATGGGTATGGGCTGTCGACAGCAGCGTGGTGGAAAGAGCGTTTCGTCTCGAAGCGATAAGTGGACGAGACCAGTAAGACATTCGCGGCAGTATTCATCTGAGCAGGGACATTGATAGAGGTCAAGGGGCGGAAAGTCTTCACTGCAAGCAATACATGCTCAGTAAGACTCTGTCTTGCGCGACGCAGCCCAAATTGACGA	HG970333.1	5860311	5860648	337	INS373
219	CML3066	HG970335.2	201979	201979	T	TATGCGACTAGTTGGAGAATGAGCCATGGTTTGACCCTCTGCCATTACATGTGAAACAGCCACATGAGCTTTAGGTATTGCAATCGCAATAACGTGTCAGTTTGCGAGATTGTGTAGCATGCGCATGAAAATACTTCCCTGTCACGCAATTGAGAATGAGATTGAATTGGATCTTAGCCAGCAGTCTCGGGCAACGCGTCACCAAGGTCGGTCTGTATTAGTAATGATCTTGCGGCCTCAATCGCTTCCAGGATTTAGAAACAACAGTTATTGATTTGCTTGAACCTGTGGCAAATCATGCGAAAGCCGCATCACCTTGCCTTGACCCCGCT	HG970335.2	231694	232025	331	INS197
220	CS3005	HG970335.2	201979	201979	T	TATGCGACTAGTTGGAGAATGAGCCATGGTTTGACCCTCTGCCATTACATGTGAAACAGCCACATGAGCTTTAGGTATTGCAATCGCAATAACGTGTCAGTTTGCGAGATTGTGTAGCATGCGCATGAAAATACTTCCCTGTCACGCAATTGCGAATGCGATTGAATTGGATCTTAGCCAGCAGTCTCGGGCAACGCGTCACCAAGGTCGGTCTGTATTAGTAATGATCTTGCGGCCTCAATCGCTTCCAGGATTTAGAAATAACAGTTATTGATTTGCTTGAACCTGTGGCAAATCATGCGAAAGCCGCATCACCTTGCCTTGACCCCGCT	HG970335.2	184971	185302	331	INS235
221	23473	HG970335.2	1087562	1087562	C	CCTGGTCAGTCATACTGTCGCTGTTTTTGAGAGACTAAAGCAATTTCATATAGGTAGGTAAGATGTAGTTCAACACTAGAAGCACAGCAGACCTCCTTTATACATATCTGGTGAAGCAAGAACCAGCAACTCTGGTGGCTGCGTGGTATTCTAGAAAAGCCCCGGGCATCCTCGCTGACTACAATACCGACGTGTGTGAATTGAGACGCGTGAGCTGCAACCTCATATATAGCACCACGTCGAAAGTCTCAGCCTTTGATATGACCTATCCCACGAGTGGATTGGCAGACAGTCAGAATTCTGCGGCCAAAGGTATTGGGCCAAGGACGGTT	HG970335.2	1073619	1073950	331	INS216
222	FG-12	HG970335.2	1087562	1087562	C	CCTGGTCAGTCATACTGTCGCTGTTTTTGAGAGACTAAAGCAATTTCATATAGGTAGGTAAGATGTAGTTCAACACTAGAAGCACAGCAGACCTCCTTTATACATATCTGGTGAAGCAAGAACCAGCAACTCTGGTGGCTGCGTGGTATTCTAGAAAAGCCCCGGGCATCCTCGCTGACTACAATACCGACGTGTGTGAATTGAGACGCGTGAGCTGCAACCTCATATATAGCACCACGTCGAAAGTCTCAGCCTTTGATATGACCTATCCCACGAGTGGATTAGCAGACGGTCAGAATTCTGCGGCCAAAGGTATTGGGCCAAGGACGGTT	HG970335.2	1056798	1057129	331	INS662
223	23389	HG970335.2	1087562	1087562	C	CCTGGTCAGTCATACTGTCGCTGTTTTTGAGAGACTAAAGCAATTTCATATAGGTAGGTAAGATGTAGTTCAACACTAGAAGCACAGCAGACCTCCTTTATACATATCTGGTGAAGCAAGAACCAGCAACTCTGGTGGCTGCGTGGTATTCTAGAAAAGCCCCGGGCATCCTCGCTGACTACAATACCGACGTGTGTGAATTGAGACGCGTGAGCTGCAACCTCATATATAGCACCACGTCGAAAGTCTCAGCCTTGATATGACCTATCCCACGAGTGGATTGGCAGACAGTCAGAATTCTGCGGCCAAAGGTATTGGGCCAAGGACGGTT	HG970335.2	1099022	1099352	330	INS176
224	23468	HG970335.2	1087562	1087562	C	CCTGGTCAGTCATACTGTCGCTGTTTTTGAGAGACTAAAGCAATTTCATATAGGTAGGTAAGATGTAGTTCAACACTAGAAGCACAGCAGACCTCCTTTATACATATCTGGTGAAGCAAGAACCAGCAACTCTGGTGGCTGCGTGGTATTCTAGAAAAGCCCCGGGCATCCTCGCTGACTACAATACCGACGTGTGTGAATTGAGACGCGTGAGCTGCAACCTCATATATAGCACCACGTCGAAAGTCTCAGCCTTGATATGACCTATCCCACGAGTGGATTGGCAGACAGTCAGAATTCTGCGGCCAAAGGTATTGGGCCAAGGACGGTT	HG970335.2	1077894	1078224	330	INS159
225	23522	HG970335.2	1087562	1087562	C	CCTGGTCAGTCATACTGTCGCTGTTTTTGAGAGACTAAAGCAATTTCATATAGGTAGGTAAGATGTAGTTCAACACTAGAAGCACAGCAGACCTCCTTTATACATATCTGGTGAAGCAAGAACCAGCAACTCTGGTGGCTGCGTGGTATTCTAGAAAAGCCCCGGGCATCCTCGCTGACTACAATACCGACGTGTGTGAATTGAGACGCGTGAGCTGCAACCTCATATATAGCACCACGTCGAAAGTCTCAGCCTTGATATGACCTATCCCACGAGTGGATTGGCAGACAGTCAGAATTCTGCGGCCAAAGGTATTGGGCCAAGGACGGTT	HG970335.2	1068715	1069045	330	INS204
226	CML3066	HG970335.2	1087562	1087562	C	CCTGGTCAGTCATACTGTCGCTGTTTTTGAGAGACTAAAGCAATTTCATATAGGTAGGTAAGATGTAGTTCAACACTAGAAGCACAGCAGACCTCCTTTATACATATCTGGTGAAGCAAGAACCAGCAACTCTGGTGGCTGCGTGGTATTCTAGAAAAGCCCCGGGCATCCTCGCTGACTACAATACCGACGTGTGTGAATTGAGACGCGTGAGCTGCAACCTCATATATAGCACCACGTCGAAAGTCTCAGCCTTGATATGACCTATCCCACGAGTGGATTGGCAGACAGTCAGAATTCTGCGGCCAAAGGTATTGGGCCAAGGACGGTT	HG970335.2	1120739	1121069	330	INS203
227	CS3005	HG970335.2	1087562	1087562	C	CCTGGTCAGTCATACTGTCGCTGTTTTTGAGAGACTAAAGCAATTTCATATAGGTAGGTAAGATGTAGTTCAACACTAGAAGCACAGCAGACCTCCTTTATACATATCTGGTGAAGCAAGAACCAGCAACTCTGGTGGCTGCGTGGTATTCTAGAAAAGCCCCGGGCATCCTCGCTGACTACAATACCGACGTGTGTGAATTGAGACGCGTGAGCTGCAACCTCATATATAGCACCACGTCGAAAGTCTCAGCCTTGATATGACCTATCCCACGAGTGGATTGGCAGACAGTCAGAATTCTGCGGCCAAAGGTATTGGGCCAAGGACGGTT	HG970335.2	1070016	1070346	330	INS240
228	FG-12	HG970332.2	11627174	11627174	G	GCCTCTCCACAAGAACAGTACCCATCCCTCCAGGACCAGTTGGAGACAATGTCGTAGTAGTAGGTTGGGTCCAAGTACCATAACTCGTCACAGTTGTGTATGGCTGAGGACTCTTGATAACAACAGTGGCTGGGTCCCCAGCCTTAGCAGGTTGGTTCGTTGTGGTAAGAGGAGCAGTCATTCCATCAACATAAGTCGTGACTGTTGTGTAGGACTGAGGTAGATTAACCTCGACAGTGCCTGTCTGTCCTGCGACAGAAGGTGGATATGTTCTGGTGTTGGCTGCAGTAAAAGTGCCATAGCTAGTAACTGTAGTATAAGGCTGAG	HG970332.2	8911634	8911960	326	INS230
229	FG-12	HG970335.2	4110439	4110439	A	AAGTTGAGCAACATTTCGGCCAATGCAAACTCGagaaccaccaccaaaagtcAAGCCGGCAGCATCGTAGACTCTCAACTGCTCTTTGAAAGCAGTTTCAGTCTCGTCCTTGTTCCGGAGCCATCGTTCAGGACGGTACGTGTCAGCGTCTGCGCCCCAGATGCTCTTGTTGCGACCAGCGACGTCGTATTGGTACGGGTTTCTTGATGTCGTTTCTCTGAAGACCACGTAACGTCTGTGGATCTGATCTGATGCCCTCTTCTTAATATGTCTCATCGGTTAACCGTACATAAaacttcaaagacatgcCACCTTTTAAATAT	HG970335.2	4033471	4033793	322	INS696
230	CML3066	HG970335.2	7974038	7974038	G	GGCCTATAAAGCCAGAGGAAATCAATGGCTCTTGCACCAGCTAAAGGAAGGATCGGGCCATCAGACGCCATCGCTTAAAAGATCAAATGGACGAAGCGCTCGACGATGTTTGATAGATAAGCCTTGCAGGCGTGAAGCGATTGTAGAAAGAGGGAACAAATATGAGACAGAAAACTAAGACGGAATCTCTCAATACTTTCTCGCATCCTTAGGCATTTACACTGCATGTCTCGAAAGGCGCTAGCCAATCGGGCAGAGCGACGGATCTCTGTGCTACTTTTGTTTAGTGAGCCCTGCTGGTAGATTGAGGAAGTAGGACATGG	HG970335.2	8003498	8003820	322	INS246
231	CS3005	HG970335.2	7974038	7974038	G	GGCCTATAAAGCCAGAGGAAATCAATGGCTCTTGCACCAGCTAAAGGAAGGATCGGGCCATCAGACGCCATCGCTTAAAAGATCAAATGGACGAAGCGCTCGACGATGTTTGATAGATAAGCCTTGCAGGCGTGAAGCGATTGTAGAAAGGGGGAACAAATATGAGACAGAAAACTAAGACGGAATCTCTCAATACTTTCTCGCATCCTTAGGCATTTACACTGCATGTCTCGAAAGGCGCTAGCCAATCGGGCAGAGCGACGGATCTCTGTGCTACTTTTGTTTAGTGAGCCCTGCTGGTAGATTGAGGAAGTAGGACATGG	HG970335.2	7905364	7905686	322	INS286
232	CS3005	HG970333.1	652040	652040	A	AATAACGCAGAAGGATTGTTATCTGTAGGATGCAGGTAGCAGATTCTATAAAAAGACGGAGTAAATACACTTTAATTGGCTACCGCATTACCGAATAATTAGACTGACGTATTAGTACGACAATCTAGCCAAATGAGCTATAGAAACTGATCAACTGTTGTTACTCTGGGTTGCATGGTCTTATGATACATATTATTGAAAACAGCATCTAGTAGCCATTTGTTCCAGCAATTGAAACTATACCTGCTCAAAATCCTTGACAATTCTTCAAGCAATTGGCATGCTCCCTGACGTTTTGAAATTCACAAAAGGGATCTGAAC	HG970333.1	650661	650981	320	INS110
233	23389	HG970335.2	7974040	7974040	C	CCTATAAAGCCAGAGGAAATCAATGGCTCTTTCACCAGCTAAAGGAAGGATCGGGCCATCAGACGCCATCGCTTAAAAGATCAAATGGACGAAGCGCTCGACGATGTTTGATAGATAAGCCTTGCAGGCGTGAAGCGATTGTAGAAAGGGGGAACAAATATGAGACAGAAAACTAAGACGGAATCTCTCAATACTTTCTCGCATCCTTAGGCATTTACACTGCATGTCTCGAAAGGCGCTAGCCAATCGGGCAGAGCGACGGATCTCTGTGCTACTTTTGTTTAGTGAGCCCTGCTGGTAGATTGAGGAAGTAGGACATGG	HG970335.2	8004820	8005140	320	INS219
234	23468	HG970335.2	7974040	7974040	C	CCTATAAAGCCAGAGGAAATCAATGGCTCTTGCACCAGCTAAAGGAAGGGTCGGGCCATCAGACGCCATCGCTTAAAAGATCAAATGGACGAAGCGCTCGACGATGTTTGATAGATAAGCCTTGCAGGCGTGAAGCGATTGTAGAAAGGGGGAACAAATATGAGACAGAAAACTAAGACGGAATCTCTCAATACTTTCTCGCATCCTTAGGCATTTACACTGCATGTCTCGAAAGGCGCTAGCCAATCGGGCAGAGCGACGGATCTCTGTGCTACTTTTGTTTAGTGAGCCCTGCTGGTAGATTGAGGAAGTAGGACATGG	HG970335.2	7986251	7986571	320	INS191
235	23473	HG970335.2	7974040	7974040	C	CCTATGAAGCCAGAGGAAATCAATGGCTCTTGCACCAGCTAAAGGAAGGGTCGGGCCATCAGACGCCATCACTTAAAAGATCAAATGGACGAAGCGCTCGACGATGTTTGATAGATAAGCCTTGCAGGCGTGAAGCGATTGTAGAAAGGGGGAACAAATATGAGACAGAAAACTAAGACGGAATCTCTCAATACTTTCTCGCATCCTTAGGCATTTACACTGCATGTCTCGAAAGGCGCTAGCCAATCAGGCAGAGCGACGGATCTCTGTGCTACTTTTGTTTAGTGAGCCCTGCTGGTAGATTGAGGAAGTAGGACATGG	HG970335.2	7939179	7939499	320	INS257
236	23522	HG970335.2	7974040	7974040	C	CCTATGAAGCCAGAGGAAATCAATGGCTCTTGCACCAGCTAAAGGAAGGGTCGGGCCATCAGACGCCATCACTTAAAAGATCAAATGGACGAAGCGCTCGACGATGTTTGATAGATAAGCCTTGCAGGCGTGAAGCGATTGTAGAAAGGGGGAACAAATATGAGACAGAAAACTAAGACGGAATCTCTCAATACTTTCTCGCATCCTTAGGCATTTACACTGCATGTCTCGAAAGGCGCTAGCCAATCGGGCAGAGCGACGGATCTCTGTGCTACTTTTGTTTAGTGAGCCCTGCTGGTAGATTGAGGAAGTAGGACATGG	HG970335.2	7965680	7966000	320	INS243
237	FG-12	HG970334.1	3077797	3077797	T	TAGCAAGTACTTTAATAAAATTGTACACGAGTATCAACTACTCATAAAGACTTGGAACCTCCTTGTAGCTAAGCAGAGTAGCAGAGCGTACCTATTGGAGCCGTAGTACGAGATTGTAGCCCATCTCTGACAACAGTACAAAATGAATCCGATGTGACCTATTTCTTTTGGATTGTGCTACAAGGCTACAGCCTAATGGTGAAATAAACGATCCATACTGGATCGATTTAATGGATATCATTATGTTATAATAGCTTCTACTTGTAATGGACAAGGAATCCTGTGCTAGGATAATATTCCTTTCGGTTCAGT	HG970334.1	2979688	2979999	311	INS525
238	FG-12	HG970334.1	3189115	3189115	T	TCACCTACACTCGCAACCGAGATTAACCTATCGAGCAAGGTCGAAACTTGTTCGATAACCTTCATCACACTGAAGTTGCATAGCCAGAGCGTCATGGCAGCACCTTCCTACTtgctcagcttcatcagatCAAGACTGTCAAGGCCAACACCAATTCTCGCTCGGGTCGCCGCATGCCAAAGAGAGTCATCAAAAACATTAAGTTGTTCGCCTAGTCCTACGACAACAGTCGGTGAACTTTACTAAAAAATTGCGGCGCTTGAATAACAAAGGTATCTCCCAACAACTAGAAGGAAGTTCAA	HG970334.1	3089551	3089852	301	INS526
239	CS3005	HG970333.1	5687722	5687722	C	CCTGATAATAggatttccatcttcaattgcaCTTTTCAAGCACTATGACTCCAGTGCTCACACGGGacctgttttttttttgtttttttttccttgCCCTGCCCTAACATAAGGTTGAGCTGGGCATAAGATGCGCTGTTTCCATCCGGcttttttccctcttccCTCTtttcaccaacatcaacattgCTTTGTTGCTGGAGTTGAAAGGGGGGAAATCTGTCGGAAGCTAGGAAGCTAGGAAGCTAGGAAGCTAGGCTTTTTTTCACTTTTAAAATATACACTTTGGAACTTGCGACTA	HG970333.1	5634137	5634437	300	INS146
240	23389	HG970332.2	6952044	6952044	T	TGCTCTACAAGGTCTTCCCCTTCGGCGTTGGTGCTTTGGAAGTCATGCTGCACGGACGAACCGTCCGCCAAAGTCCAGAAGGTGTCGAGCTCGACGGTGCGGATTGGGCTGCTAGAATGCACTTCAGGGAGATTGATGGTGAGGTAAAGATAGATTTGTATCACATTTACATGGTAAGTCATCCGCTGAGGTTCATAATAACGAGCATCGCTAACAAACCTTGAAAGGAACGTTCGCTGGCAAAGCCGCAGTAAACGTCTAAAGCATGCCTACAAACAGAACAAGCGAAGTGTGACA	HG970332.2	6986509	6986805	296	INS27
241	23473	HG970332.2	6952044	6952044	T	TGCTCTACAAGGTCTTCCCCTTCGGCGTTGGTGCTTTGGAAGTCATGCTGCACGGACGAACCGTCCGCCAAAGTCCAGAAGGTGTCGAGCTCGACGGTGCGGACTGGGCTGCTAGAATGCACTTCAGGGAGATTGATGGTGAGGTAAAGATAGATTTGTATCACATTTACATGGTAAGTCATCCGCTGAGATTCATAATAACGAGCATCGCTAACAAACCTTGAAAGGAACGTTCGCTGGCAAAGCCGCAGTAAAAGTCTAAAGCATGCCTACAAACAGAACAAGCGAAGTGTGACA	HG970332.2	7010370	7010666	296	INS36
242	23473	HG970335.2	4517514	4517514	C	CCGAGATATCCAAGCACAGAATAAACCAAGTAGTATAGCATACTTAGAGTGCCAAAAATTGCCATTGGAACAATTGAGACAAGAATATGTCCTAGATTATTAGTATTTTGCTGAAACAGGGTATTTCGATCTTACCAAACAATATCGGCCGTCTCGTAATGGTCTCCCAAAACTCGTTGGATACCAGCAGTTCTTCTGCTCCCTCCCAAGCCCACGGTCCAATGAGGCGAAACTTGGTATTAAAATGGGCACCGAACGCCCAAATAATTGAAAGACGAAATGTTGGAGGGATTTTGG	HG970335.2	4496107	4496403	296	INS231
243	CML3066	HG970335.2	4587021	4587021	G	GTCGTATTTATCTTTTGCTTCAATATTAGcacccttctcaagcaatAGCTCAAGAGTCTCATGGCTAGAAAACTCTGCAGCCAGAATCAGTGCTGTCCCGCCGTATTTATCTTTTGCTTCAATATCAGcacccttctcaagcaatAGCTTAAGAGTCTCATGCTTAGAAAACCTTGCAGCTATAAGCAGTGCTGTCCAGCCGTATTTATCTTTTGCTTCAATATCAGcacccttctcaagcaatagctcaagaatctcatgATTAGAAAATGTTGCAGCTATAAGCAGTGCTGTCCA	HG970335.2	4621031	4621327	296	INS219
244	23389	HG970335.2	4587069	4587069	C	CTCAAGAGTCTCATGGCTAGAAAACTCTACAGCCAGAATCAGTGCTGTACTGTCGTATTTATCTTTTGCTTCAATATCAGCACCCTTCTCAAGCAATAGCTTAAGAGTCTCATGCTGAGAATGTGCTGCAGCTGTAAGCAGTGCTGTCCTGCCGCGTCCATCTTTTGCTTCAATATCAGCACCCTTCTCAAGCAATAGCTCAAGAGTCTCATGCTGAGAACGTGCTGCAGCTGTAAGCAGTGCTGTCCTGTCATATTCATCTTTTGCTTCTATATCGACCCTTCTATCGCACAAAAG	HG970335.2	4614110	4614406	296	INS196
245	23522	HG970335.2	4587069	4587069	C	CTTAAGAGTCTCATGCTTAGAAGATAATGCAGCCAGAATCAGTGCTGTCCTGCCGCGTCCATCTTTTGCTTCAATATCAGCACCCTTCTCAAGCAATAGCTTAAGAGTCTTATGCTTAGAAGACAATGCAGCCTGAATCAGTGCTGTATTGTCGTATTTATCTTTTGCTTCAATATTAGCACCCTTCTCAAGCAATAGCTTAAGAGTCTCATGCTTAGAAGATAATGCAGCCAGAATCAGTGCTGTCCTGTCGTGCTCATCTTTTGCTTCTATATCGACCCTTCTATCGCACAAAAG	HG970335.2	4590276	4590572	296	INS222
246	23389	HG970335.2	4517515	4517515	T	TGAGATATCCAAGCACAGAATAAACCAAGTAGTATAGCATACTTAGAGGGCCAAAAATTGCCATTGGAACAATTGAGACAAGAATATGTCCTAGGTTATTAGTATTTTGCTGAAACAGGGTATTTCGATCTTACCAAACAATATCGGCCGTCTCGTAATGGTCTCCCAAAACTCGTTGGATACCAGCAGTTCTTCTGCTCCCTCCCAAGCCCACGGTCCAATGAGGCGAAACTTGGTATTAAAATGGGCACCGAACGCCCAAATAATTGAAAGACGAAATGTTGGAGGGATTTTGG	HG970335.2	4544264	4544559	295	INS195
247	23468	HG970335.2	4517515	4517515	T	TGAGATATCCAAGCACAGAATAAACCAAGTAGTATAGCATACTTAGAGGGCCAAAAATTGCCATTGGAACAATTGAGACAAGAATATGTCCTAGGTTATTAGTATTTTGCTGAAACAGGGTATTTCGATCTTACCAAACAATATCGGCCGTCTCGTAATGGTCTCCCAAAACTCGTTGGATACCAGCAGTTCTTCTGCTCCCTCCCAAGCCCACGGTCCAATGAGGCGAAACTTGGTATTAAAATGGGCACCGAACGCCCAAATAATTGAAAGACGAAATGTTGGAGGGATTTTGG	HG970335.2	4494425	4494720	295	INS172
248	FG-12	HG970332.2	10771439	10771439	T	TCCTTtcgtcgttgagaagaaaAATCCTTTTCGTAGCGCAGCTCCCCGGGACTCGCGACAAACTCTGAGAGCGacaggagaaggaggagggtatccAAAATGAAAGAGATGTGTATCCGGTCCgtcgtctttttctttgatTGATATAACCTCGAATGTGCGATGACTCGGGAGGGTGAGGAGCCAGATGATATCTCGTACTTCTGGTGGGAGTCGATGAAGGGGAAACTGCTGTAGAGGGCGAAGAGACTGCGGCAACTCGTCTTGAGAAGACATTTTCATCGATCGCTGGG	HG970332.2	9777322	9777614	292	INS185
249	FG-12	HG970334.1	3068780	3068780	C	CCTCCTATTTTCTCATCATAGACCAGTTCCACGTCCCATGCAAAGGATCCAGCGCAACGAGAGCGAACATAGATTCAATTTCCATATCTGCTTTCATCGATTCATCCGAGTTGCCAGCGTAATTGGTGTAGTGGTAAAATTCTCCGTTGCCAATAAAGTATCCGGATTAAAATTGTCTCTCGAGACGAATCGATTCTTTTGCATTgatgtctttttgttttggtcgTGATGCTGAAGTTTTGGTGTTGTTCTTATGGGTGTGGTTGAACAGAGCACGTTAGTGCTTGGTTGAT	HG970334.1	2970461	2970753	292	INS524
250	23522	HG970335.2	4517518	4517518	G	GATATCCAAGCACAGAATAAACCAAGTAGTATAGCATACTTAGAGGGCCAAAAATTGCCATTGGAACAATTGAGACAAGAATATGTCCTAGATTATTAGTATTTTGCTGAAACAGGGTATTTCGATCTTACCAAACAATATCGGCCGTCTCGTAATGGTCTCCCAAAACTCGTTGGATACCAGCAGTTCTTCTGCTCCCTCCCAAGCCCACGGTCCAATGAGGCGAAACTTGGTATTAAAATGGGCACCGAACGCCCAAATAATTGAAAGACGAAATGTTGGAGGGATTTTGG	HG970335.2	4501729	4502021	292	INS220
251	CML3066	HG970335.2	4517518	4517518	G	GATATCCAAGCACAGAATAAACCAAGTAGTATAGCATACTTAGAGGGCCAAAAATTGCCATTGGAACAATTGAGACAAGAATATGTCCTAGATTATTAGTATTTTGCTGAAACAGGGTATTTCGATCTTACCAAACAATATCGGCCGTCTCGTAATGGTCTCCCAAAACTCGTTGGATACCAGCAGTTCTTCTGCTCCCTCCCAAGCCCACGGTCCAATGAGGCGAAACTTGGTATTAAAATGGGCACCGAACGCCCAAATAATTGAAAGACGAAATGTTGGAGGGATTTTGG	HG970335.2	4550665	4550957	292	INS217
252	23473	HG970334.1	3068782	3068782	T	TCCTATTTTCTCATCATAGACCAGTTCCACGTCTCATGCAAAGGATCCAGCGCAACGAGAGCGAACATAGATTCAATTTCCATCTCTGCTTTCATCGATTCATCCGAGTTGCCAGCGTAATTGGTGTAGTGGTAAGATTCTCCGTAGCCAATAAAGTATCCGGATTAAAATCGTCTCTCGAGACGAATCGATTCTTTTCCATTGATGTCTTTTTGTTTTGGTCGTGATGCTGAAGTTTTGGTGTTGTTCTTATGGGTGTGGTTGAACAGAGCACGTTAGTGCTTGGTTGAT	HG970334.1	3076568	3076858	290	INS172
253	23522	HG970334.1	3068782	3068782	T	TCCTATTTTCTCATCGTAGACCAGTTCCACGTCCCATGCAAAGGATCCAGCGCAACGAGAGCGAACATAGATTCAATTTCCATCTCTGCTTTCATCGAGTCATCCGAGTTGCCAGCGTAATTGGTGTAGTGGTAAAATTCTCCGTTGCCAATAAAGTATCCGGATTAAAATCGTCTCTCGAGACGAATCGATTCTTTTGCATTGATGTCTTTTTGTTTTGGTCGTGATGCTGAAGTTTTGGTGTTGTTCTTATGGGTGTGGTTGAACAGAGCACGTTAGTGCTTGGTTGAT	HG970334.1	3200323	3200613	290	INS157
254	CML3066	HG970334.1	3068782	3068782	T	TCCTATTTTCTCATCGTAGACCAGTTCCACGTCCCATGCAAAGGATCCAGCGCAACGAGAGCGAACATAGATTCAATTTCCATCTCTGCTTTCATCGAGTCATCCGAGTTGCCAGCGTAATTGGTGTAGTGGTAAAATTCTCCGTTGCCAATAAAGTATCCGGATTAAAATCGTCTCTCGAGACGAATCGATTCTTTTGCATTgatgtctttttgttttggtcgTGATGCTGAAGTTTTGGTGTTGTTCTTATGGGTGTGGTTGAACAGAGCACGTTAGTGCTTGGTTGAT	HG970334.1	3141061	3141351	290	INS154
255	CS3005	HG970334.1	3068782	3068782	T	TCCTATTTTCTCATCGTAGACCAGTTCCACGTCCCATGCAAAGGATCCAGCGCAACGAGAGCGAACATAGATTCAATTTCCATCTCTGCTTTCATCGAGTCATCCGAGTTGCCAGCGTAATTGGTGTAGTGGTAAAATTCTCCGTTGCCAATAAAGTATCCGGATTAAAATCGTCTCTCGAGACGAATCGATTCTTTTGCATTgatgtctttttgttttggtcgTGATGCTGAAGTTTTGGTGTTGTTCTTATGGGTGTGGTTGAACAGAGCACGTTAGTGCTTGGTTGAT	HG970334.1	3050633	3050923	290	INS197
256	23389	HG970333.1	3283366	3283366	a	aTTTTATAGACTTTTAAATATTATATTTAATTATTTTATTATAACCTAACTAATATAATTATATATACCTTACTTTTACTTTTTATTCTTACTAATTAGTATAAGACTGAATTATTAACCTTTAGTCTTTCTAAAGGCCTTATTATAAACCTTCTAAAGACTAATTAACTATAAACTAAATAACTTATATTATAATATAAGACTAATATATTTACTTTTTAATCTATAATAGATATAAAGTAATACTTATTACCTTATATTTCTAATTAGTATATATAAAATACTCTCTT	HG970333.1	3288001	3288290	289	INS90
257	23522	HG970333.1	3283366	3283366	a	aTTTTATAGACTTTTAAATATTATATTTAATTATTTTATTATAACCTAACTAATATAATTATATATACCTTACTTTTACTTTTTATTCTTACTAATTAGTATAAGACTGAATTATTAACCTTTAGACTTTCTAAAGGCCTTATTATAAATCTTTTAAAGACTAATTAACTATAAACTAAATAACTTATATTATAATATAAGACTAATATACTTACTTTTTAATTTATAATAGATATAAAGTAATACTTATTACCTTATATTTCTAATTAGTATATATAAAATACTCTCTT	HG970333.1	3314518	3314807	289	INS100
258	23473	HG970333.1	219729	219729	T	TAAGGCACAGCCAGCAACACGAAATCTGGAGGAGGTCTCAGTGTTAAGACTTAACGTTATATATATATTAAAAAACTTAAAAAGGTTTAAGCTCTAATTAAAAGTTAATATATATATATATATATATTAAATATCACCTTTATAATATATATAGTAGATTATTAAATATTTATATTAATTCTAATATAAAGTTAAATTTAAATATAAAAGGTAATTTTTATAAATATAATAAATTATAATATCTATTTTATTATTAAAAAAAAAGTAAAAAGATTCTTATTATAAGTC	HG970333.1	290603	290890	287	INS88
259	FG-12	HG970334.1	6643485	6643485	T	TTAGTCAACATGACTTTGTTTGAGGCAGTTCTCGAGGGCATTTATGTTCCATCGTTTATCATTAGAAATTCTCCCCTCGGCTGAAAGGGAAACAAAGTGTATAAAATGGCATCGATCACCATCATCCAAAGTCACGACTTGTCGAATCTCTTCTAACATTGAGGGAAAGCCCGCCCACGCAAGCCGATGTACTTGCAATACCGATTTGAAGCAGTAGTACAGGGTCAGGGCATCGAGTGATCACATGATGCTTTATTATGAGGTGGGGATGATGTTACGGGGCATGCT	HG970334.1	6459962	6460249	287	INS577
260	FG-12	HG970333.1	2854818	2854818	T	TTGTCTCGCAAAGAGCTGTTTCGACTAAAGCGAGCTGCCGACGGTCGGAAAGATCCAAGAGTTCTTTACAGACACAATGAGTACTCCAGCAATCATTCCACAGGGTGACTTTGTCTTCCGCTTGAATGAGGTAGTGAGTCATCCAAGAGGGATGCTCCTAACAGTACTGTATTAGTAGTTCAACAATACAAACTTCAGCTTAGATACTGCTCAACCCCTCTTGTGGACTTGAGTGATAGAAGCGGTATAGGTTgcaaaggtcaaggcctTCCGGGTCCATATGT	HG970333.1	2745535	2745818	283	INS310
261	23522	HG970333.1	5687722	5687722	C	CCTGATAATAGGATTTCCATCTTCAATTGCACTTTTCAAGCACTATGACTCCAGTGCTCACACGGGACCTGTTTTTTTTTTGTTTTTTTTCCTTGCCCTGCCCTAACATAAGGTTGAGCTGGGCATAAGATGCGCTGTTTCCATCCGGCTTTTTTCCCTCTTCCCTCTTTTCACCAACATCAACATTGCTTTGTTGCTGGAGTTGAAAGGGGGGAAATCTGTCGGAAGCTAGGAAGCTAGGCGTTTTTTCACTTTTAAAATATACACTTTGGAACTTGCGACTA	HG970333.1	5678289	5678572	283	INS115
262	CML3066	HG970333.1	5687722	5687722	C	CCTGATAATAggatttccatcttcaattgcaCTTTTCAAGCACTATGACTCCAGTGCTCACACGGGacctgttttttttttgttttttttcCTTGCCCTGCCCTAACATAAGGTTGAGCTGGGCATAAGATGCGCTGTTTCCATCCGGcttttttccctcttccCTCTtttcaccaacatcaacattgCTTTGTTGCTGGAGTTGAAAGGGGGGAAATCTGTCGGAAGCTAGGAAGCTAGGCGTTTTTTCACTTTTAAAATATACACTTTGGAACTTGCGACTA	HG970333.1	5673317	5673600	283	INS106
263	FG-12	HG970333.1	5687722	5687722	C	CCTGATAATAgggtttccatcttcaattacACTTTTCAAGCACTATGACTCCAGTGCTCACACGGGAcctgttttttctttctttttttgccttGCTCTGCCCTAATATAAGGTTCAGCTGGGCATAAAATGCGCTATTTCCATCTGGCTTTTTTTCCTCgtccctccaccaacatcaacattgCTTTGTTACTGGCGTTGAAAGGGGGAAATCTGTCGGAAGCTAGGAAGCTAGGCGTTTTTTCACTTTAAAATATACACTTTAGAACTTGCGACTA	HG970333.1	5574151	5574428	277	INS365
264	FG-12	HG970334.1	3303451	3303451	T	TTTTGTTCCTTCATCTTTTAGTATTCGACCCGCCTTCATTGCAGTGAGGTACCGCCTCTTCCCAAACACAACATGCCTCGGCAGActcaagaagagaaagggcGTGAGATCGTGCGGAAGATCAACGCAAGAGTACACCACCGTGCTATCAAGTTCAGCGTCCGCGTCTGCAAAACTATCCCTGTCAATCAAATCAACCCTAACAGTGCCATTTCATTCAGCGAGAGCATCGTTGCCGAAGTCTTTCGTGAAATAGGCATACCGAACGACGACTC	HG970334.1	3202862	3203136	274	INS527
265	FG-12	HG970332.2	5725044	5725044	G	GTTTGTATGCGAGGTTAACCAGTCAGTCAGGGCAGCTAACAGATGGTTGATATTGCTAAATACCAAGCGATCTCTACAATTTCCAAATGACCAAGTCTCAATTCAAAGACTGTAACAAAGGACGTTGTTACAGTCGATGTAATCGGGCAATTTCTGTCGGCTGCGTTCTGCTGAAAGGGCTGTTGCTAAGCACGATAGGAGGTGTCTCCTTTCCCAGCCCGTCTTTTATAAAACACACCACTCTTAACGATGATCAGTAATTGTCAAGAGGGC	HG970332.2	5560162	5560434	272	INS103
266	23473	HG970332.2	9203015	9203015	G	GATGAATACCCATCCTGACCTACAACATGACGTTAATCGGGATATTGTTAAATTTTAATGTCACAAGAGGCACTGAACCATAACACGATTCGTGGAATTAAGTTGCTTACTTTGTAACTTACTTGCTGAGGTAGGTACCTACTAACGCAGACTTGCAGCAAGGAATCGGTTTGTTTCCTCTTGCAATCGATTAACATATGTAGGATATTAGGATATCTACCCCGATACTCCGTAGTTGCAAGGGAATTCAAAATCAATGAAATTGTATGTG	HG970332.2	9255462	9255732	270	INS57
267	FG-12	HG970335.2	189357	189357	T	TGGCTGCTCCAATTTCTCAAGGTGGAGCCTTTGTTCCTCGGCGGCTCACAGAGCATTTCCCACTGATGGAGCTCAGTTTGGTGCGCTGAATTAGGTGACTTGCCCACCAATAACGCGTCAACGCCAACACGAACGCCAACGCGGGGTAACTAATTAACCGAGCTGGAAGATCGGCGTCATTGtagacaacatcaccacGTTCAAGACCAACACTTCGAATGCAGCGTCACAGAAGAGTCTTATACTGTCGCATGTGCTTGTACATTCC	HG970335.2	178289	178556	267	INS635
268	FG-12	HG970332.2	9203015	9203015	G	GATGAATACCCATCCTGACCTACAACGTGACGTTAATCGGGATATTGTTAAATTTTAATGTCTCAAGAGGCACTGACCCATAACACGATTCGTGGAATTAAGTTGCTTACTTTGTAACTTACTTGCTGAGGTACCTACTAACGCAGACTTGCAGCAAGGAATCGGTTTGTTTCCTCTTGCAATCGATTAACATATGTAGGATATTAGGATATCTACCCCGATACTCCGTAGTTGCAAGGGAATTCAAAATCAATGAAATTGTATGTG	HG970332.2	11317219	11317485	266	INS166
269	FG-12	HG970335.2	460208	460208	C	CTGTCACTCACAGCCCCAGTTTCTTCCCCAACCAGGATCAACAGACCAAAAAAAATGATGGCCCAATTCTTCAGTAACTGTTTATCTACTAGTTTAGGTCAAGTCGCCAACTTGGCAAACATAGGCGCGATGACTATTGTACTATGGCCGTTTTAAGCAATGACTCATTTCCCTTATTGGACAAGTCTCCTTATTACCGACTGGCGTTACCGACTTGTAGCGCCTACTATGTCAAGACCGTTTCTACAATCCAACTGCATATGCAG	HG970335.2	440396	440661	265	INS653
270	FG-12	HG970335.2	7041914	7041914	C	CGTCTTCTACTACCGGTGCTTCATCGTCTACAGCCGGATCTTCGACTCAGACTGGAGGCTCTACTACTACCGAGACTGTAACTTCCATGACTGGTGTTTCATCATCCACTAATAGCTCATCGGTTGTTACAACTCAGACTGTTTCCACAACTGGATCTTTATCTTCTGGATCTACCACTAGTGACGGCTCCTCTACTACCGGAGGCTCTTCGTCCACCGGTGGCTCTTCAACTCAGACTGGAAGCTCTACTACGACTGGATCTA	HG970335.2	6915517	6915780	263	INS753
271	FG-12	HG970332.2	10806690	10806690	C	CGACCACACTCACTGGAAGTGTGAACAGGACATTTGGGGAGGTTCGTCAACACAGCATGTTGTCTTCCTCTCTGTGGAGATATCCAAGCCTGTCTTTCAAAAACATCCAAGCAAAAGATGGCAGATTATGCACATTTACAGAGACTCAAAGGCAGTTCCAAACTTCGCGGTTTCAACATGTGAAAACCCCAGGGGCTTGGAAGTGCGAGATGGACAACATGTTACAACTTTGTCGCATCGATCAACTCTTTCCTTGATCAAAG	HG970332.2	9745715	9745977	262	INS188
272	23522	HG970335.2	4124207	4124207	A	ACGAACCACCTCCAGCAAAATCCACGTCCACCGCTGCGACTACCGACAAGAAAGTCGACGAGGGAAACCTCGAGGCGAGACTCGGCAAAAAAATTGACGATGCTTTTGCGCTTCTCGACGAGCGCCTAGACAAAGAGTTCCAACTCCTTCACCACATCATGGTAGCCACGTAAGTCGCCTATCTTGAAAGAAAGTCGTTTTGCTGACAACCTTGTGTGCAGTTGGGAGGGCGCTTAGTGATTGGGGAGATATCGATGACGAA	HG970335.2	4110020	4110281	261	INS209
273	CML3066	HG970335.2	4124207	4124207	A	ACGAACCACCTCCAGCAAAATCCACGTCCACCGCTGCGACTACCGACAAGAAAGTCGACGAGGGAAACCTCGAGGCGAGACTCGGCAAAAAAATTGACGATGCTTTTGCGCTTCTCGACGAGCGCCTAGACAAAGAGTTCCAACTCCTTCACCACATCATGGTAGCCACGTAAGTCGCCTATCTTGAAAGAAAGTCGTTTTGCTGACAACCTTGTGTGCAGTTGGGAGGGCGCTTAGTGATTGGGGAGATATCGATGACGAA	HG970335.2	4163658	4163919	261	INS209
274	23522	HG970334.1	5392437	5392437	T	TAAAATTAAATAAATTATTAATTATAGCCTTTAAATTTAAATTATTTATATTAAAAGATTTAAAAGATTTAATAAAATTACTATTATATTTAAAAAGGCTAAAAAGTAAAAAAATATCTATAGACTTAATACTTTAAATAAGAAAAAGCTTAAATAAGTTAATATTATTAATAAGAGGAGTATTAAATAATATATTATTTATAATAAAGTAAAATAAAATAAATACCTTAATATTAAAAATATAAATAAAAACTA	HG970334.1	5525385	5525639	254	INS172
275	CML3066	HG970334.1	5392437	5392437	T	TAAAATTAAATAAATTATTAATTATAGCCTTTAAATTTAAATTATTTATATTAAAAGATTTAAAAGATTTAATAAAATTACTATTATATTTAAAAAGGCtaaaaagtaaaaaaataTCTATAGACTTAATACTTTAAATAAGAAAAAGCTTAAATAAGttaatattattaataagAGGAGTATTAAATAATATATTATTTATAATAAagtaaaataaaataaatacCTTAAtattaaaaatataaataaaaaCTA	HG970334.1	5458542	5458796	254	INS164
276	23389	HG970332.2	270340	270340	T	TTATAATTAAATTAAAAATGCTAAAATAAAACTAAAAAGAAAGTTAATAACTTTTAGCCTTTAATTTAAATATTATTAATATATCTTAAAATTAACTTTATAGTTTTATTAATTCTTATATTTAGTCTATTTACCTTATAACTTAATAGAGAGAATATAGTTAAGCTATAATATAACTATACACTTTACTAATAATCTTAATATAACTAAAGATATTATTAATTATAATAACTAGCTTATATTAGTAGCTAT	HG970332.2	314397	314648	251	INS7
277	FG-12	HG970332.2	5023900	5023900	T	TCTTTTCGACTCGAGTCGCTGTTGAGCTCTCGTTTTGCCCGttttcatcattgtcttCCGAGCCCCTTGTGTCCTGACCTTCTATCTGTCTGGTATATGCTACCTCCTACGCGCCCAAGTCTTTGCTATAGATAGAATCCCCGTAGCACGATCTTTCTACTCAACCTGGACAAATTATGTCGATAGTTGTATCAGAGTTCATTGATTCTCTTttccaaaaaaaaatacaAGTCTGATTCGTTCACGATGCAA	HG970332.2	4873608	4873859	251	INS90
278	FG-12	HG970335.2	7970551	7970551	C	CGTGCTCTGATGCCAGTCGATTATAGTCCTTCTCGTCTAGTGTCTCTTTCCAAACTTCCACCACATGCTTAAGTATCTTAATTGCATCCTTAATCTGTCGGTCATCGAGATATGCTCTTGCAAGTTCATGCTCTGATGCCAGTCGATCATGGTCCTTCTCGTCTAGTGTCTCTTTCCGAACTTCCACCACATGCTTAAGTATCTCAATTGCATCCTTGATCTGTCGGTCATTGAGGTATGCGCTTGAAAGTA	HG970335.2	7811373	7811624	251	INS782
279	CML3066	HG970335.2	7970578	7970578	C	CCTTCTCGTCTAGTGTCTGTTTCTGAACTTCTACCACGTGCTTAAAGATCTTAATTGCATCCTTGACCTGTCGGTCATCAAGGTATGCGCTTGCAAGTTGATGCTCTGATGAAAGTCGGCTATGGTCCTTCTCGTCCAGTGTCTCTTTCTGAACTTCTACCACATGCTCAAAGATCTTAATTGCATCCTCGATCCATCGGTCATCGAGGTATGCGCTTGCAAGTGCGTGCTCTGATGAAAGTCGACTATGGT	HG970335.2	7999786	8000037	251	INS245
280	23389	HG970335.2	8008314	8008314	A	AGGCATGGGGACCTGAGCACACATCAACGCTTGATACAGTCCACAATATAGGACTTCTCTATGCCGATCAAGGTCGACTTGATAAAGCGGAAGAGATGTATGACCGAGCACTGCAAGGGAAGGAGAAGGCATGGGGACCTGAGCACACATCAACGCTTGACACAGTCAACAATCTAGGAATCCTCTACAAAAGCCAAGGTCGACTTGACAAAGCGGAAGAGATGTACGAGCGAGCACTTCAAGGATACGAGA	HG970335.2	8061016	8061267	251	INS222
281	FG-12	HG970334.1	2761924	2761924	C	CGGATAGAGAGGTCGAGAGGGGCGTGTGGGTAGGAAGGGCGAAAAAAGATACGCGAGCTCCAGAATGAGAGGCGAGCTTTACCTAGTTACAGATGATATTGTCTGTAAATGTCTTTATTTGAAGAGTAGAATGGAAGGgggaaagagatggaagaagaagaaaatcTAAGGCGTCACGGTTTCTCGTGACAATACAGACAGAATATACTGTACATACCGGGAAGGCAAGAACGATGGGGGTGGTT	HG970334.1	2669800	2670044	244	INS523
282	23473	HG970332.2	7298508	7298508	C	CTATTCAAAACATTTGTTTATTTAACTCGGCGAGCCGACATTCTTTCTCTCCTAGTCGATCTATTTTATTCAGTCAAATATGGCACTCTGCGACCCGTGTTATAATCTGATCAACGATGACGAGGTGCATCGTGGCCTACCACGACACCTCCGTGCCTTTGAGTTTCGCACCTGGCTTGCAACCAGAGATGACAAAGACTCTACGCCAAAGATTTTGCCGCAACTCCGTGGACTCATACAC	HG970332.2	7348712	7348952	240	INS42
283	FG-12	HG970333.1	2782721	2782721	A	ACGACAAGGAGAGTGTTTATTGATTGCCAGGTGGCGTGCTTCATCTGCGCAATAACGTTTTTTGGAAATACTTTGGGAAAAACACGGGTAGTATTCTTCGTACTCGTATATTTGAGGGCGCATCTGTGAGACCTGAGCGGGAAGTGCAACCTGCTACCAATATCAAAATGTCCGTATCGTCTcgaaaggtcaaggatcGGTCGGATATGTCGCAACGGCGAAGCGATGTGCATTTGGAC	HG970333.1	2672742	2672980	238	INS307
284	23473	HG970332.2	11364725	11364725	A	ATGTTAGCAAATGACGGTCCAATTAGGGTGGATTGTCCAAACAAGGGACAAACCACCGGACAAGCTTCGGATCACTGACCAAGGCAAACTGTATGTGAATAGCCTCAAAAAGCTATAAAGAAGGACCCTTTTCCTTGTATCTAGACTTATTCTTCTTCTTTAGTTAGCCTAGTAAATGTCAGCTATTGGACCTGTTTTCTCCTGATCCATGACGCATGATTCCAGCCTTGTAATA	HG970332.2	11417291	11417525	234	INS72
285	23522	HG970332.2	11364725	11364725	A	ATGTCAGCAAATGACGGTCCAATTAGGGTGGATTGTCCAAACAAGGAACAAACCACCGGACAAGCTTCGGATCACTGACCAAGGCAAACTGTATGTGAATAGCCTCAAAAAGCTATAAAGAAGGACCCTTCTCCTTGTATCTAGACCTATTCTTCTTCTTTAGTTAGCCTAGTAAATGTCAGCTATTGGACCTGTTTTCTCCTGATCCATGACGCATGATTCCAGCCTTGTAATA	HG970332.2	11401927	11402161	234	INS64
286	23389	HG970335.2	7650984	7650984	T	TTAGTAACAAATATCGGCGAGTATTAAATTTGCTCCTTGGAATGAATCGCTTCCCTGTCAATCTAAATATCGTATCAAGTCGTGAAGCAAAATTGCCATTCAAGTTGTACCAACCACCAAAAAGGTATCAAGTCGCGAAATCGATAGCTCTCTTATTCGTTGACTTGGGTATATAACACGGCTATCGAGTTGACTCAGCTGCCTCTGACCCATCGGGGCTCTGATTGGCTTGTA	HG970335.2	7680914	7681147	233	INS215
287	23522	HG970335.2	7650984	7650984	T	TTAGTAACAAATATCGGCGAGTATTAACTTTGCTCCTTGGAATGAATCGCTTCCCTGTCAATCTAAATATCGTATCAAGTCGTGAAGCAAAATTGCCATTTAAGTTGTACCAACCACCAAAAAGGTATCAAGTCGCGAAATCGGTAGCTCTCTTATTCGTTGACTTGGGTATATAACACGGCTATCGAGTTGACTCAGCTGCCTCTGACCCATCGGGGCTCTGATTGGCTTGTA	HG970335.2	7649135	7649368	233	INS239
288	CML3066	HG970335.2	7650984	7650984	T	TTAGTAACAAATATCGGCGAGTATTAACTTTGCTCCTTGGAATGAATCGCTTCCCTGTCAATCTAAATATCGTATCAAGTCGTGAAGCAAAATTGCCATTtaagttgtaccaaccaccaaaaaggTATCAAGTCGCGAAATCGGTAGCTCTCTTATTCGTTGACTTGGGTATATAACACGGCTATCGAGTTGACTCAGCTGCCTCTGACCCATCGGGGCTCTGATTGGCTTGTA	HG970335.2	7678914	7679147	233	INS240
289	CS3005	HG970335.2	7650984	7650984	T	TTAGTAACAAATATCGGCGAGTATTAACTTTGCTCCTTGGAATGAATCGCTTCCCTGTCAATCTAAATATCGTATCAAGTCGTGAAGCAAAATTGCCATTcaagttgtaccaaccaccaaaaaggTATCAAGTCGCGAAATCGATAGCTCTCTTATTCGTTGACTTGGGTATATAACACGGCTATCGAGTTGACTCAGCTGCCTCTGACCCATCGGGGCTCTGATTGGCTTGTA	HG970335.2	7592003	7592236	233	INS283
290	23473	HG970335.2	597999	597999	G	GTCTGTTTTCGATGTGATGTCTTCTTCGATACATACTTGATTCGAACCTCAATTGTGGACTCGTTTGCTAGATGGTCTCGTGTAAGTCAATGGCACGTCAGAGACAAGGCATTTCTGGCACGTTCTCAATAGAAGGGTGTGCTATGTGGTAGTCAGGCATCCCAATATGCGCTCTTCACTCTCGCATGTTGATATGTGTGTATCTTCCTTGTGTTGTCACGTAATGAATCT	HG970335.2	583682	583912	230	INS214
291	FG-12	HG970332.2	154692	154692	A	AACTAATAGGGCTACTTCTAGGTTTGGAAGAAGACTCATACAGAAACCATGATGCCTAGTATTCCATGCACAGCCAAATTGGGAGAAGACCGATCCTTGGCTCTATGAGGCCATCCATTGTGTCTGGGATTATGTCCAAGCTTGCTACGGCGCTGTCTTCGCACATGTGGCCTGGGCTGACAACTACTCTATTTAAAGTCTAATTACAATAATAAATCAACTAAG	HG970332.2	147307	147531	224	INS5
292	FG-12	HG970333.1	3978797	3978797	T	TTCTGCAACGACGGGACGTTTGCGGGAATATTCTGATCCTGGTAGTGTCCACTATGATACCAGGATCGTCATATTCAGTTCATGATATGATCCATGCTCAGCACTCTTGTAATTACCACACCACATTTTTCACATGCCGATGTCAGGTCTTTGCATAATGGTGCAGCGAGGAACACTGTAACAACAATCCGATAATCTCGATAAAATAACAATCTTGAGATCGAC	HG970333.1	3882360	3882584	224	INS329
293	23522	HG970335.2	4144881	4144881	C	CAAGGGAACAGAAAAGTTGGCCTCCTAAGTCTTAGGCCATAAAAATAAGTAGTCTAAGAAGCATAGTCTAAGTAGCCTAATCTGCCCTAATAATTTTGTCTCTTATGCTCTCAGCGGTCAATTTCTCTGGTACCCTGAGGAAGCCCTACCTATTCGGGCAGTAGTACAGCGACTCCATCTAACTTTATTCTCTGGGTTTGCCGAAACGAGTC	HG970335.2	4130952	4131163	211	INS134974
294	CML3066	HG970335.2	4144881	4144881	C	CAAGGGAACAGAAAAGTTGGCCTCCTAAGTCTTAGGCCATAAAAATAAGTAGTCTAAGAAGCATAGTCTAAGTAGCCTAATCTGCCCTAATAATTTTGTCTCTTATGCTCTCAGCGGTCAATTTCTCTGGTACCCTGAGGGAGCCCTACCTATTCGGGCAGTAGTACAGCGACTCCATCTAACTTTATTCTCTGGGTTTGCCGAAACGAGTC	HG970335.2	4184590	4184801	211	INS138492
295	23473	HG970332.2	260148	260148	G	GACTGGCCCATCTGCAATGATATTGTCTAGACCTAAATCACAAATTCTGATATTTTTAAATTCCCAGAGACTGTTAACTCGTGATACCCTTCATTAGCTGTCGTCAAAGACCGCTGCACCAAGTAACCCAAAAATAGAGGCCCCCGTTACGAGGGACAAAGGTACATCAGTTAAATCGGCTTGCCGACATTAGCCTATTTTCCATACGATG	HG970332.2	316443	316653	210	INS2759
296	FG-12	HG970332.2	260148	260148	G	GACTGGCCCATCTGCAATGATATTGTCTAGAACTAAATCACAAATGCTGATACTTTTAAATTCCCAGAGACTGTTAACTCGTGATACCCTTCATTAGCTATCATCAAGGACCGCTGCACCAAGTAACCCAAAAACAAAGGCCCCCGTTGCGAGGGACAAAAGTACATCAGTTAAATCGGCTTGCCGACATTAGCCTATTTTCCATATGATA	HG970332.2	256838	257048	210	INS8073
297	23473	HG970333.1	1908932	1908932	T	TGGCATTATTGGCAAATTATACCGTGATGTATACATGTACATAGGTAGCTTTGTCAAGATTCATGCCATGGCACAACAAACATCACCTTGACTTAAAACATGATAAATAATAGAAGAGAATCTCATTCGTTTCTGAATGTTTTTACATTTCGGGGGGGGGGGGGGGGGGTTTATTTAATTTATTTATTTATTTTACTTAGCTACCTAC	HG970333.1	1961900	1962107	207	INS68511
298	23389	HG970333.1	5960884	5960884	G	GAGCAAAGGGTACCCCACGCTAATACGGTGTTACGAGTGACCAAATGGGACTCTTTGGCTGCTCAAGACACATTGCTGCAGCCAACCATTAACCTGAGAGCTCATTCAGCTGGCTCCAGAACCGGAGCAACGAAGGATTTGATCCACAGTTTCTTCGTGAACTTCGACGAGAGAATCACTTTGTGGCAAGATCGAAGTACATCGTC	HG970333.1	5933570	5933775	205	INS74424
299	23468	HG970334.1	110031	110031	A	ACTGTAAGAGTATCATGGAGAGATTAAGTCGGGACCAATCAGCGAGCGGTCGCCGGAAGATCTTTAGGTAATTTACCTTAAGAGAAGTCAGACCGAGGGATCTAGGGTTAGATTCCTCAAGTTGAAGTCTCACGACTGAGTTCAATATACAATCAGATCTATCTATCATCTAATCACCCTAACTTGACCCTATCTACTTACACTTA	HG970334.1	121810	122015	205	INS66166
300	23522	HG970334.1	6809482	6809482	T	TGTGTAAGAGTATCATGGAGAGATTAAGTCGCGACCAATCAGCGAGCGGTCGCCGGAAGATCTTCGGGTAATTTACCTTAAGAGAAGTCAGACCGAGGGATCTAGGGTTAGATTCCTCAAGTTGAAGTCTCTGGACGGAGTTCAATATACAATCAGATCTATCTATCATTTAATCACCCTAACTTGACCCTATCTATTTACAGAAT	HG970334.1	6983670	6983875	205	INS113720
301	CML3066	HG970334.1	6809482	6809482	T	TGTGTAAGAGTATCATGGAGAGATTAAGTCGCGACCAATCAGCGAGCGGTCGCCGGAAGATCTTCGGGTAATTTACCTTAAGAGAAGTCAGACCGAGGGATCTAGGGTTAGATTCCTCAAGTTGAAGTCTCTGGACGGAGTTCAATATACAATCAGATCTATCTATCATTTAATCACCCTAACTTGACCCTATCTATTTACAGAAT	HG970334.1	6904635	6904840	205	INS116520
302	23389	HG970335.2	5045584	5045584	A	AGTGTAAGTAGATAGGGTCAAGTTAGGGTAATTAGATGATAGATAGATCTGATTGTATATTGAACTCAGTCGTGAGACTTCAACTTGAGGAATCTAACCCTAGATCCCTCGGTCTGACTTCTCTTAAGGTAAATTACCTGAAGATCTTCCGGCGACCGCTCGCTGATTAGTCCCGACTTAATCTCTCCATGATACTCTTACATTAA	HG970335.2	5072946	5073151	205	INS132139
303	FG-12	HG970333.1	5960884	5960884	G	GAGCAAAGGGTACCCCACGCTAATACGGTGTTACGAGTGACCAAATGGGACTCTTTGGCTGCTCAAGACACATTGCTGCAGCCAACCATTAACCTGAGAGCTCATTCAGCTGGCTCCAGAACCGGAGCAACGAAGGATTTGATCCACAGTTCTTCGTGAAGTTCGACGAGAGAATCACTTTGTGGCAAGATCGAAGTACATCGTC	HG970333.1	5845304	5845508	204	INS283909
304	23473	HG970335.2	5044296	5044296	a	aTTGTAAGTAGATAGGGTCAAGTTAGGGTAATTAGATAATAGTTAGATCTGATTGTATATTGAACTCGTCGCGAGACTTCAACTTAAGGAATCTAACCCTAGATCCCTCGGTCTGACTTCTCTTAAGGTAAATTACCTAAAGATCTTCCGGCGACCGCTCGCTAATTGGTCCCGACTTAATCTCTCTATAATACTCTTATATTAA	HG970335.2	5011941	5012145	204	INS171346
305	23389	HG970333.1	6457553	6457553	A	ACACCAACTCTAGGGTATTGCGAGGCATCGCGAGGACTAAACAGGGATGGTCAATCCCTCGTCTAACCTGAATACTTCAGTAGGCTGCAGAATTACGCGGAATGTGAAGTGGCTCTGTTAGTACGAAATCGTGATACCCCACCACGCCATTAATGGCAGGCAAGTTCAGATTCTCACACGTAGCGCGTTTTCATGTTGACATTC	HG970333.1	6431203	6431406	203	INS77124
306	CS3005	HG970333.1	6457560	6457560	C	CTCTAGGGTATTGCGGGGCATCGCGAGGACTAAACAGGGATGGTCAATCCCTCGTCTAACCTGAATACTTCAGTAGGCTGCAGAATTACGCGGAATGTGAAGTGGCTCTGTTAGTACGAAATCGTGATACCCCACCACGCCATTAATGGCAGGCAAGTTCAGGTTCTCACCCGTAGCGCGTTTTCATGTTGACATTCCACCAAC	HG970333.1	6252880	6253083	203	INS63959
307	CML3066	HG970333.1	1908932	1908932	T	TGGCATTATTGGCAAATTATACCGTGATGTATACATGTACATAGGTAGCTTTGTCAAGATTCATGCCATGGCACAACAAACATCACCTTGACTTAAAACATGATAAATAATAGAAGAGAATCTCATTCGTTTCTGAATGTTTTTACATTTCGGGGGGGGGGGGGGGGTTTAATTTATTTATTTATTTTACTTAGCTACCTAC	HG970333.1	1906343	1906544	201	INS59803
308	23473	HG970335.2	207434	207434	C	CTAATAACCATCGTTCATCATTCGCTGGTAAACAAGTAACACGTTGTCGTGGGAAAGTCAATTGTGATATCAATCTACGGTTCACCATGCAGCAACAGCCAATCATGATGGTGCTTACGAAACCACTTTCTATTCAGCAGAGAAGGCACTTCAAAGCCATCAGACATCTCTCGGTAGTATGTTGCAGTGTCAAATACTGCA	HG970335.2	192954	193154	200	INS152437
309	23468	HG970332.2	2200887	2200887	G	GGGATCAACAAATCTGTCCGTTATACGAGAAACAAGACGTTTACCCTGCACATGCCACAGAAAAACAACAGGTACAGGCCACAAAAGAGAGGGAAAGGGGGAAAGGAGTGTTATGTCTTAACAACTTCCTTCAATCGCCTCAAGTATAGCACGAATGAGCAGGTTGCGATCACCAGAGGGCTTTCCTTCGGTTACAGTC	HG970332.2	2257871	2258069	198	INS12
310	23473	HG970332.2	2200887	2200887	G	GGGATCAACAAATCTGTCCGTTATACGAGAAACAAAACGTTTACCCTGCACATGCCACAGAAAAACAACAGGTACAGGCCACAAAAGAGAGGGAAAGGGGGAAAGGAGTGTTATGTCTTAACAACTTCCTTCAATCGCCTCAAGTATAGCACGAATGAGCAGGTTGCGATCACCAGAGGGCTTTCCTTCGGTTACAGTC	HG970332.2	2255870	2256068	198	INS17
311	23522	HG970332.2	2200887	2200887	G	GGGATCAACAAATCTGTCCGTTATACGAGAAACAAAACGTTTACCCTGCACATGCCACAGAAAAACAACAGGTACAGGCCACAAAAGAGAGGGAAAGGGGGAAAGGAGTGTTATGTCTTAACAACTTCCTTCAATCGCCTCAAGTATAGCACGAATGAGCAGGTTGCGATCACCAGAGGGCTTTCCTTCGGTTACAGTC	HG970332.2	2242676	2242874	198	INS11
312	CML3066	HG970332.2	2200887	2200887	G	GGGATCAACAAATCTGTCCGTTATACGAGAAACAAAACGTTTACCCTGCACATGCCACAGAAAAACAACAGGTACAGGCCACaaaagagagggaaaggGGGAAAGGAGTGTTATGTCTTAACAACTTCCTTCAATCGCCTCAAGTATAGCACGAATGAGCAGGTTGCGATCACCAGAGGGCTTTCCTTCGGTTACAGTC	HG970332.2	2227099	2227297	198	INS14
313	CS3005	HG970332.2	2200887	2200887	G	GGGATCAACAAATCTGTCCGTTATACGAGAAACAAAACGTTTACCCTGCACATGCCACAGAAAAACAACAGGTACAGGCCACaaaagagagggaaaggGGGAAAGGAGTGTTATGTCTTAACAACTTCCTTCAATCGCCTCAAGTATAGCACGAATGAGCAGGTTGCGATCACCAGAGGGCTTTCCTTCGGTTACAGTC	HG970332.2	2150814	2151012	198	INS24
314	CML3066	HG970333.1	5963832	5963832	T	TCAGTATTACCTTCATGCCTTTGGCAGTCGCGTAGACACAATCGGACGTTGCCTGACCCGCCAGGTCTTGATTGAACCGATCGCAATGGGTATATCTCATTCAGCCAACGCCGTTCTCATGATCGGCCAGTACAGCGACGTAAGAGGCTTGTAATTCCCTACGACAGCGGGTTCGGAACAGCTTGCTGAGCGGCGACAC	HG970333.1	5949677	5949875	198	INS79777
315	23389	HG970333.1	5963834	5963834	A	AGCATTACCTTCATGCCTTTGGCAGTCGCGTAGACACAATCGGACGTTGCCTGACCCGCCAGGTCTTGATTGAACCGATCGCAATGGGTATATCTCATTCAGCCAACGCCGTTCTCGTGATCGGCCAGTACAGCGACGTAAGAGGCTTGTAATTCCCTACGACAGCGGGTTCGGAACAGCTTGCTGAGCGGCGACACCA	HG970333.1	5936725	5936923	198	INS74461
316	23473	HG970333.1	5963835	5963835	G	GTATTACCTTCATGCCTTTGGCAGTCGCGTAGACACAATCGGACGTTGCCTGACCCGCCAGGTCTTGATTGAACCGATCGCAATGGGTATATCTCATTCAGCCAACGCCGTTCTCGTGATCGGCCAGTACAGCGACGTAAGAGGCTTGTAATTCCCTACGACAGCGGGTTCGGAACAGCTTGCTGAGCGGCGACACCAG	HG970333.1	6009470	6009668	198	INS90191
317	FG-12	HG970333.1	5963835	5963835	G	GTATTACCTTCATGATTTTGGCAGTCGCGTAGACATAATCGGACGTTGCCTGACCCGCCAGGTCTTGATTGAACCGATCGCAATGGGTATATCTCATTCAGCTAACGCCGTTCTCGTGATCGGCCAGTACAGCGACGTAAGAGGCTTGCAATTCCCTACGGCAGCGGGCTCGGAACAGCTTGCTGAGCGGCGACACCAG	HG970333.1	5848458	5848656	198	INS283972
318	23389	HG970335.2	126664	126664	A	ACAGGCTTGAGGTTTATGACAGTCAACTGGGACTCGCTTCAGGGTAGCAGACAAACCGGCTGCCAGAAGCAAAGACACGAAATCAGTACACCAACTCATACAACTTACGCCACACTTCTCAGGTTGTTTTGTTAGGATTTGTATACTAAGTCGATGAGAGATATAGGTGTAAAGCTACTCACGGGCAGACAATCTGCTC	HG970335.2	133035	133233	198	INS117383
319	23473	HG970335.2	7166025	7166025	C	CTGTAAGGGTATCATAGAGAGATTAAGTCGCGACCAATCAGCGAGCGGCCGCCGGAAGATCTTCGGGTAATTTACCTTAAGAGAAGTCAGACCGAGGGATCTAGGGTTAGATTCCTCAAGTTGAAGTCTGACGACTGAGTTCAATATACAATCAGATCTATCTATCATCTAACCACCCTAACTTGACCCTATCTACTTA	HG970335.2	7137878	7138076	198	INS177502
320	FG-12	HG970333.1	784477	784477	G	GATATCGATGCGTTATTTCACGCAAGTTCGATAAGACTGAAGCTCTGAAGCGCTTCCAGAAACATGGAAATGATGCTATCGATCAAGACGGAATGTCCTTGGCTGATCCTGGACAAAGATTCGACTATCTTGAGGTTGCGCATATTCTTCCACACTCTCTTACTCGGCTCAATTCTCCTGGAGAGCTGGTAAGATTCC	HG970333.1	722664	722861	197	INS190661
321	23522	HG970333.1	1908932	1908932	T	TGGCATTATTGGCAAATTATACCGTGATGTATACATGTACATAGGTAGCTTTGTCAAGATTCATGCCATGGCACAACAAACATCACCTTGACTTAAAACATGATAAATAATAGAAGAGAATCTCATTCGTTTCTGAATGTTTTTACATTTCGGGGGGGGGGGGTTTAATTAATTTATTTGTTTTACTTAGCTACCTAC	HG970333.1	1918873	1919070	197	INS59952
322	23468	HG970333.1	1908932	1908932	T	TGGCATTATTGGCAAATTATACCGTGATGTATACATGTACATAGGTAGCTTTGTCAAGATTCATGCCATGGCACAACAAACATCACCTTGACTTAAAACATGATAAATAATAGAAGAGAATCTCATTCGTTTCTGAATGTTTTTACATTTCGGGGGGGGGGGTTTAATTTATTTATTTATTTTACTTAGCTACCTAC	HG970333.1	1937899	1938095	196	INS41004
323	CS3005	HG970333.1	1908932	1908932	T	TGGCATTATTGGCAAATTATACCGTGATGTATACATGTACATAGGTAGCTTTGTCAAGATTCATGCCATGGCACAACAAACATCACCTTGACTTAAAACATGATAAATAATAGAAGAGAATCTCATTCGTTTCTGAATGTTTTTACATTTCGGGGGGGGGGGGTTAATTTATTTATTTATTTTACTTAGCTACCTAC	HG970333.1	1907194	1907390	196	INS44981
324	FG-12	HG970334.1	7028961	7028961	A	ACGACGTAATCCGCAGTTTTGGCAACGTTTCAGTCTTTTATTTCGTAGTAATAAAATGATGTTTGGTGTTCCATGACTACCCTCAAGATTGCGATTGCATCACCATAGAAAACTGAGATATCATATATTCGTTGCGTGCTACCTATTTACGGACTTTGCTAAACTTGAAATTGCATAGCGGTAAAATCATTGGTCTT	HG970334.1	6822923	6823119	196	INS448596
325	23389	HG970333.1	1908932	1908932	T	TGGCATTATTGGCAAATTATACCGTGATGTATACATGTACATAGGTAGCTTTGTCAAGATTCATGCCATGGCACAACAAACATCACCTTGACTTAAAACATGATAAATAATAGAAGAGAATCTCATTCGTTTCTGAATGTTTTTACATTTCGGGGGGGGGGTTTAATTTATTTATTTATTTTACTTAGCTACCTAC	HG970333.1	1881896	1882091	195	INS53666
326	23468	HG970333.1	5963836	5963836	T	TATTACCTTCATGCCTTTGGCAGTCGCGTAGACACAATCGGACGTTGCCCGACCCGCCAGGTCTTGATTGAACCGATCGCAATGGGTATATCTCATTCAGCCAACGCCGTTCTCGTGATCGGCCAGTACAGCGACGTAAGAGGCTTGTAATTCCCTACGACAGCGGGTTCGGAACAGCTTGCTGAGCGGCGACAC	HG970333.1	6031308	6031502	194	INS81
327	23522	HG970335.2	1721824	1721824	G	GCAATATCTGTAGTGGGGTTCGAACGCACGACCTTCGGGAGAACCTCGGGATAGTCACAATCCCCTATCAAGGGGGCTTACCTGCAAATTCTACACACAGAAGAATAAGCGGTAAGCTTTAGTCTTGCAACAATAGAGGACCTACGTTACCTGCATTAACGGATCTACCTAACTGAGCCATTGGACCTCTTA	HG970335.2	1703963	1704154	191	INS130164
328	CML3066	HG970335.2	1721824	1721824	G	GCAATATCTGTAGTGGGGTTCGAACGCACGACCTTCGGGAGAACCTCGGGATAGTCACAATCCCCTATCAAGGGGGCTTACCTGCAAATTCTACACACAGAAGAATAAGCGGTAAGCTTTAGTCTTGCAACAATAGAGGACCTACGTTACCTGCATTAACGGATCTACCTAACTGAGCCATTGGACCTCTTA	HG970335.2	1755966	1756157	191	INS133774
329	23389	HG970335.2	216744	216744	T	TTTGAATACCAGACATCGTGGTGTCTGAAATCATCACACAGTCTGGAGGGGGGTGATAAGATGCTGCAGGCGGTCTTGTTGGAACATCGCCTGTCACATCTGCTTGCGACATCTGTATTGGTCAAGTCGCGGCACTGTAAAGCGCGACAACAGGGTGGGTGCCCCACTCTCTTAGAGTTTGGAGATAACCT	HG970335.2	223072	223262	190	INS118547
330	CS3005	HG970335.2	216744	216744	T	TTTGAATACCAGACATCGTGGTGTCTGAAATCATCACACAGTCTGGAGGGGGGTGATAAGATGCTGCAGGCGGTCTTGTTGGAACATCGCCTGTCACATCTGCTTGCGACATCTGTATTGGTCAAGTCGCGGCACTGTAAAGCGCGACAACAGGGTGGGTGCCCCACTCTCTTAGAGTTTGGAGATAACCT	HG970335.2	200087	200277	190	INS103165
331	CS3005	HG970333.1	3541156	3541156	G	GANNNNNNNNNNNNNNNNNNNNNNNNNNNNNNNNNNNNNNNNNNNNNNNNNNNNNNNNNNNNNNNNNNNNNNNNNNNNNNNNNNNNNNNNNNNNNNNNNNNNCAAGTTCGCTCGCATCACCGTCCTGTAGCTCCATGACAAGGTAGAAGTGGTTAAACAACGTTTCGACCTGGAGGAACTCGATCACATG	HG970333.1	3474829	3475018	189	INS48678
332	CML3066	HG970333.1	8438183	8438183	T	TGATGTGACGATGATCAAAGTGCCGGGTTCATCTGAAGCTGTAGGAGGGATATAAGTGGTGCTTCGTACCGACCCAGGACCACCTTGGAACACAGTAGTAGTTCTAGTCGCTGAGATCAGATTGGTATTTGAATCGCCAGTCTCCTCCACATCCTCATCACCAGTGGTACTAGCCTCAGACCCCTCGGTT	HG970333.1	8428851	8429040	189	INS91701
333	23468	HG970333.1	8438187	8438187	G	GTGACGATGATCAAAGTGCCGGGTTCATCTGAAGCTGTAGGAGGGATATAAGTGGTGCTTCGTACCGACCCAGGACCACCTTGGAACACGGTAGTAGTTCTAGTCGCTGAGATCAGATTGGTATTTGAATCGCCAGTCTCCTCCACATCCTCATCACCAGTGGTAATAGCCTCAGACCCCTCGGTTGGTG	HG970333.1	8498260	8498449	189	INS60496
334	CS3005	HG970333.1	8438187	8438187	G	GTGACGATGATCAAAGTGCCGGGTTCATCTGAAGCTGTAGGAGGGATATAAGTGGTGCTTCGTACCGACCCAGGACCACCTTGGAACACAGTAGTAGTTCTAGTCGCTGAGATCAGATTGGTATTTGAATCGCCAGTCTCCTCCACATCCTCATCACCAGTGGTACTAGCCTCAGACCCCTCGGTTGGTG	HG970333.1	8224840	8225029	189	INS68775
335	23468	HG970335.2	216744	216744	T	TTTGAATACCAGACATCGTGGTGTCTGAAATCATCACACAGTCTGGAGGGGGTGATAAGATGCTGCAGGCGGTCTTGTTGGAACATCGCCTGTCACATCTGCTTGCGACATCTGTATTGGTCAAGTCGCGGCACTGTAAAGCGCGACAACAGGGTGGTTGCCCCACTCTCTTAGAGTTTGGAGATAACCT	HG970335.2	207558	207747	189	INS94146
336	23473	HG970335.2	216744	216744	T	TTTGAATACCAGACATCGTGGTGTCTGAAATCATCACACAGTCTGGAGGGGGTGATAAGATGCTGCAGGCGGTCTTGTTGGAACATCGCCTGTCACATCTGCTTGCGACATCTGTATTGGTCAAGTCGCGGCACTGTAAAGCGCGACAACAGGGTGGGTGCCCCACTCTCTTAGAGTTTGGAGATAACCT	HG970335.2	202479	202668	189	INS152798
337	CML3066	HG970335.2	216744	216744	T	TTTGAATACCAGACATCGTGGTGTCTGAAATCATCACACAGTCTGGAGGGGGTGATAAGATGCTGCAGGCGGTCTTGTTGGAACATCGCCTGTCACATCTGCTTGCGACATCTGTATTGGTCAAGTCGCGGCACTGTAAAGCGCGACAACTGAGTGGGTGCCCCACTCTCTTAGAGTTTGGAGATAACCT	HG970335.2	246810	246999	189	INS131028
338	CS3005	HG970333.1	5134301	5134301	C	CATAGAACATCAAGGCCTTAGCAAAATAGAACCCAAGAAAGACATCCCATCCCATGCCTTACAGCGAGCTGATATGTTCGGTTGTTACAGCTCGTATATCTGTGTAAATACTGTATTAAATCCACTCGGCAGTTGAAACAGTTGAGCTTAATGTTATAAAGTCCACCAAATTGTGTGTTCCACCCACG	HG970333.1	5078241	5078428	187	INS57584
339	CS3005	HG970332.2	5601383	5601383	C	CCAACCAGCGTTCATACCAAGGAAACCTCCAATGATGGGACCGAGGACGGGGCCAAGGAAGGGAGCGGCNNNNNNNNNNNNNNNNNNNNNNNNNNNNNNNNNNNNNNNNNNNNNNNNNNNNNNNNNNNNNNNNNNNNNNNNNNNNNNNNNNNNNNNNNNNNNNNNNNNNCGCAGCATACACATCCGC	HG970332.2	5547575	5547761	186	INS13592
340	FG-12	HG970332.2	6295692	6295692	T	TACCCGACACAGAGGGCCGGTTTTGCAGCGCTAGTCTATCCGTGCTGGTTAATCGCTAGGCAATTACTGCAGACTATACCATACCTATCCTGTAGCAACGGCAAAAGAAGAACAAGGAAATTTGTCATGGTGAGTGCAAAACCTACAGCGCGCCCTCGGCCAACTATCACTGAATGGAGGCAAGTAA	HG970332.2	6098198	6098384	186	INS72629
341	FG-12	HG970335.2	1176890	1176890	T	TGAGCAACACTGTACCCCTGTGGCCGGGCAAGAAGATGCTACACCGGATATAAAGTTGCATCGTCGGCTAGCACCACAATATCTGTCGAGGAATTTGCAGTTTGTCACAGCTAAACGTTGGTCTCCCTCATCTCCATTGGGTTTTACAGCTAGTCACGTTAGCCGGAATGAATCCTATACCAAATGT	HG970335.2	1145649	1145835	186	INS491959
342	CS3005	HG970332.2	5635522	5635522	C	CGGGTAAAGACATGAACCAAGATCTACCCGACTTTGATAGTAACCTGAGTTAGCTCAGGTAACGAGGTGTCTCAGTTGAGTTGTAACCCGTGCGCTATGATGACAAGGAAGCTAAAGAGGAGACGACGATCGATCCCGGATCGTGGAAAGATCTCAACGGCTTTTCCGTAGTAGACTAACTTGTTC	HG970332.2	5581896	5582081	185	INS13689
343	FG-12	HG970333.1	1908932	1908932	T	TGGCATTATTGGCAAATTATACCGTGATGTATACATGTACATAGGTAGCTTTGTCAAGATTCATGCCATGGCACAACAAACATCACCTTGACTTAAAACATGATAAATAATAGAAGAGAATCTCATTCGTTTCTGAATGTTTTTATCTTTCGTTTTTTATTTTTATTTTTTACTTAGCTACCTAC	HG970333.1	1813929	1814113	184	INS205912
344	23473	HG970335.2	1176891	1176891	G	GAGCAACACTGGACCCCTGTGGCCGGGCAAGAAGATGCTACACCGGATATAAAGTTGCATCGTCGGCTAGCACCACAATATCTGTCGAGGAATTTGCAGTTTGTCACAGCTAAACGTTGGTCTCCCTCATCTCCATTGGGGTTTTACAGCTGGTCACGTTAGCCGGAATGAATCCTATACCAAA	HG970335.2	1164558	1164741	183	INS219
345	FG-12	HG970335.2	4932955	4932955	G	GAATTACTCGTCCAGGTAGCTTATCAAAGATGATGGAACGGACACACATCTTACTTCACTCTTGCAATGAGAATCAGTTAGATTTATCAAACAATGTTTTTATAGATAGAGAGATAGATACACATGAAGGGCAATGAATTTATCTACAACAAGATAACCCAATAGATTCAATGCTTTAGTACAT	HG970335.2	4815951	4816134	183	INS549340
346	FG-12	HG970335.2	6547329	6547329	C	CGCACTGCTAGTCTTCACTGAGTTTCATCCCGTGCTTTCGCGTGACTTTCCTCTCGTAGACGATCGTTATGACCGCCAAGAACCCATTATACAAAATAAAATCACGACTGACCTCCATTAAACGACGAGCTCTATTTCATTCATTAGTCAGTCAACTTCTTATTCATGTACTCATTCGCCTCTA	HG970335.2	6428367	6428550	183	INS562632
347	23522	HG970332.2	8964018	8964018	T	TTTATTTAATTTATTTAATTTATTTAATTTATTTAATTTATTTAATTTATTTAATTTATTTAATTTATTTAATTTATTTAATTTATTTAATTTATTTAATTTATTTAATTTATTTAATTTATTTAATTTATTTAATTTATTTAATTTATTTAATTTATTTAATTTATTTAATTTATTTAATTA	HG970332.2	8979670	8979852	182	INS27043
348	23473	HG970335.2	4316759	4316759	A	AGAGTCTTGAGAACTTGAGGGTCGATGTCTGATACCGAATACTGGGTGTGGCGGAACGTTATCTCCACTTGATTGTCGAGGGTCAGACTGTCGAAGATGGCAAGCCATAGAAGTGAGGAATCTTCGCCGGGTTACGGCACGTCATCGACCTCCTTAGTCTGCCAAAAGGGAGAACGCAGGTGC	HG970335.2	4305956	4306138	182	INS165666
349	FG-12	HG970333.1	8213079	8213079	T	TTCCCTCCTTGAGTGACACTGAAAAAACAAACTCCAAAGTCCTCATCGAGAGACTCAACATGGATTCTAACCACTGGAAGCTCATCCCGGCTTCTCGCCGAGAGATCTTTGATCTCGAGGACATTGACAAAAAGGCCAATCGTATCCTCAATGTTGCTATGCGTTCCGGCCTCAACTCGTTC	HG970333.1	8084214	8084395	181	INS324587
350	23473	HG970332.2	5797701	5797701	A	ACACCTCCTCTAGATTAGACCGCACAGGTTCGTCTCGGAGCTAAGGTCTGAGTGTGTTTTTTCGAATCTCAGTAGTCACAAATGATCTTTTGTTGAATGGTGTATGCAGGCATTCAGGTATTACCTGATATACGATAATCTTCCTTTGTGATTTGTTGATTACCCTCGATTCGAACTTTGA	HG970332.2	5859245	5859425	180	INS18970
351	23389	HG970332.2	7325525	7325525	C	CACTTACTGCTTCACATGCAGCCACTCTTGCAAATAACATGACTCTCAATCAAGAGTCAGACATATTCACTATTTAAGCATTGCAATATCCTCGATCTCTGCAAGCCAAGACGGTCCCCAATTCGCACAATAGTGGATATAAGATGACAGAACAGGGAAGCAACGGTCAAGCAAGCGCATT	HG970332.2	7348789	7348969	180	INS18796
352	23473	HG970332.2	7325525	7325525	C	CACTTACTGCTTCACATGCAGCCACTCTTGCAAATAACATGACTCTCAATCAAGAGTCAGACATATTCACTATTTAAGCATTGCAATATCCTCGATCTCTGCAAGCCAAGACGGTCCCCAATTCGCACGATAGTGGATATAAGATGACAGAACAGGGAAGCAACGGTCAAGCAAGCGCATT	HG970332.2	7376673	7376853	180	INS25751
353	23522	HG970332.2	10408781	10408781	t	tACATACATACATACATACATACATACATACATACATACATACATACATACATATACATACATACATACATACATACATACATACATACATACATACATACATACATACATACATACATACATACATACATACATACATACATACATACATACATACATACATACATACATACATACATAC	HG970332.2	10423784	10423964	180	INS29409
354	FG-12	HG970333.1	2323583	2323583	C	CTTGGTTGCGTTGGAAGAAGGAAGAAGGGGATGTGGGCTGTTGAGGAGCGATTTTGTATTGTGCGAGATTAAGGTTGCGTTTATGCCCTATTTTCTATGACTCTTGATACAAGGTAACCGCTTTTTTTAAAAAAAAAATTTAAATTTAACGTTGTATAAACCATCAAATACTCCATGAAGC	HG970333.1	2223541	2223721	180	INS209323
355	23473	HG970333.1	4463087	4463087	T	TGAGTCTACCTCCGCCTCCGGCTCCGAGTCTACCTCTGCCGCCGGCATTGAGTCTTCTTCTGCCGCTGGTTCTGAGTCTACTACCGCCGCTGTTAGCGAGGCTGCCACTACCACCACGGCCGCCGGTATTGAGTCTTCTTCTGCCGCTGGTTCTGAGTCTACTACCTCCGCTGCCGGTTCC	HG970333.1	4515051	4515231	180	INS81333
356	23468	HG970333.1	8212353	8212353	C	CTGCCCCCTTGGATCGGCGGTCATGATTGCAAGTGCATGCGGGAGTCTTGAGGCGGTGATATCTCTTGTTCGTAAAGGGGCATCAGTGACTTATACTTCCGAGGATCGATTCAAGAGTTGTTGCTTACATGCAGGGACACAGCCAGTGAAGGACTGGCTACTTGTTGGTAGATACAGGGA	HG970333.1	8283419	8283598	179	INS56566
357	23473	HG970333.1	8212353	8212353	C	CTGCCCCCTTGGATCGGCGGTCATGATTGTAAGTGCATGCGGGAGTCTTGAGGCGGTGATATCTCTTGTTCGTAAAGGGGCATCAGTGACTTATACTTCCGAGGATCGATTCAAGAGTTGTTACTTATATGCAGGGACACAGCCAGTGAAGGACTGGCTACTTGTTGGTAGATACAGGGA	HG970333.1	8263500	8263679	179	INS99150
358	23522	HG970333.1	8845403	8845403	A	ACCAGGTTCTAGCTTGCCTAGACAGCGCATTACAGGTAAGCTGCTAGCTTTATTTTTATCGGTGAGACGACTAAGGCGTCCCACTGATCTGGTACCCAAATTGGCCATGTGCCAATTTTTCCTACAGCAGTTGACAACAGTTGCTATGTTTGGCGAGTCTTGCTCCACACGTTGCTGCGG	HG970333.1	8843181	8843360	179	INS95091
359	CML3066	HG970333.1	8845403	8845403	A	ACCAGGTTCTAGCTTGCCTAGACAGCGCATTACAGGTAAGCTGCTAGCTTTATTTTTATCGGTGAGACGACTAAGGCGTCCCACTGATCTGGTACCCAAATTGGCCATGTGCCAATTTTTCCTACAGCAGTTGACAACAGTTGCTATGTTTGGCGAGTCTTGCTCCACACATTGCTGCGG	HG970333.1	8845805	8845984	179	INS96708
360	FG-12	HG970334.1	537502	537502	G	GCTCCTCAGCGTAACAAAAAAGCTAGATGCACACATTTGACTGCTCCTGAAAGCTGGTCTGGCTGGGTCCCTGCGCCAAAAAAAAAAAAAAAAAAAAAAGACGTCTAATAAAGTGCCGAAAATAACATATGTCCCCCCTGAGGACTAGAGAACTGAACGACTGTATCCAAGTATCACAAC	HG970334.1	550914	551093	179	INS364887
361	FG-12	HG970334.1	7679097	7679097	C	CGTTACATGAAGCTACCGCACTTTCACCAATTTGAACTTGAAAGAATTGGCTTCCGTTGCATTTCCATCCAACGTCGCGTTTCCGATTTCCATTACCAAGTTATTATAATTGTAAAGTATTTCCTACGTTTTTCTATCAAGACATAGTTGCAATCAACCGGCTCACCAACCTGAAT	HG970334.1	7496222	7496397	175	INS624
362	FG-12	HG970335.2	742703	742703	C	CAGCTACTTTGGTAGTCCTGCCTCAGTGTATCAGGAAAGCTGGTTGATGGAGGCATCGGACACGACATTAGTAGGTCATCTTATGCCATTCAGGCCAGACTTTAAGTTTACTTTTGTATCCTCAAGATTCAATGTCAACTGTTCGGTTATCTTGGTCCTGATATTGCCAGCACTTG	HG970335.2	719032	719207	175	INS487781
363	23389	HG970335.2	3945080	3945080	T	TAGCTTGAGGTGTCCAACTCGATCGTTCCTTGACAGGTCCGAGGCCTCGTCTTCTCGACGCCAAAGGTACTTGTTGGGTTGCCCATTCACAACCAAGACCTAACCGTACACATCTTGCACATTCAGGACGACTCTCATCGCACTTGACTTTTTTCTTCAAGCACGTCAAGCAGCCT	HG970335.2	3961874	3962049	175	INS125030
364	23468	HG970335.2	3945080	3945080	T	TAGCTTGAGGTGTCCAACTCGATCGTTCCTTGACAGGTCCGAGGCCTCGTCTTCTCGACGCCAAAGGTACTTGTTGGGTTGCCCATTCACAACCAAGACCTAACCGTACACATCTTGCACATTCAGGACGAGTCTCATCGCACTTGACTTTTTTCTTCAAGCACGTCAAGCAGCCT	HG970335.2	3934987	3935162	175	INS98573
365	23473	HG970335.2	3945080	3945080	T	TAGCTTGAGGTGTCCAACTCGATCGTTCCTTGACAGGTCCGAGGCCTCGTCTTCTCGACGCCAAAGGTACTTGTTGGGTTGCCCATTCACAACCAAGACCTAACCGTAAACATCTTGCACATTCAGGACGACTCTCATCGCACTTGACTTTTTTCTTCAAGCACGTCAAGCAGCCT	HG970335.2	3934204	3934379	175	INS161696
366	23522	HG970335.2	3945080	3945080	T	TAGCTTGAGGTGTCCAACTCGATCGTTCCTTGACAGGTCCGAGGCCTCGTCTTCTCGACGCCAAAGGTACTTGTTGGGTTGCCCATTCACAACCAAGACCTAACCGTACACATCTTGCACATTCAGGACGAGTCTCATCGCACTTGACTTTTTTCTTCAAGCACGTCAAGCAGCCT	HG970335.2	3924778	3924953	175	INS133241
367	CML3066	HG970335.2	3945080	3945080	T	TAGCTTGAGGTGTCCAACTCGATCGTTCCTTGACAGGTCCGAGGCCTCGTCTTCTCGACGCCAAAGGTACTTGTTGGGTTGCCCATTCACAACCAAGACCTAACCGTACACATCTTGCACATTCAGGACGACTCTCATCGCACTTGACTTTTTTCTTCAAGCACGTCAAGCAGCCT	HG970335.2	3978362	3978537	175	INS136714
368	CS3005	HG970335.2	3945080	3945080	T	TAGCTTGAGGTGTCCAACTCGATCGTTCCTTGACAGGTCCGAGGCCTCGTCTTCTCGACGCCAAAGGTACTTGTTGGGTTGCCCATTCACAACCAAGACCTAACCGTACACATCTTGCACATTCAGGACGACTCTCATCGCACTTGACTTTTTTCTTCAAGCACGTCAAGCAGCCT	HG970335.2	3929185	3929360	175	INS108404
369	23468	HG970335.2	2102836	2102836	G	GCGCCGCCCGGTGTACAAAAAACATCGAGGACCACCGCTCAGTATTAACCCTCGATACAAGGGCTAACTAACCCAGAATAGTTTTTACACAATCGCTTCAATTATGATTTGCTTTGGCAGGCCGTCAGTGTTGACACTTGGCTGCACAATTGCATTGACCGAGTTGCTGAAAAGG	HG970335.2	2093627	2093801	174	INS96518
370	23473	HG970335.2	2102836	2102836	G	GCGCCGCCCGGTGTACAAAAAACATCGAGGACCACCGCTCAGTATTAACCCTCGATACAAGGGCTAACTAACCCAGAATAGTTTTTACACAATCGCTTCAATTATGATTTGCTTTGGCAGGCCGTCAGTGTTGACACTTGGCTGCACAATTGCATTGACCGAGTTGCTGAAAAGG	HG970335.2	2090467	2090641	174	INS157507
371	23522	HG970335.2	2102836	2102836	G	GCGCCGCCCGGTGTACAAAAAACATCGAGGACCACCGCTCAGTATTAACCCTCGATACAAGGGCTAACTAACCCAGAATAGTTTTTACACAATCGCTTCAATTATGATTTGCTTTGGCAGGCCGTCAGTGTTGACACTTGGCTGCACAATTGCATTGACCGAGTTGCTGAAAAGG	HG970335.2	2085099	2085273	174	INS130462
372	FG-12	HG970335.2	3945079	3945079	A	ATAGCTTGAGGTGTCCAACTCGATCGTTCTTTGATAGGTCCAAGGCCTCGTCTTCTCGACGCCAAAGGTACTTGTTGGGTCGCCCATTCACAACCAAGACCTAACCGTACACATCTTGCACATTCAGGACGACTCTCATCGCACTTGACTTTTTCTTCAAGCACGTCAAGCAGCC	HG970335.2	3856813	3856987	174	INS518392
373	FG-12	HG970332.2	5269543	5269543	G	GACGAGCAGTCATATTGACAAACCCACGTTGCTGAGAGGACACCGATGATACTGATACATGTTATGGCTGTAGTATGTTTTGATCTAAACTACACATTCAAATTCAATTGACCATGAGGATCAAAGCGTTCGACTGATCTCGTTTGTATGGATTGCGGTTTGGTTAGTAGTTGT	HG970332.2	5112819	5112992	173	INS96
374	23389	HG970333.1	778777	778777	A	ATGACTACCTCCAAATGTCTTGCAGCCTACTCCAGTCATCAGTATTCCAGAAATTCACTATCTTGACCTCGTATAACTATTCTGGCCACTCAAGCGAACATTGTCAATCATGACAATAAAATAAGCGTGGATCAACACATGTACGGGCATTGTTGCTAAACAAAATGCCTCAGA	HG970333.1	745975	746148	173	INS51548
375	23522	HG970333.1	778777	778777	A	ATGACTACCTCCAAATGTCTTGCAGCCTACTCCAGTCATCAGTATTCCAGAAATTCACTATCTTGACCTCGTATAACTATTCTGGCCACTCAAGCGAACATTGTCAATCATGACAATAAAATAAGCGTGGATCAACACATGTACGGGCATTGTTGCTAAACAAAATGCCTCAGA	HG970333.1	786973	787146	173	INS57534
376	CS3005	HG970333.1	778777	778777	A	ATGACTACCTCCAAATGTCTTGCAGCCTACTCCAGTCATCAGTATTCCAGAAATTCACTATCTTGACCTCGTATAACTATTCTGGCCACTCAAGCGAACATTGTCAATCATGACAATAAAATAAGCGTGGATCAACACATGTACGGGCATTGTTGCTAAACAAAATGCCTCAGA	HG970333.1	774286	774459	173	INS42606
377	FG-12	HG970333.1	6216589	6216589	T	TGACAGGTTTGCGAACTGGCAAGTGAGTTTGGGGATATAGGGTATTTTAACCACGAGCTGGATAACAGGAAATGAGTAGCCAGTATTATTACGGCGAATAAACAACCATCGAGACATTTCGGGATGAGATGAACCTTTTCTTTACTTGGAATCTTGAATATCATGGATCGGGTT	HG970333.1	6117155	6117328	173	INS293043
378	23522	HG970332.2	5797701	5797701	A	ACACCTCCTCTAGATTAGACCGCACAGGTTCGTCTCGGAGCTAAGGTCTGAGTGTGTTGTTTCGAATCTCAGTAGTCACAAATGATCTTTTGTTGAATGGTGCATGCAGGCATTACCTGATATACGATAATCTTCCTTTGTGATTTGTTGATTACCCTCGATTCGAACTTTGA	HG970332.2	5823779	5823951	172	INS14885
379	CML3066	HG970332.2	5797701	5797701	A	ACACCTCCTCTAGATTAGACCGCACAGGTTCGTCTCGGAGCTAAGGTCTGAGTGTGTTGTTTCGAATCTCAGTAGTCACAAATGATCTTTTGTTGAATGGTGCATGCAGGCATTACCTGATATACGATAATCTTCCTTTGTGATTTGTTGATTACCCTCGATTCGAACTTTGA	HG970332.2	5811166	5811338	172	INS15754
380	23389	HG970335.2	2102837	2102837	C	CGCCGCCCGGTGTACAAAAAACATCGAGGACCACCGCTCAGTATTAACCCTCGATACAAGGGCTAACTAACCCAGAATAGTTTTTACACAATCGCTTCAATTATGATTTGCTTTGGCAGGCCGTCAGTGTTGACACTTGGCTGCACAATTGCATTGACCGAGTTGCTGAAAAG	HG970335.2	2114933	2115105	172	INS178
381	CML3066	HG970335.2	2102837	2102837	C	CGCCGCCCGGTGTACAAAAAACATCGAGGACCACCGCTCAGTATTAACCCTCGATACAAGGGCTAACTAACCCAGAATAGTTTTTACACAATCGCTTCAATTATGATTTGCTTTGGCAGGCCGTCAGTGTTGACACTTGGCTGCACAATTGCATTGACCGAGTTGCTGAAAAG	HG970335.2	2137153	2137325	172	INS205
382	CS3005	HG970335.2	2102837	2102837	C	CGCCGCCCGGTGTACAAAAAACATCGAGGACCACCGCTCAGTATTAACCCTCGATACAAGGGCTAACTAACCCAGAATAGTTTTTACACAATCGCTTCAATTATGATTTGCTTTGGCAGGCCGTCAGTGTTGACACTTGGCTGCACAATTGCATTGACCGAGTTGCTGAAAAG	HG970335.2	2086045	2086217	172	INS245
383	23468	HG970332.2	8964010	8964010	T	TTATTTAATTTATTTAATTTATTTAATTTATTTAATTTATTTAATTTATTTAATTTATTTAATTTATTTAATTTATTTAATTTATTTAATTTATTTAATTTATTTAATTTATTTAATTTATTTAATTTATTTAATTTATTTAATTTATTTAATTTATTTAATTTATTTAATT	HG970332.2	9034487	9034658	171	INS17959
384	FG-12	HG970333.1	4679599	4679599	A	ATATGCAGCGCCCAGCATTTTAGCAGCGTCACTCTACGCATTGAATGACTGTTTATGGATTGAGCAGATCGTCCCAGGGTCCAATAGCTCCCTAGCTTCAGACTGAAATATCCCGAAAATGCGACTGGCTGTTGCAGATTCTCAATAGCATGTCAAGTGTTATCGAAGCGAA	HG970333.1	4564192	4564363	171	INS249182
385	CML3066	HG970335.2	6530800	6530800	A	ATCGAGACTCCTACATCATCAACCCCAGATAATAACGCCCCCAGCACTGCTCCTCCTGGGCCTAATAGCTCATACATAACTATCTACAAACCTTACACTGGGACTGAGACTATTACAGCACCTATCACTAGCACAATCCAAGGAACGAATGGCCAGCCGGGCACAGTCATCA	HG970335.2	6567939	6568110	171	INS148036
386	CS3005	HG970332.2	8462453	8462453	c	cCTGCCATGCATCGTTGAGATTCCGCCTGTGTTTNNNNNNNNNNNNNNNNNNNNNNNNNNNNNNNNNNNNNNNNNNNNNNNNNNNNNNNNNNNNNNNNNNNNNNNNNNNNNNNNNNNNNNNNNNNNNNNNNNNNCGAAGTCTCAGCGAGCTAAGGAATCAGCAAGCTCCCC	HG970332.2	8406978	8407148	170	INS20440
387	23473	HG970334.1	424070	424070	a	aAGTTAACTAAGAGGGTCCCGAATATCCCCTGGTGCCGAACAGACCTGGTCTTTTCATGATGTACTTAGATAATCTGATCCATTAATATGAGAAATATTAACCAATTATATCATCAGAAGACCAAGGCTGTTTAGCACCAGGGGATGTTCGGCACACCCTGAGTTAAC	HG970334.1	428880	429047	167	INS113932
388	23522	HG970334.1	424070	424070	a	aAGTTAACTAAGAGGGTCCCGAATATCCCCTGGTGCCGAACAGACCTGGTCTTTTCATGATGTACTTAGATAATCTGATCCATTAATATGAGAAATATTAACCAATTATATCATCAGAAGACCAAGGCTGTTTAGCACCAGGGGATGTTCGGCACACCCTGAGTTAAC	HG970334.1	555682	555849	167	INS100401
389	CML3066	HG970334.1	424070	424070	a	aAGTTAACTAAGAGGGTCCCGAATATCCCCTGGTGCCGAACAGACCTGGTCTTTTCATGATGTACTTAGATAATCTGATCCATTAATATGAGAAATATTAACCAATTATATCATCAGAAGACCAAGGCTGTTTAGCACCAGGGGATGTTCGGCACACCCTGAGTTAAC	HG970334.1	492914	493081	167	INS102832
390	CML3066	HG970334.1	7509891	7509891	T	TAATTCTGCGTGGTTATTTTATTATGCGGTGTGGCTGAAAGGTCACACCTTCGTACTGTAATTTCCTACAATGTTTTGCAATATTAGCTTGCTACGTAAAGTAGGCCTCCAGATCCTCCCCTATTAATCATTTCTGTGTACTATTTAGACTAAAAGACAAATGGAAGT	HG970334.1	7621884	7622051	167	INS124533
391	CML3066	HG970332.2	249635	249635	G	GTGCATCATAGCTGAACTCTATTTTCTCATTTTTAGAACACGGCATCGGCGTCTTTTCATGCGCTGAACACCGATCTCAACTACATACTGTGTCAATCCAGGGTAAAGCAATCCCCAAGCGGATCATTAATAAAGTCCGCAAACTTGTCCTGAACCTGTAATTCTTG	HG970332.2	279986	280152	166	INS2137
392	FG-12	HG970332.2	1658796	1658796	G	GAGTAGAACTGTCCGTGCATGGGAGAAATGTCGATATTGATTCACATAATCGTGACTTGCTGCATATTTGGCTTACTGAGACACTAAAAGTAATGTTTGTGGTGAGTGGTGAGACATACATGTTTTTCTTCTTCATCGATTTGAGGTATACTGTCACCTTATCGCAG	HG970332.2	1572768	1572934	166	INS27570
393	23468	HG970333.1	731632	731632	T	TACCCAATCGCCATAGGGACTCGCGAGCTTTCACCACAAGCTAATGGCCTATCGAGTGCAAGGCTGGTCCAGCGTATGGTCTGGAATTTGAGGATGCCGAGGATCCGGATTATAAAGTCCCGCAAAGTTGACAACAATGTTCTACCAGACCTTTTCTATCAGTCTCA	HG970333.1	758065	758231	166	INS39053
394	CS3005	HG970333.1	731632	731632	T	TACCCAATCGCCATAGGGACTCGCGAGCTTTCACCACAAGCTAATGGCCTATCGAGTGCAAGGCTGGTCCAGCGTATGGTCTGGAATTTGAGGATGCCGAGGATCCGGATTATAAAGTCCCGCAAAGTTGACAACAATGTTCTACCAGACCTTTTCTATCAGTCTCA	HG970333.1	726932	727098	166	INS42217
395	23473	HG970333.1	731636	731636	C	CAATCGCCATAGGGACTCGCGAGCTTTCACCACAAGCTAATGGCCTATCGAGTGCAAGGCTGGTCCAGCGTATGGTCTGGACTTTGAGGATGCCGAGGATCCGGATTATAAAGTCCCGCAAAGTTGACAACAATGTTCGACCAGACCTTTTCTATCAGTCTCAACCC	HG970333.1	776413	776579	166	INS63970
396	23522	HG970333.1	731636	731636	C	CAATCGCCATAGGGACTCGCGAGCTTTCACCACAAGCTAATGGCCTATCGAGTGCAAGGCTGGTCCAGCGTATGGTCTGGACTTTGAGGATGCCGAGGATCCGGATTATAAAGTCCCGCAAAGTTGACAACAATGTTCGACCAGACCTTATCTATCAGTCTCAACCC	HG970333.1	739774	739940	166	INS57149
397	23389	HG970333.1	865101	865101	C	CAGCTCACCCCCCTGCCGATGGGGACCAACAACGTCCGCGACTTCATCTCGCAGGCAGCCAACAGAGTACACAAGTTTGCGGAGACGGCGGTGTGTCTACATCCGATCACCAAGATTCCCGCAACCGTTGAACGCTACCATGACAAGAAGTCCAGTCATAAGGTCT	HG970333.1	836141	836306	165	INS52150
398	FG-12	HG970333.1	8433591	8433591	T	TCAACATCGTCAGCAGGGCTGGCAGCTGTTGTTGTCTTTTCTTCTTCGTCGCCAGAACCAGTAGGTGTTTCAATAATGACAGTACCAAAGTCTCCGGGGGAATTAGGGGACAAGGTGGTTGTGCGACGAGCAGTGGCTGATCCTCCACTGAAGATAGTAGTATACT	HG970333.1	8306444	8306609	165	INS332589
399	23473	HG970333.1	865098	865098	C	CTCCAGCTCACCCCCTGCCGATGGGGACCAACAACGTCCGCGACTTCATCTCGCAGGCAGCCAACAGAGTACACAAGTTTGCGGAGATGGCGGTGTGTCTACATCCGATCACCAAGATTCCCGCAACCGTTGAACGCTACCATGACAAGAAGTCCAGTCATAAGG	HG970333.1	915859	916023	164	INS66200
400	CS3005	HG970333.1	865098	865098	C	CTCCAGCTCACCCCCTGCCGATGGGGACCAACAACGTCCGCGACTTCATCTCGCAGGCAGCCAACAGAGTACACAAGTTTGCGGAGATGGAGGTGTGTCTACATCCGATCACCAAGATTCCCGCAACCGTTGAACGCTACCATGACAAGAAGTCCAGTCATAAGG	HG970333.1	862167	862331	164	INS43505
401	23522	HG970333.1	865101	865101	C	CAGCTCACCCTCTGCCGATGGGGACCAACAACGTCCGCGACTTCATCTCGCAGGCAGCCAACAGAGTACACAAGTTTACGGAGATGGAGGTGTGTCTACATCCGATCACCAAGATTCCCGCAACCGTTGAACGCTACCATGACAAGAAGTCCAGTCATAAGGTCT	HG970333.1	873163	873327	164	INS58496
402	23389	HG970335.2	763131	763131	T	TCAAGGTTGAGCTCGATACTCCCTTGTACACCACGCGCGGTGGTTTACCTAATATCAAAGAATTACTATGACCAAGAGCGTCGACTCCGTGTTAGCCTTGACTATGCCAAGATCTTGGCCTGCATTGTAGCGATTCTCAACATCATGAAATGCCTATTTAGGTAT	HG970335.2	774430	774594	164	INS175
403	23468	HG970335.2	763131	763131	T	TCAAGGTTGAGCTCGATACTCCCTTGTACACCACGCGCGGTGGTTTACCTAATATCAAAGAATTACTATGACCAAGAGCGTCGACTCCGTGTTAGCCTTGACTATGCCAAGATCTTGGCCTGCATTGTAGCGATTCTCAACATCATGAAATGCCTATTTAGGTAT	HG970335.2	753352	753516	164	INS158
404	23473	HG970335.2	763131	763131	T	TCAAGGTTGAGCTCGATACTCCCTTGTACACCACGCGCGGTGGTTTACCTAATATCAAAGAATTACTATGACCAAGAGCGTCGACTCCGTGTTAGCCTTGACTATGCCAAGATCTTGGCCTGCATTGTAGCGATTCTCAACATCATGAAATGCCTATTTAGGTAT	HG970335.2	749046	749210	164	INS215
405	23522	HG970335.2	763131	763131	T	TCAAGGTTGAGCTCGATACTCCCTTGTACACCACGCGCGGTGGTTTACCTAATATCAAAGAATTACTATGACCAAGAGCGTCGACTCCGTGTTAGCCTTGACTATGCCAAGATCTTGGCCTGCATTGTAGCGATTCTCAACATCATGAAATGCCTATTTAGGTAT	HG970335.2	744128	744292	164	INS203
406	CML3066	HG970335.2	763131	763131	T	TcaaggttgagctCGATACTCCCTTGTACACCACGCGCGGTGGTTTACCTAATATCAAAGAATTACTATGACCAAGAGCGTCGACTCCGTGTTAGCCTTGACTATGCCAAGATCTTGGCCTGCATTGTAGCGAttctcaacatcatgaaATGCCTATTTAGGTAT	HG970335.2	796169	796333	164	INS202
407	FG-12	HG970332.2	249635	249635	G	GTGCATCATAGCTTGACTCTATCTTCTCATTTTTAGAACACGGCATCGGCGTCTTTTCAAGCGCCGAACACCGATCTCAACTACTGTATCAATCCATGGTAAAGCAATCCCCAAGCGGATCATCAATAAAGTCCGCAAACTTGTCCTGAACCTGTAATTCTTG	HG970332.2	242679	242841	162	INS7397
408	FG-12	HG970332.2	2558717	2558717	A	ACACAATATACACAATATACACAATATACACAATATACACAATATACACAATATACACAATATACACAATATACACAATATACACAATATACACAATATACACAATATACACAATATACACAATATACACAATATACACAATATACACAATATACACAATATA	HG970332.2	2454964	2455126	162	INS34355
409	FG-12	HG970335.2	2102834	2102834	A	AGACGCGCCGCCCGGTGTACAAAAAACATCGAGGACCACGGCTCAGTATTAACCCTCGATACAAGGGCTAACTAACCCAGAATAGTTTTTACACAATCGCTTCAATTATGATTTGCTTTGGCAGGCCGTCAGTGTTGACACTTGGCTGCACAATTGCATTGAC	HG970335.2	2051287	2051449	162	INS499982
410	23389	HG970335.2	4281281	4281281	A	ACCGGTTCCTCGCAAAAATAAAGTTGCGCAGATCCCGAAGGTGACGGCTTAGACGGGTTGGGATACGAGGAGCCTAGCTTGAGGGAGGGTGATCAACACATACCCTACGCTTGTTGAGAAGGCTAGAAGTAGAGATTCATGGAATGGAAAGAATGAGAAGG	HG970335.2	4296781	4296941	160	INS127119
411	23473	HG970335.2	4281281	4281281	A	ACCGGTTCCTCGCAAAAATAAAGTTGCGCAGATCCCGAAGGTGACGGCTTAGACGGGTTGGGATACGAGGAGCCTAGCTTGAGGGAGGGTGATCAACACATACCCTACGCTTGTTGAGAAGGCTAGAAGTAGAGATTCATGGAATGGAAAGAATGAGAAGG	HG970335.2	4270306	4270466	160	INS164938
412	CML3066	HG970335.2	4281281	4281281	A	ACCGGTTCCTCGCAAAAATAAAGTTGCGCAGATCCCGAAGGTGACGGCTTAGACGGGTTGGGATACGAGGAGCCTAGCTTGAGGGAGGGTGATCAACACATACCCTACGCTTGTTGAGAAGGCTAGAAGTAGAGATTCATGGAATGGAAAGAATGAGAAGG	HG970335.2	4321346	4321506	160	INS139407
413	CS3005	HG970335.2	4281281	4281281	A	ACCGGTTCCTCGCAAAAATAAAGTTGCGCAGATCCCGAAGGTGACGGCTTAGACGGGTTGGGATACGAGGAGCCTAGCTTGAGGGAGGGTGATCAACACATACCCTACGCTTGTTGAGAAGGCTAGAAGTAGAGATTCATGGAATGGAAAGAATGAGAAGG	HG970335.2	4273902	4274062	160	INS110890
414	CML3066	HG970332.2	5264140	5264140	T	TCGGTAGCAGTGTCGACGGGAGCAGTGCTGGTGGGAGCGGACTCGGTAGCAGTGTCGACGGGAGCAGTGCCGGTGGGAGCAGACTCAGTGGCAGTGTCAACGGGAGCGGACTCAGTGCCGGTAGGGGCGGACTCAGTAGCAGTGTCGACAGGGGCAGTGC	HG970332.2	5277532	5277691	159	INS13214
415	FG-12	HG970334.1	3923529	3923529	C	CTTAAAGTATAGAAATAAGTAGTCTAAGTAGCATAAGCTGCCCTAATATTTTTATCTCTTATCTTTTCAGCAGTCGATTTTTGTGATACCCTGAGGCTGGGTAGCTACTAGCTAGTAAGAAGAAATACATAGGGGACACCCATTAGGGATATACAATAAC	HG970334.1	3810257	3810416	159	INS401361
416	CS3005	HG970334.1	5969507	5969507	G	GGCAGGGACAGGGGGAGCAGGGACGGGGAGATAGGTGCCATTTTGGAGGGCNNNNNNNNNNNNNNNNNNNNNNNNNNNNNNNNNNNNNNNNNNNNNNNNNNNNNNNNNNNNNNNNNNNNNNNNNNNNNNNNNNNNNNNNNNNNNNNNNNNNGGGGGGGGG	HG970334.1	6274072	6274231	159	INS83365
417	23522	HG970333.1	8620394	8620394	T	TGCCTGCAGGGCTAAAGCTCAAGATGCTTGAGCAAACGGTTGTTGAACTGTGGAATGGCTAAGACTTTGCAATTAGGGAAACATTCTTTGGGCCTCATCTACTTCTGCTGTGGCGGTTTATCGTGGCGGGCTGAAAGGCATCTCCCTGCAGAAAGTGTC	HG970333.1	8604788	8604946	158	INS92651
418	FG-12	HG970334.1	175810	175810	C	CACACCAGCAGACGACTCAGCGGCTGGCATTCTTGGTGGTAGATCTGTTCTCGGAATCACTAGACGTATTGTTCGGTTTGAAATAAATAGGCATTCCAAAGGAAAAGATTCAATTCGTTGGCTCTTTATTTACTGATAGTTAATCTACTTTGTTATGG	HG970334.1	234118	234275	157	INS351054
419	23522	HG970334.1	6496679	6496679	T	TGACTCGAGCGCCGCATTGATTCCTGTACCTTTCTCTTTTAAGGCCCAACAGTGCCTGTACAGTGGTAAATTGCCGTATAAGAATAAAAACGCATTCAGTCCGGATACATCAAAGAACAATGAAGTACTATCCCACCATAACATTTAAAACCAGTCGG	HG970334.1	6637586	6637743	157	INS110310
420	23473	HG970334.1	6736324	6736324	C	CTAAAGCCCTCGTTTAGATCTCATGAGACTCTCGTTGAGATTTTATAAGAGCTTCTTGTCCGGAGTAGTTATAGCTGACTTAAATTATATAGCTTGATACACCGATCATAGTGTCCCGAGTAGTCAAAGTAAACAGTGGCAAGATATTCTCTTCTCCC	HG970334.1	6737322	6737479	157	INS133246
421	23522	HG970334.1	6736324	6736324	C	CTAAAGCCCTCGTTTAGATCTCATGAGACTCTCGTTGAGATCTTATAAGAGCTTCTTGTCCGGAGTAGTTATAGCTGACTTAAATTATATAGCTTGATACACCGATCATAGTGTCCCGAGTAGTCAAAGTAAACAGTGGCAAGATATTCTCTTCTCCC	HG970334.1	6862999	6863156	157	INS112759
422	CML3066	HG970334.1	6736324	6736324	C	CTAAAGCCCTCGTTTAGATCTCATGAGACTCTCGTTGAGATCTTATAAGAGCTTCTTGTCCGGAGTAGTTATAGCTGACTTAAATTATATAGCTTGATACACCGATCATAGTGTCCCGAGTAGTCAAAGTAAACAGTGGCAAGATATTCTCTTCTCCC	HG970334.1	6803643	6803800	157	INS115425
423	CS3005	HG970334.1	6736324	6736324	C	CTAAAGCCCTCGTTTAGATCTCATGAGACTCTCGTTGAGATCTTATAAGAGCTTCTTGTCCGGAGTAGTTATAGCTGACTTAAATTATATAGCTTGATACACCGATCATAGTGTCCCGAGTAGTCAAAGTAAACAGTGGCAAGATATTCTCTTCTCCC	HG970334.1	7027476	7027633	157	INS85961
424	FG-12	HG970332.2	2785824	2785824	T	TCTTATTGGTAAGTGTTGGCATTGCAGTCCCTAATAAACAAGTCAGCTAACTACATGTATGATAGAACTTGCACCTGAGGTTGATGCTCCTTCGCAGCCAGGACCGACCATGAGACATGTGGCAAAGTGGTCGGCTCAAGGCGCCGCTCTCCTCGGT	HG970332.2	2678666	2678822	156	INS36090
425	FG-12	HG970332.2	7276519	7276519	T	TCAACACATTCTCACGCGTCCAGGGCCTATGCAATCGCTGCACGCAACATGGGAAGAAGCGCTTGCCCCCTCTCAAGTTCATTCTATGTGCCCTCTCCAGGAACGCCGTTTTAATCGCGCACTGTTCCCATGGCGCCGATATGCAAGCTCCGTCATA	HG970332.2	7094776	7094932	156	INS88175
426	CS3005	HG970332.2	9190658	9190658	g	gCGAGGAAGGTCAGTTCTCAATTTGGCGACATATATTTGCTGAGTAGTGTTCCTTGNNNNNNNNNNNNNNNNNNNNNNNNNNNNNNNNNNNNNNNNNNNNNNNNNNNNNNNNNNNNNNNNNNNNNNNNNNNNNNNNNNNNNNNNNNNNNNNNNNNNg	HG970332.2	9080626	9080782	156	INS64
427	FG-12	HG970334.1	6496679	6496679	T	TGACTCGAGCGCTGCATTGATTCCTGTACCTTTCTCTTTAAGGCCCAACAGTGCCTGTACAGTGGTAAATTGCCGTATAAGAATAAAAATGAATTCAGTCCGGATACATCAAAGAACAATGAATTACTATCCCACCATAACATTTAAAACCAGTCGG	HG970334.1	6312608	6312764	156	INS427619
428	FG-12	HG970334.1	4910450	4910450	T	TCACGTATTTCGGAATTCATAGAGGCCATGTTTGGATGTTGGGTTGATTGATGATGGAGGTGATTCGGGTGGTGCAGGGAATGATGCAGAGTGGTTGTTGAGTCACTGGGCCACTTACAAGCAAGCAATCCTGGGATGCAATGTGCTAAGGTATTT	HG970334.1	4774267	4774422	155	INS409311
429	23473	HG970332.2	500055	500055	T	TTTTTAGTACATATATCAGTCTGCATCTCTAACAGTTGTTATTGGTAGTGAGGTAGTATTGAGGTTCAATTAAGTACGGTCACTGCAATTTTAACACTCACCTCAGTCTCATAATGACCGCTGATCTTATCCCCGCCTCTTTCTTCACTGCAT	HG970332.2	554057	554209	152	INS5455
430	23522	HG970332.2	500055	500055	T	TTTTTAGTACATATTTCAGTCTGCATCTCTAACAGTTGTTATTGGTAGTGAGGTAGTATTGAGGTTCAATTAAGTACGGTCACTACAATTTTAACACTCACCTCAGTCTCATAATGACCGCTGATCTTATCCCCGCCTCTTTCTTCACTGCAT	HG970332.2	540033	540185	152	INS5783
431	CML3066	HG970332.2	500055	500055	T	TTTTTAGTACATATTTCAGTCTGCATCTCTAACAGTTGTTATTGGTAGTGAGGTAGTATTGAGGTTCAATTAAGTACGGTCACTACAATTTTAACACTCACCTCAGTCTCATAATGACCGCTGATCTTATCCCCGCCTCTTTCTTCACTGCAT	HG970332.2	525089	525241	152	INS6648
432	CS3005	HG970332.2	500055	500055	T	TTTTTAGTACATATATCAGTCTGCATCTCTAACAGTTGTTATTGGTAGTGAGGTAGTATTGAGGTTCAATTAAGTACGGTCACTGCAATTTTAACACTCACCTCAGTCTCATAATGACCGCTGATCTTATCCCCGCCTCTTTCTTCACTGCAT	HG970332.2	449712	449864	152	INS6470
433	FG-12	HG970333.1	2910557	2910557	C	CAGCTCGACGCCCAGTGCTACCATAAAGACTGAGATATGCGACGATATGACCAAAGACCACAGCTTTACCTGCCAGTTTAGAAACGCATTCCTCTTAATCCTTCCGCCATCTCTTCACTTTCAGCCGCGTGCCTTACACCTTCGACTGACCGA	HG970333.1	2817234	2817386	152	INS215709
434	23389	HG970332.2	9017893	9017893	a	aTTGTAAGAGTACAGGTGGCATGCTGCACTTTCCCAATAGACCAAAAGATCAAGCAGTTATGGCACAATGTGCCGTAACTGTGCCACATATCCGTATATAAGGGGCCCAAGCCTTCTGCGAAGGTTCGGCGACTTCAATACCCTTACAAAAA	HG970332.2	9048722	9048873	151	INS25506
435	23473	HG970335.2	5086904	5086904	A	ATGCAAGAGTACAGGTAGCATGCTGCACTTTCCCAATAGACTAAAAGATCAAGCAGTTATGGCATAATATGCCGTAACTGTGCCATATATCCGTATATAAGGGGCCTAAGCCTTCTGCGAAGGTTCGGCGACTTCAATACCCTTATAATAAA	HG970335.2	5060328	5060479	151	INS172559
436	23473	HG970335.2	5093502	5093502	T	TATTATTGTAAGGGTATTGAAGTCGCCGAGCCTCCGCAGAAGGCTCGGGCCCCTTATATACGGATGTGTGGCACAGCTACGGCACATTGTGCCATAACTGCTTGATCTTTTGGTCTATTGGGAAAGTGCAGCATGCCACCTGTACTCTTACA	HG970335.2	5068974	5069125	151	INS172750
437	23473	HG970335.2	3765270	3765270	t	tGAGGAGGCTGCTGGTACTACTACTACCGAGGAGGCTGCTGGCACCACTACTGAGGAGGCTGCTGGTACTACTACTACCGAGGAGGCTGCTGGCACCACTACTGAGGCTGCTGGTACCACTACCGAGGAGGCTGCTGGTACTACTACTACC	HG970335.2	3753262	3753412	150	INS160863
438	FG-12	HG970333.1	2850645	2850645	C	CTGGAAAGGGTTAGCCATAATCAAAATGTCTCTCGGACTCCCGACTTACTCGTCTCGGGTAGAGTGGCCATCCAAGTCGGTATTGAAGTTTTCAAGACTACCGACTTGGTTTCAAGGAGGCCCTACCCGCCCACCGCATTTCTGCGAAAC	HG970333.1	2741129	2741278	149	INS214857
439	23473	HG970333.1	8756011	8756011	G	GCGACACGCGATCGATGCAGGCTATCCTCACTAACTATCTTAGTAACATGTGACCTCCCACTGGCTCAAGAGGCCATACTTGATTAAGGAGGAAGTGAATAGAGAAACGTTGGTATTGAGCCACCTTTCAAGTTTCTTTTGCCATTTTTA	HG970333.1	8812175	8812324	149	INS106899
440	23522	HG970333.1	8756011	8756011	G	GCGACACGCGATCGATGCAGGCTATCCTCACTAACTATCTTAGTAACATGTGACCTCCCACTGGCTCAAGAGGCCATACTTGATTAAGGAGGAAGTGAATAGAGAAACGTTGGTATTGAGCCACCTTTCAAGTTTCTTTTGCCATTTTTA	HG970333.1	8762389	8762538	149	INS94585
441	CML3066	HG970333.1	8756011	8756011	G	GCGACACGCGATCGATGCAGGCTATCCTCACTAACTATCTTAGTAACATGTGACCTCCCACTGGCTCAAGAGGCCATACTTGATTAAGGAGGAAGTGAATAGAGAAACGTTGGTATTGAGCCACCTTTCAAGTTTCTTTTGCCATTTTTA	HG970333.1	8759943	8760092	149	INS96210
442	FG-12	HG970335.2	4545220	4545220	T	TGCTGTCCTCAGGGCATCAGAAAAATTGACCCCTAGGAGCATAAGAGACAAAATTATTAGGACATCCTATGGCTCTTAGACTAAGCTTCTTAGACTACTTATTTTTATACCCTAAGACTTGGGAGGCCAACTTTTCTGCTACCCACTAG	HG970335.2	4458978	4459126	148	INS541708
443	23389	HG970332.2	5725427	5725427	A	ACTGTCATGCAAGACAAAGACAAGGGTGTTACGATACGATGGCTTGAGAAACATGCATGCATGCATTATATTCGCCGAGACATGGAGGATTGTCGTCATAATGGTGCCACGCACGGTTGGTGTGACACCGTAAAAAGCCCTTGTATAC	HG970332.2	5757344	5757491	147	INS13252
444	23473	HG970332.2	5725427	5725427	A	ACTGTCATGCAAGACAAAGACAAGGGTGTTACGATACGATGGCTTGAGAAACATGCATGCATGCATTATATTCGCCGAGACATGGAGGATTGTCGTCATAATGGTGCCACGCACGGTTGGTGTGACACCGTAAAAAGCCCTTGTATAC	HG970332.2	5787886	5788033	147	INS18203
445	23522	HG970332.2	5725427	5725427	A	ACTGTCATGCAAGACAAAGACAAGGGTGTTACGATACGATGGCTTGAGAAACATGCATGCATGCATTATATTCGCCGAGACATGGAGGATTGTCGTCATAATGGTGCCACGCACGGTTGGTGTGACACCGTAAAAAGCCCTTGTATAC	HG970332.2	5752440	5752587	147	INS14098
446	CML3066	HG970332.2	5725427	5725427	A	ACTGTCATGCAAGACAAAGACAAGGGTGTTACGATACGATGGCTTGAGAAACATGCATGCATGCATTATATTCGCCGAGACATGGAGGATTGTCGTCATAATGGTGCCACGCACGGTTGGTGTGACATCGTAAAAAGCCCTTGTATAC	HG970332.2	5739839	5739986	147	INS14947
447	FG-12	HG970332.2	5725427	5725427	A	ACTGTCATGCAAGACAAAGACAAGAGTATTACGATACGATGGCTTGAGAAACATGCATGCATGCATCATATTCGCCGAGACATGGAGGATTGTCGTCATAATGGTGCCACGCACGGTTGGTGTGACACCGTAAAAAGCCCTTGTATAC	HG970332.2	5560818	5560965	147	INS63238
448	23522	HG970333.1	169711	169711	A	ACTTCAATGCCCACTCAGCCGACTTCAATGCCCACTCTTCCCACGAGTAGGCCTACCCAGCCAACATCTATGCCTACTCAGCCCACAAGCATGCCGACTCAACCCACAAGCATACCAACTCTCCCTACGAGTAGGCCAACTCAACCAA	HG970333.1	192313	192460	147	INS47229
449	FG-12	HG970332.2	8823455	8823455	T	TTATTTATTTTTTATTTATTTTTTATTTATTTTTTATTTATTTTTTATTTATTTTTTATTTATTTTTTATTTATTTTTTATTTATTTTTTATTTATTTTTTATTTATTTTTTATTTATTTTTTATTTATTTTTTATTTATTTTTTA	HG970332.2	8645676	8645821	145	INS114958
450	23522	HG970335.2	216745	216745	T	TTGAATACCAGACATCGTGGTGTCTGAAATCATCACACAGTCTGGAGGGGGTGATAAGATGCTGCAGGCGGTCTTGTTGGAACATCGCCTGTCACATCTGCTTGCGACATCTGTCTGTATTGGTCAAGTCGCGGCACTGTAAAGCG	HG970335.2	197523	197668	145	INS127690
451	23389	HG970333.1	8439320	8439320	G	GGGAGGGTAGTAGATAGTTGTTGCAACGGTTCCAGTACCCTGTGTAAAGATAGTGGTACCAGATCTGGTGTCCGTACTGGTAGTAGAGTCGGTGTCAGGGACAGGAGTCTCAATTACAAACGTACCAGGCTCATCAGGATCGTCT	HG970333.1	8427467	8427611	144	INS83335
452	23468	HG970333.1	8439333	8439333	A	ATAGTTGTTGCAACGGTTCCAGTACCCTGTGTAAAGATAGTGGTACCAGATCTGGTGTCCGTACTGGTAGTAGAGTCGGTGTCAGGGACAGGAGTCTCAATTACAAACGTACCAGGCTCATCAGGATCGTCTGGAGGGTAGTAGA	HG970333.1	8499595	8499739	144	INS60506
453	23473	HG970335.2	2518734	2518734	G	GATCATCGAAGTAAAAGGTGGTGAAATGGCCAAGTTGAGAAAAAGCCAGGACTATCATATACACACATTTGCAAGTATATTTGAGAGCTGTATTTCAAAATAGCATGGGGTCGATTGATTGGCCTTCTTTTCGCTGTCCAAATCC	HG970335.2	2506580	2506724	144	INS158273
454	FG-12	HG970335.2	2518734	2518734	G	GATCATCGAAGTAAAAGGTGATGAAATGGCCAAGTTGAGAAAAAGCCAGGACTATCATATACACACATTTGCAAGTATATTTGAGAGCTGTATTTCAAAATAGCATGGGGTCGATTGATTGGCCTTCTTTTCGCTGTCCAAATCC	HG970335.2	2457740	2457884	144	INS503338
455	FG-12	HG970333.1	956338	956338	T	TATGGGAACTATGGTTACTTTTGGAAAGTAAAAAGGAATATTTATGTGTTACGATACCCCATGAAGGAATAGTGGCAACCTCAGTGGTATTTCCCTGAGAAACTGTTGTGTTAGATACCCAATAAAGAATGAAAAGTTGTTAAT	HG970333.1	879577	879720	143	INS195931
456	23389	HG970333.1	8212354	8212354	T	TGCCCCCTTGGATCGGCGGTCATGATTGCAAGTGCATGCGGGAGTCTTGAGGCGTTGATATCTCTTGTTCGTAAAGGGGCATCAGTGACTTATACTTCCGAGGATCGATTCAAGAGTTGTTACTTACTTGCAGGGACACAGCCA	HG970333.1	8185413	8185556	143	INS79933
457	CML3066	HG970333.1	8212354	8212354	T	TGCCCCCTTGGATCGGCGGTCATGATTGCAAGTGCATGCGGGAGTCTTGAGGCGGTGATATCTCTTGTTCGTAAAGGGGCATCAGTGACTTATACTTCCGAGGATCGATTCAAGAGTTGTTACTTACTTGCAGGGACACAGCCA	HG970333.1	8200644	8200787	143	INS88912
458	FG-12	HG970334.1	4798861	4798861	c	cTTCCACTCTCACTCTCACTCTCACTCTCACTCTCACTCTCACTCTCACTCTCACTCTACTCTCACTCTCACTCTCACTCTCACTCTCACTCTCACTCTCACTCTCACTCTCACTCTCACTCTCACTCTCACTCTCACTCTCAC	HG970334.1	4665136	4665279	143	INS408406
459	FG-12	HG970335.2	6882398	6882398	G	GGTGTCTCAGCTGGGAAGCTGAACTTGGAGCCACGATTACTTGTAGTCCAACGGGTAAGACAAGATTTAGCCACCGATGTACGATAAACCAAGGACTTGGTCTCTTTGGCAGATAAACTGAACATTCCGTAGCCTGTACTGGTT	HG970335.2	6756121	6756264	143	INS568353
460	23389	HG970335.2	6882404	6882404	T	TCAGCTGGGAAGCTGAACTTGGAGCCACGATTACTTGTAGTCCAACGGTTAAGACAAAATTTAGCCACCGATGTACGATAAACCAAGGACTTGGTCTCTTTGGCAGATAAACTGAACATTCCGTAGCCTGTACTGGTTGTGTCT	HG970335.2	6910360	6910503	143	INS136728
461	23468	HG970335.2	6882404	6882404	T	TCAGCTGGGAAGCTGAACTTGAAGCCACGATTACTTGTAGTCCAACGGTTAAGACAAAATTTAGCCACCGATGTACGATAAACCAAGGACTTGGTCTCTTTGGCAGATAAACTGAACATTCCGTAGCCTGTACTGGTTGTGTCT	HG970335.2	6853566	6853709	143	INS109811
462	23522	HG970335.2	6882404	6882404	T	TCAGCTGGGAAGCTGAACTTGGAGCCACGATTACTTGTAGTCCAACGGTTAAGACAAAATTTAGCCACCGATGTACGATAAACCAAGGACTTGGTCTCTTTGGCAGATAAACTGAACATTCCGTAGCCTGTACTGGTTGTGTCT	HG970335.2	6881428	6881571	143	INS145399
463	CML3066	HG970335.2	6882404	6882404	T	TCAGCTGGGAAGCTGAACTTGGAGCCACGATTACTTGTAGTCCAACGGTTAAGACAAAATTTAGCCACCGATGTACGATAAACCAAGGACTTGGTCTCTTTGGCAGATAAACTGAACATTCCGTAGCCTGTACTGGTTGTGTCT	HG970335.2	6918623	6918766	143	INS149654
464	CS3005	HG970335.2	6882404	6882404	T	TCAGCTGGGAAGCTGAACTTGGAGCCACGATTACTTGTAGTCCAACGGTTAAGACAAAATTTAGCCACCGATGTACGATAAACCAAGGACTTGGTCTCTTTGGCAGATAAACTGAACATTCCGTAGCCTGTACTGGTTGTGTCT	HG970335.2	6829615	6829758	143	INS115400
465	23473	HG970332.2	258084	258084	A	ACATAACCCTCAGGGTATCAGAAAAATTGGCCGCTAGAAGCATAAGAGACGAAATTAGTAGGTCACTTTATGCCGCTGAAACTATAGCCTCTAGACTAATTATTTTTGTAACCTAAGACTTAGGAGGTCAACGTTTCTGCTAC	HG970332.2	314225	314367	142	INS2591
466	23522	HG970332.2	258084	258084	A	ACATAACCCTCAGGGTATCAGAGAAATTGGCCGCTAGAAGCATAAGAGACGAAATTAGTAGGTCACTTTATGCCGCTGAAACTATAGCCTCTAGACTAATTATTTTTGTAACCTAAGACTTAGGAGGTCAACGTTTCTGCTAC	HG970332.2	302975	303117	142	INS2163
467	CS3005	HG970332.2	258084	258084	A	ACATAACCCTCAGGGTATCAGAGAAATTGGCCGCTAGAAGCATAAGAGACGAAATTAGTAGGTCACTTTATGCCGCTGAAACTATAGCCTCTAGACTAATTATTTTTGTAACCTAAGACTTAGGAGGTCAACGTTTCTGCTAC	HG970332.2	212524	212666	142	INS2455
468	23389	HG970333.1	8845403	8845403	A	ACCAGGTTCTAGCTTGCCTAGACAGCGCATTACAGGTAAGCTGCTAGCTTTATTCTTATCGGTGAGACGACTAAGGCGTCCCACTGATCTGGTACCCAAATTGGCCATGTGCCAATTTTTCCTACAGCAGTTGACAACAGTTG	HG970333.1	8840930	8841072	142	INS87830
469	23468	HG970333.1	8845403	8845403	A	ACCAGGTTCTAGCTTGCCTAGACAGCGCATTACAGGTAAGCTGCTAGCTTTATTTTTATCGGTGAGACGACTAAGGCGTCCCACTGATCTGGTACCCAAATTGGCCATGTGCCAATTTTTCCTACAGCAGTTGACAACAGTTG	HG970333.1	8866465	8866607	142	INS64582
470	23473	HG970333.1	8845403	8845403	A	ACCAGGTTCTAGCTTGCCTAGACAGCGCATTACAGGTAAGCTGCTAGCTTTATTTTTATCGGTGAGACGACTAAGGCGTCCCACTGATCTGGTACCCAAATTGGCCATGTGCCAATTTTTCCTACAGCAGTTGACAACAGTTG	HG970333.1	8900401	8900543	142	INS107433
471	CS3005	HG970333.1	8845403	8845403	A	ACCAGGTTCTAGCTTGCCTAGACAGCGCATTACAGGTAAGCTGCTAGCTTTATTTTTATCGGTGAGACGACTAAGGCGTCCCACTGATCTGGTACCCAAATTGGCCATGTGCCAATTTTTCCTACAGCAGTTGACAACAGTTG	HG970333.1	8650863	8651005	142	INS72614
472	23389	HG970333.1	8776263	8776263	A	AATGTAAGTAGATAGGGTCAAGTTAGGGTGGTTAGATGATAGATAGATCTGATTGTATATTGAACTCAGTCGTGAGACTTCAACTTGAGGAATCTAACCCTAGATCCCTCGGTCTGACTTCTCTTAAGGTAAATTACCCGA	HG970333.1	8765728	8765868	140	INS86712
473	23522	HG970332.2	7287289	7287289	G	GCTAAAGTTTCTAGCTTCATTGATACGTAAACCAATATCCCTGAACAAGAAGCATTTCTCAACGAATGGTTGTCATCTCTTATCTTATGGTCAGACATCCACCCTTCACCATATAACATTCCATCTCGCCTCAATGCCAG	HG970332.2	7300686	7300825	139	INS20301
474	CML3066	HG970332.2	7287289	7287289	G	GCTAAAGTTTCTAGCTTCATTGATACGTAAACCAATATCCCTGAACAAGAAGCATTTCTCAACGAATGGTTGTCATCTCTTATCTTATGGTCAGACATCCACCCTTCACCATATAACATTCCATCTCGCCTCAATGCCAG	HG970332.2	7306203	7306342	139	INS22092
475	FG-12	HG970332.2	7287289	7287289	G	GCTAAAGTTTCTAGCTTCATTAATACATAAACCAATATCCTTGAACAAGAAGCATTTCTCACCGAATGGTTGTCATCTCTTATCTTATGGTCAGACACCCACCCTTCACCATATAACATTCCATCTCGCCTCAATGCCAG	HG970332.2	7105821	7105960	139	INS88396
476	FG-12	HG970335.2	1895518	1895518	t	tTTCTTTCTTTCTTTCTTTCTTTCTTTCTTTCTTTCTTTCTTTCTTTCTTTCTTTCTTTCTTTCTTTCTTTCTTTCTTTCTTTCTTTCTTTCTTTCTTTCTTTCTTTCTTTCTTTCTTTCTTTCTTTCTTTCTTTCTTCT	HG970335.2	1847829	1847968	139	INS498258
477	FG-12	HG970332.2	5635509	5635509	C	CCCGACTTTGATAGTAACCTGAGTTAGCTCAGGTGATGAGGTGTCTCAGTTGTAACCCGTGCGCTATGATGAAAAGGAAGCTAAAGAGGAGACGACGATCGATCCCGGATCGTGGAAAGATCTCAACGGCTTTTCCGTA	HG970332.2	5478121	5478259	138	INS61812
478	23522	HG970334.1	3042595	3042595	a	aCCACACAACAAACCACACAACAAACCACACAACAAACCACACAACAAACCACACAACAAACCACACAACAAACCACACAACAAACCACACAACAAACCACACAACAAACCACACAACAAACCACACAACAAACCAC	HG970334.1	3173928	3174064	136	INS104295
479	23468	HG970332.2	10973070	10973070	C	CCAGTCCTGTGTTACGATTGGTTACCGTAATAGCGCTATAAGGCTTCTATAGGCAGCTGTAAGCACCACTGTAATTGCTAGCATAGTGATTATAGCCCGATCTTTTGCCCTGTGGCCTAACGGTTAGGTGCAACCG	HG970332.2	11052763	11052898	135	INS20315
480	CML3066	HG970333.1	6322623	6322623	A	AGTCTTGGCCGAGATTCTCATAGGTGCCGCATCTTCTACGGAAGCGAGATGTGGTTTGGAGATATGTGCTCTGTATTGTCTTGATATTGTTTATGGCATCGAGAAATGTAGTAGATAGCAAATGTCAATAGCCGAG	HG970333.1	6308241	6308376	135	INS83068
481	23468	HG970333.1	8620408	8620408	C	CTCAAGATGCTTGAGCAAACGGTTGTTGGTCCGTGGAATGGCTAAGACTTTGCAATTAGGGAAACATTCTTTGGGCCCCATCTACTTCTGCTGTGGCGGTTTATCGTGGCGGGCTGAAAGGCATCTCCCTGCAGAA	HG970333.1	8667973	8668108	135	INS62221
482	23473	HG970333.1	2850616	2850616	C	CCCAACCCGCCCACCGCATTTCTGCGAAACTGAGACGTGTTAGCAATAGTGACAACAGGTCTTGAACTCTCAACTTACTCTTCTTGGCGAAGTGGCCAGTCCCAGATATCTTGGTAGTAACTACCAACCCCAACT	HG970333.1	2901916	2902050	134	INS70485
483	23468	HG970333.1	585771	585771	a	aTGGCCTCTTTGATATGGAAGAGACGTCTCTGCATCCGTCATCTCGCAGATGATAACGCACCCACGCTTCCCCCCGGGTCCCCGAATTTGAGCGGGCATCGTATCTTGAGAGCGAGCGAGGGGGCGGAAACGGT	HG970333.1	612012	612145	133	INS38129
484	23522	HG970333.1	585773	585773	g	gGCCTCTTTGATATGGAAGAGACGTCTCTGCATCCGTCATCTCGCAGATGATAACGCACCCCCGCTTCCCCCCGGGTCCCCGAATTTGAGCGGGCATCGTGTCTTGAGAGCGAGCGAGGGGGCGGAAACGGTTG	HG970333.1	591522	591655	133	INS55847
485	FG-12	HG970333.1	2851438	2851438	C	CTTACATTTTCCTGGTGCAAGACCAGGCGCCGTTTGGTACCACGAGAGGCACCCGCTTGACAGGCGTGTTGTCTGCCCTTCCTCTATTCGACTCAGCGGTCAGCCATCATACTCTTTTTATAGTCCGTGTCAAG	HG970333.1	2742072	2742205	133	INS214886
486	23389	HG970334.1	6868259	6868259	C	CAGGAACATGCAAGTACGATTTGCTCACAGATGCGTCATTGACTTCCTCCACGACACCGATAGCGGCGCTGCCCTCCTCGGTGCATGTGGATGGGGCAAGGATGAAGTGAAATCCCGGCTGGATGGCTCTGCTA	HG970334.1	6897530	6897663	133	INS104900
487	23468	HG970334.1	6868259	6868259	C	CAGGAACATGCAAGTACGATTTGCTCACAGATGCGTCATTGACTTCCTCCACGACACCGATAGCGGCGCTGCCCTCCTCGGTGCATGTGGATGGGGCAAGGATGAAGTGAAATCCCGGCTGGATGGCTCTGCTA	HG970334.1	6904686	6904819	133	INS77925
488	23473	HG970334.1	6868259	6868259	C	CAGGAATATGCAAGTACGATTTGCTCACAGATGCGTCATTGACTTCCTCCACGACACCGATAGCGGCGCTGCCCTCCTCGGTGCATGTGGATGGGGCAAGGATGAAGTGAAAGCCCGGCTGGATGGCTCTGCTA	HG970334.1	6885718	6885851	133	INS135607
489	CS3005	HG970334.1	6868259	6868259	C	CAGGAACATGCAAGTACGATTTGCTCACAGATGCGTCATCGACTTCCTCCACGACACCGATAGCGGCGCTGCCCTCCTCGGTGCATGTGGATGGGGCAAGGATGAAGTGAAAGCCCGGCTGGATGGCTCTGCTA	HG970334.1	7168211	7168344	133	INS87309
490	FG-12	HG970334.1	2399155	2399155	a	aGATAGATAGATAGATAGATAGATAGATAGATAGATAGATAGATAGATAGATAGATAGATAGATAGATAGATAGATAGATAGATAGATAGATAGATAGATAGATAGATAGATAGATAGATAGGTAGGTAGGTA	HG970334.1	2314468	2314600	132	INS385612
491	FG-12	HG970334.1	6285968	6285968	T	TGCTTCATGACGTCGCCGACGAACTTGTTGGTTGGGATACTAGCGTAACCCTCCGTGTAGAAACGGTTCAGCATGTCGTCCTTGGTAATCACCTCGAGGAGTTGCTCGTTGCCGCGTACAACTTCAGCGAGAT	HG970334.1	6128608	6128740	132	INS422270
492	23389	HG970335.2	6839589	6839589	A	ACCGCGGAAGCCATTAGAGCAGGACTGGAAGAAACCAGTTCCGGGAGGGCAGACAGTGGGATCGTCAGATCGCTTGGCAGCAGTAGAAGGGCAGATGGGTTCCTTCTGACCACAAGCATCGCCCTTACAGCAG	HG970335.2	6867413	6867545	132	INS136664
493	23468	HG970335.2	6839596	6839596	A	AAGCCATTAGAGCAGGACTGGAAGAAACCAGTTCCGGGAGGGCAGACAGTGGGATCGTCAGATCGCTTGGCAGCAGTAGAAGGGCAGATGGGTTCCTTCTGACCACAAGCATCGCCCTTACAGCAGCCGCGGA	HG970335.2	6810584	6810716	132	INS109737
494	23473	HG970335.2	6839596	6839596	A	AAGCCATTAGAGCAGGACTGGAAGAAACCAGTTCCGGGAGGGCAGACAGTGGGATCGTCAGATCGCTTGGCAGCAGTAGAAGGGCAGATGGGTTCCTTCTGACCACAAGCATCGCCCTTACAGCAGCCGCGGA	HG970335.2	6810592	6810724	132	INS176562
495	23522	HG970335.2	6839596	6839596	A	AAGCCATTAGAGCAGGACTGGAAGAAACCAGTTCCGGGAGGGCAGACAGTGGGATCGTCAGATCGCTTGGCAGCAGTAGAAGGGCAGATGGGTTCCTTCTGACCACAAGCATCGCCCTTACAGCAGCCGCGGA	HG970335.2	6838489	6838621	132	INS145328
496	CML3066	HG970335.2	6839596	6839596	A	AAGCCATTAGAGCAGGACTGGAAGAAACCAGTTCCGGGAGGGCAGACAGTGGGATCGTCAGATCGCTTGGCAGCAGTAGAAGGGCAGATGGGTTCCTTCTGACCACAAGCATCGCCCTTACAGCAGCCGCGGA	HG970335.2	6875685	6875817	132	INS149576
497	CS3005	HG970335.2	6839596	6839596	A	AAGCCATTAGAGCAGGACTGGAAGAAACCAGTTCCGGGAGGGCAGACAGTGGGATCGTCAGATCGCTTGGCAGCAGTAGAAGGGCAGATGGGTTCCTTCTGACCACAAGCATCGCCCTTACAGCAGCCGCGGA	HG970335.2	6786678	6786810	132	INS115355
498	FG-12	HG970332.2	2473142	2473142	A	AGAGATTTATCAAATGTGCGAGCCCTTTTACCTGTTCCAGTACAGAAAACCTGAACAAATCTATCTCAACCATTGGGGTCTCACCTGTATTGACTCACCGCCCGCGGGGAAAGTGTTTGCTGAAGAGGCTTT	HG970332.2	2371591	2371722	131	INS33673
499	23473	HG970332.2	9014221	9014221	T	TATTATATTAATAATAACTTATTTTATCCCTATAGATAATTAAAAGAGAATAATATTAAGGCTTTTAGGTCTTATTTATATTTTAAAAAATACTTATTTAATTTTCTTTAAAAAAACTTATTTATTTAAAA	HG970332.2	9062289	9062419	130	INS34617
500	CS3005	HG970333.1	8439313	8439313	G	GAGGGTAGTAGATAGTTGTTGCAACGGTTCCAGTACCCTGTGTAAAGATAGTGGTACCAGATCTGGTGTCCGTACTGGTAGTAGAGTCGGTGTCAGGGACAGGAGTCTCAATTACAAACGTACCAGGCTC	HG970333.1	8226164	8226293	129	INS68784
501	23468	HG970334.1	7292733	7292733	G	GAACCGGAGTCAGCTGGGGTCGAGGGCTGAGAGGCAGGCTCATCAGACGAGCCGGATGAACCAGACGAGTCAGATGAGCCAGACGAGCCGGATGAACCAGACGAGTCAGATGAGCCAGACGAGCCGGATG	HG970334.1	7317523	7317652	129	INS83306
502	23473	HG970334.1	2399153	2399153	a	aTAGATAGATAGATAGATAGATAGATAGATAGGTAGGTAGGTAGGTAGGTAGGTAGGTAGGTAGGTAGGTAGGTAGGTAGGTAGGTAGGTAGGTAGGTAGGTAGGTAGGTAGGTAGGTAGGTAGGTAGG	HG970334.1	2406873	2407001	128	INS118793
503	FG-12	HG970333.1	1977871	1977871	T	TTACTCCTTACTCCTTACTCCTTACTCCTTACTCCTTACTCCTTACTCCTTACTCCTTACTCCTTACTCCTTACTCCTTACTCCTTACTCCTTACTCCTTACTCCTTACTCCTTACTCCTTACTCCT	HG970333.1	1882220	1882346	126	INS206435
504	23473	HG970333.1	4159466	4159466	G	GCCAGCGTATCGGGATGCTCCTCTCCAAGCACTCTCTTCATTATCTCTATCACTCCTACCTCTAGCTCTTCCGCCTCCTTCCATCGGCCTTGGTTCCGGAATGTCGACGCTAGGTTACCCATGCTTA	HG970333.1	4212549	4212675	126	INS79118
505	FG-12	HG970333.1	8432743	8432743	G	GCAAGCCAGGAGCTAAAGTTGTTGTCCGAGATGCTGTTACGGATCCGCCGCTGAAGATGGTCGTATAGCTGACAGTAGTAGTCGCAGCAGTTGGCGTTTCAATGATAACTGTGCCAAGGTCTCCCGG	HG970333.1	8305467	8305593	126	INS332573
506	23389	HG970333.1	8438058	8438058	G	GTGCCTGTAATTCCAGCAGACACATCGTCGGGATTAGATGTGGGTGTTACAATGATGAGTGTGCCGGCTTCACCCGAGGCAGTAGGAGGGATGTATGTAGTTCGGGTGGTTGAGTCTGAGCCGCCTC	HG970333.1	8426079	8426205	126	INS83325
507	CS3005	HG970335.2	1412539	1412539	c	cNNNNNNNNNNNNNNNNNNNNNNNNNNNNNNNNNNNNNNNNNNNNNNNNNNNNNNNNNNNNNNNNNNNNNNNNNNNNNNNNNNNNNNNNNNNNNNNNNNNNCGGAAACGACGTAAACCCCCATCTCA	HG970335.2	1395197	1395323	126	INS243
508	FG-12	HG970332.2	5781505	5781505	G	GCTATCGGTTGACGTTTGACTAGTGCAGAAAGCTAAGAAAGCTTATAACCGAGAATGCATTAATTATTGGCTCGTAAAATTAGGAAGTGACATTTGTATTTTGTTCTATTTTAAACAGCAGTAAAT	HG970332.2	5615640	5615765	125	INS105
509	FG-12	HG970332.2	8960881	8960881	G	GAATTCGGAGATAGCAATGCTCGACAGATTTTGCAGTATGGTTTTCAGACCCTCCGTTGAATGGCTCATAGATGGAATGCTCGGTCACTATGGACATCAACAAGCGCTTGGATTGTAATCTTGGCG	HG970332.2	8779568	8779693	125	INS116181
510	23468	HG970333.1	8438060	8438060	G	GCCTGTAATTCCAGCAGACACATCGTCGGGATTAGATGTGGGTGTTACAATGATGAGTGTGCCGGCTTCACCCGAGGCAGTGGGAGGGATGTATGTAGTTCGGGTGGTTGAGTCTGAGCCGCCTC	HG970333.1	8498007	8498131	124	INS96
511	23473	HG970333.1	8438060	8438060	G	GCCTGTAATTCCAGCAGACACATCATCGGGATTAGATGTGGGTGTTACAATGATGAGTGTGCCGGCTTCACCCGAGGCAGTAGGAGGGATGTATGTAGTTCGGGTGGTTGAGTCTGAGCCGCCTC	HG970333.1	8482450	8482574	124	INS144
512	CML3066	HG970333.1	8438060	8438060	G	GCCTGTAATTCCAGCAGACACATCGTCGGGATTAGATGTGGGTGTTACAATGATGAGTGTGCCGGCTTCACCCGAGGCAGTGGGAGGGATGTATGTAGTTCGGGTGGTTGAGTCTGAGCCGCCTC	HG970333.1	8428602	8428726	124	INS123
513	CS3005	HG970333.1	8438060	8438060	G	GCCTGTAATTCCAGCAGACACATCGTCGGGATTAGATGTGGGTGTTACAATGATGAGTGTGCCGGCTTCACCCGAGGCAGTGGGAGGGATGTATGTAGTTCGGGTGGTTGAGTCTGAGCCGCCTC	HG970333.1	8224587	8224711	124	INS165
514	FG-12	HG970335.2	6811530	6811530	G	GATCCTGGAATATCTTCCATACCGCGAAGCATTCCCATATATCCGGAAACTCGATCTCGCGGCAGTGTATGCTCCCTTTCCCACGGCCAGTGGAAGTTGCGAAGACTGCCATGCAAAATCATGAT	HG970335.2	6686067	6686191	124	INS567006
515	23389	HG970335.2	6970450	6970450	T	TGCAATCGAAATATAGTTAAGCTTCAAGTTCAAGTCGCAGATGTATCAGTTGTGAGTTGTCGATGCAAAAAATGAGACTAGATTATTGGAGGTGATGAGATGTCGTCGAGATCGAGGCGAGGTCG	HG970335.2	6998664	6998788	124	INS136858
516	23468	HG970335.2	6970450	6970450	T	TGCAATCGAAATATAGTTAAGCTTCAAGTTCAAGTCGCAGATGTGTCAGTTGTGAGTTGTCGATGCAAAAAATGAGACTAGATTATTGGAGGTGATGAGATGTCGTCGAGATCGAGGCGAGGTCG	HG970335.2	6941827	6941951	124	INS109903
517	23473	HG970335.2	6970450	6970450	T	TGCAATCGAAATATAGTTAAGCTTCAAGTTCAAGTCGCAGATGTATCAGTTGTGAGTTGTCGATGCAAAAAATGAGACTAGATTATTGGAGGTGATGAGATGTCGTCGAGATCGAGGCGAGGTCG	HG970335.2	6941544	6941668	124	INS176937
518	23522	HG970335.2	6970450	6970450	T	TGCAATCGAAATATAGTTAAGCTTCAAGTTCAAGTCGCAGATGTATCAGTTGTGAGTTGTCGATGCAAAAAATGAGACTAGATTATTGGAGGTGATGAGATGTCGTCGAGATCGAGGCGAGGTCG	HG970335.2	6969685	6969809	124	INS145592
519	CML3066	HG970335.2	6970450	6970450	T	TGCAATCGAAATATAGTTAAGCTTCAAGTTCAAGTCGCAGATGTATCAGTTGTGAGTTGTCGATGCAAAAAATGAGACTAGATTATTGGAGGTGATGAGATGTCGTCGAGATCGAGGCGAGGTCG	HG970335.2	7006874	7006998	124	INS149808
520	CS3005	HG970335.2	6970450	6970450	T	TGCAATCGAAATATAGTTAAGCTTCAAGTTCAAGTCGCAGATGTGTCAGTTGTGAGTTGTCGATGCAAAAAATGAGACTAGATTATTGGAGGTGATGAGATGTCGTCGAGATCGAGGCGAGGTCG	HG970335.2	6917877	6918001	124	INS115537
521	23468	HG970333.1	8213086	8213086	C	CTCGAGTGACATTGAAAAAACAAACTCCAAAGTCCTCATCGAGAGACTCAACATGGATTCGAACCACTGGAAGCTCATCCCAGCTTCTCGCCGAGAGATCTTTGATCTCGAGGACATTGACAAA	HG970333.1	8284331	8284454	123	INS56590
522	23473	HG970333.1	8213086	8213086	C	CTCGAGTGACATTGAAAAAACAAACTCCAAAGTCCTCATCGAGAGACTCAACATGGATTCGAACCACTGGAAGCTCATCCCAGCTTCTCGCCGAGAGATCTTTGATCTCGAGGACATTGACAAA	HG970333.1	8264412	8264535	123	INS99173
523	CS3005	HG970333.1	8213086	8213086	C	CTCGAGTGACATTGAAAAAACAAACTCCAAAGTCCTCATCGAGAGACTCAACATGGATTCGAACCACTGGAAGCTCATCCCAGCTTCTCGCCGAGAGATCTTTGATCTCGAGGACATTGACAAA	HG970333.1	8008493	8008616	123	INS65487
524	23389	HG970333.1	8435840	8435840	A	AACTGTATCAGGCTGGCCTGATAAACCTGGGATAGTAATTGTTGTTGCCGCTGAGACTGGTCCACCTGTTGTGATTGTAGTCGCCTCATTCTCTCCGTCTGTGGCAGTTGGTGTCTCAACGAGC	HG970333.1	8424029	8424152	123	INS83299
525	CS3005	HG970333.1	8435840	8435840	A	AACTGTATCAGGCTGGCCTGATAAACCTGGGATAGTAATTGTTGTTGCCGCTGAGACTGGTCCACCTGTTGTGATTGTAGTCGCCTCATTCTCTCCGTCTGTGGCAGTTGGTGTCTCAACGAGC	HG970333.1	8222394	8222517	123	INS68758
526	23473	HG970333.1	8435847	8435847	T	TCAGGCTGGCCTGATAAACCTGGGATAGTAATTGTTGTTGCCGCTGAGACTGGTCCACCTGTTGTGATTGTAGTCGCCTCATTCTCTCCGTCTGTGGCAGTTGGTGTCTCAACGAGCACTGTAT	HG970333.1	8480114	8480237	123	INS102988
527	CML3066	HG970333.1	8435847	8435847	T	TCAGGCTGGCCTGATAAACCTGGGATAGTAATTGTTGTTGCCGCTGAGACTGGTCCACCTGTTGTGATTGTAGTCGCCTCATTCTCTCCGTCTGTGGCAGTTGGTGTCTCAACGAGCACTGTAT	HG970333.1	8426416	8426539	123	INS91688
528	FG-12	HG970334.1	6768175	6768175	G	GAAAAGTTAATCTCCCAAGTCTTAGGTTATAAAAATAAGTAGTCTAAGAAACTTAGTCTAAGTGTCATAAGATGTCCTAATAATTCCGTCTCTTATGCTCCCAGCGGTCAATTATTCTGATACC	HG970334.1	6576771	6576894	123	INS437707
529	CS3005	HG970332.2	3102479	3102479	C	CTNNNNNNNNNNNNNNNNNNNNNNNNNNNNNNNNNNNNNNNNNNNNNNNNNNNNNNNNNNNNNNNNNNNNNNNNNNNNNNNNNNNNNNNNNNNNNNNNNNNNCTGCCTCCTCTCGCCCCGGGC	HG970332.2	3053122	3053244	122	INS10505
530	CS3005	HG970334.1	91715	91715	C	CANNNNNNNNNNNNNNNNNNNNNNNNNNNNNNNNNNNNNNNNNNNNNNNNNNNNNNNNNNNNNNNNNNNNNNNNNNNNNNNNNNNNNNNNNNNNNNNNNNNNACCTCCTGCATATGTCACTGC	HG970334.1	75797	75919	122	INS73328
531	23473	HG970335.2	5063239	5063239	T	TATTTTATAATTAACCTTTTAATTTTATATTAAATAGAAATAATATTTAATCTTTAGTAGTAAGTATATTTTACTATATATAATCAATTACTAATTATAATTTCTTATTTAAATATTTTTATA	HG970335.2	5034846	5034968	122	INS172083
532	FG-12	HG970332.2	7291250	7291250	A	AAGACGAGTTTACAGTGGATTGCCTAAACTGTCTCCGACGCAGCGTCTACGAAGAGGCTGCTGTGACTGAGCGCCTGAAGGTAGAGAAGCGGATGGATACCAAAGACAACTCCGAAGCGATT	HG970332.2	7109916	7110037	121	INS88485
533	CS3005	HG970335.2	5010056	5010056	A	AATAGGTGGNNNNNNNNNNNNNNNNNNNNNNNNNNNNNNNNNNNNNNNNNNNNNNNNNNNNNNNNNNNNNNNNNNNNNNNNNNNNNNNNNNNNNNNNNNNNNNNNNNNNGGGGGGGGGGGGG	HG970335.2	4985370	4985491	121	INS114382
534	23522	HG970334.1	3631452	3631452	A	ACCGACATGGCCAGAACACCGACATGGCCAGAACACCGACATGGCCAGAACACCGACATGGCCAGAACACCGACATGGCCAGAACACCGACATGGCCAGAACACCGACATGGCCAGAACA	HG970334.1	3761137	3761256	119	INS105647
535	FG-12	HG970335.2	763121	763121	C	CCACTTGGAGTCAAGGTTGAGCTCGATACTCCCTTGTACACCACGCGCGGTGGTTTACCTAATATCAAAGAATTACTATGACCAAGAGCGTCGACGCCGTGTTAGCCTCGACTATGCCAA	HG970335.2	739209	739328	119	INS487942
536	23473	HG970335.2	7985188	7985188	G	GAAAGAGGTGCTTAAGAAGATGCAGCGGATTCTTGGGGATGAACATCCCGATACGATCTCAGCGATGAACAATCTTGCAAACACGCTCGGTGATCAAGGCAAGCTGGATGAAGCAGCAT	HG970335.2	7959428	7959546	118	INS186498
537	CS3005	HG970332.2	7756123	7756123	c	cACCCCCCCCCCCCCCCCNNNNNNNNNNNNNNNNNNNNNNNNNNNNNNNNNNNNNNNNNNNNNNNNNNNNNNNNNNNNNNNNNNNNNNNNNNNNNNNNNNNNNNNNNNNNNNNNNNNN	HG970332.2	7700306	7700423	117	INS20308
538	FG-12	HG970335.2	4207344	4207344	G	GCCAGCCTCAGGGTATCAGAAAAATTGGCCGCTGGAAGCATAAGAGACGAAATTATTAGATCAGCTTATGCTACTTAGACTATGGTCTTTAGGCTATTTATTTCTGTAACCTAAGACA	HG970335.2	4128706	4128823	117	INS530162
539	23468	HG970335.2	4594538	4594538	G	GGTGGTTATACGTGTCGAACGTAGCGGAAAGCCGTAAAAGATTGAGGTTGGTGATCGTGAATGGGCGACAGTGATCCAGGGGATCATTACATAAGGCTGGTGCATCCCACCTTTCATC	HG970335.2	4571792	4571909	117	INS105512
540	23473	HG970335.2	4594544	4594544	T	TATACGTGTCGAACGTAGCGGAAAGCCGTAAAAGATTGAGGTTGGTGATCGTGAATGGGCGACAGTGATCCAGGGGATCATTACATAAGGCTGGTGCATCCCACCTTTCATCGTGGTT	HG970335.2	4562642	4562759	117	INS169580
541	FG-12	HG970332.2	5249716	5249716	A	AGAAGTCCGATCGGTATTGGTGCATGCCTACACTGTCCAGCTGAGAGTTGAATCGAATTGGCGGGCTCATAACCTAAGATCCACGGAAGGTGGCCTGATAACAACAGGGCCTGGTGA	HG970332.2	5093417	5093533	116	INS56384
542	FG-12	HG970332.2	4731757	4731757	t	tGTTGCTGTTGCTGTTGCTGTTGCTGTTGCTGTTGCTGTTGCTGTTGCTGTTGCTGTTGCTGTTGCTGTTGCTGTTGCTGTTGCTGTTGCTGTTGCTGTTGCTGTTGCTGTTGCT	HG970332.2	4588721	4588835	114	INS51890
543	23473	HG970332.2	9117818	9117818	G	GTCGATAAAACCCAGAGGCTGAACTTCTGAAGATGTTGTATGTACCCACAGGTCATCGCCACACAAGTGAGGTTTCTGTACGATAATACTCTGTACTGTAACTCTATTTACGATG	HG970332.2	9170154	9170268	114	INS34889
544	23522	HG970332.2	9117818	9117818	G	GTCGATAAAACCCAGAGGCTGAACTTCTGAAGATGTTGTATGTACCCACAGGTCATCGCCACACAAGTGAGGTTTCTGTACGATAATACTCTGTACTGTAACTCTATTTACGATG	HG970332.2	9134860	9134974	114	INS28235
545	CML3066	HG970332.2	9117818	9117818	G	GTCGATAAAACCCAGAGGCTGAACTTCTGAAGATGTTGTATGTACCCACAGGTCATCGCCACACAAGTGAGGTTTCTGTACGATAATACTCTGTACTGTAACTCTATTTACGATG	HG970332.2	9185592	9185706	114	INS31245
546	23389	HG970333.1	3575462	3575462	A	ACGTCGACTGGGTTGGTAGATGGAAACCTTATCGTCAGGCCAGAAGTGGGCGTCAGAAGTGGGCGTCAGAATTGAATGTCAGTTTCTCATGCCCACTGCCCACGTCGACCCCTGG	HG970333.1	3555911	3556025	114	INS58583
547	FG-12	HG970334.1	2551917	2551917	G	GCTGGTTGACAATAACCATGGTTCTGATGATGGGCATGGATGCCCAGACGGCTGAAATATCATGAACACTACTACCTAAGGGCTTTTCAAACCCATTTCAACATAAGGTTGCACA	HG970334.1	2464060	2464174	114	INS386703
548	23389	HG970335.2	6545233	6545233	G	GTTCAGTACCCTCCCAAGTCAACGGTAACGACAACGCAGACGGTTAACACTATAACCCGTGCTACCACACTCTCGTCGACTGCCACAGACCCAAGTTCCCCTGATACTGTTTACG	HG970335.2	6573660	6573774	114	INS135386
549	23473	HG970335.2	6545233	6545233	G	GTTCAGTACCCTCCCAAGTCAACGGTAACGACAACGCAGACGGTTAACACTATAACCCGTGCTACCACACTCTCGTCGACTGCCACAGACCCAAGTTCCCCTGATACTGTTTACG	HG970335.2	6516241	6516355	114	INS175737
550	CS3005	HG970333.1	4521520	4521520	c	cTTGACTTNNNNNNNNNNNNNNNNNNNNNNNNNNNNNNNNNNNNNNNNNNNNNNNNNNNNNNNNNNNNNNNNNNNNNNNNNNNNNNNNNNNNNNNNNNNNNNNNNNNNTCTAA	HG970333.1	4455193	4455305	112	INS54904
551	23389	HG970333.1	8213076	8213076	C	CAATTCCCTCCTTGAGTGACACTGAAAAAACAAACTCCAAAGTCCTCATCGAGAGACTTAACATGGATTCTAACCACTGGAAGCTCATCCCGACTTCTCGCCGAGAGATCTTT	HG970333.1	8186313	8186425	112	INS79952
552	23522	HG970333.1	8213076	8213076	C	CAATTCCCTCCTTGAGTGACACTGAAAAAACAAACTCCAAAGTCCTCATCGAGAGACTTAACATGGATTCTAACCACTGGAAGCTCATCCCGACTTCTCGCCGAGAGATCTTT	HG970333.1	8208417	8208529	112	INS87683
553	CML3066	HG970333.1	8213076	8213076	C	CAATTCCCTCCTTGAGTGACACTGAAAAAACAAACTCCAAAGTCCTCATCGAGAGACTTAACATGGATTCTAACCACTGGAAGCTCATCCCGACTTCTCGCCGAGAGATCTTT	HG970333.1	8201545	8201657	112	INS88931
554	23389	HG970335.2	6078267	6078267	g	gAAATAAATAGTCTAAAGAGTATAGTCTAAATGACATAAAATAAATAGTCTAAAGAGTATAGTCTAAATGACATAAAATAAATAGTCTAAAGAGTATAGTCTAAATGACATA	HG970335.2	6106683	6106794	111	INS134621
555	CS3005	HG970335.2	2199825	2199825	c	cCCCCCCCCCCNNNNNNNNNNNNNNNNNNNNNNNNNNNNNNNNNNNNNNNNNNNNNNNNNNNNNNNNNNNNNNNNNNNNNNNNNNNNNNNNNNNNNNNNNNNNNNNNNNNN	HG970335.2	2183223	2183333	110	INS105641
556	FG-12	HG970332.2	2773898	2773898	T	TCCGCGGTCTGTACTGTACTTTGGAGTCGAGACTTTGTGTGATATAGCCTTGCTTGACTGAGTGTTGGTATCTAGGCCACTCTAAGCGTAGAGCCGAGTAGTGGGGATT	HG970332.2	2666633	2666741	108	INS57
557	23522	HG970332.2	7325529	7325529	T	TTCACATGCAGCCACTCTTGCAAATAACATGACTCTCAATCAAGAGTCAGACATATTCACTATTTAAGCATTGCAATATCCTCGATCTCTGCAAGCCAAGACGGTCCCC	HG970332.2	7339077	7339185	108	INS20597
558	23473	HG970332.2	7588798	7588798	C	CACTAGCTTCGGCGCTGTAACTTCAGCAACAACTAGAACTCTCACAGGTTTTAGCCAAGGAGCCACTGGCACTGTTGTCGTTGATATGCCTCAACCTTTCACAACAGTA	HG970332.2	7641118	7641226	108	INS28180
559	23522	HG970332.2	7588798	7588798	C	CACTAGCTTCGGCGCTGTAACTTCAGCAACAACTAGAACTCTCACAGGTTTTAGCCAAGGAGCCACTGGCACTGTTGTCGTTGATATGCCTCAACCTTTCACAACAGTA	HG970332.2	7602774	7602882	108	INS22685
560	CML3066	HG970332.2	7588798	7588798	C	CACTAGCTTCGGCGCTGTAACTTCAGCAACAACTAGAACTCTCACAGGTTTTAGCCAAGGAGCCACTGGCACTGTTGTCGTTGATATGCCTCAACCTTTCACAACAGTA	HG970332.2	7607325	7607433	108	INS24863
561	23389	HG970332.2	9792846	9792846	T	TTCAGCAGGCGCTGGCTCTTCAGCAGGCGCTGGCTCTTCAGCAGGCGCTGGCTCTTCAGCAGGTGCAGGCTCTTCAGTGGGCTTTAGCTCCTCGGTAGACGCCGGCTCT	HG970332.2	9823860	9823968	108	INS25867
562	23473	HG970333.1	3426192	3426192	G	GAAAATCACGAGAATCACGAAAATCACGAGAATCACGAGAATCACGAGAATCACGAGAATCACGAGAATCACGAGAATCACGAGAATCACGAGAATCACGAGAAGCACG	HG970333.1	3488187	3488295	108	INS73599
563	FG-12	HG970333.1	6457548	6457548	T	TCGATCCCTCGTCTAACCTGACTACTTCAGTAGGCTGCAGAATCACGCTGAATGTGAAGTAGCTCTGTTAGTATGAAATAGTGACACCACCACGACATTGATGGCAGGC	HG970333.1	6360236	6360344	108	INS300057
564	CML3066	HG970335.2	5059657	5059657	a	aAGAAATTAATAAATTAAAAGAAATTAATAAATTAAAAGAAATTAATAAATTAAAAGAAATTAATAAATTAAAAGAAATTAATAAATTAAAAGAAATTAATAAATTAAA	HG970335.2	5097903	5098011	108	INS145539
565	FG-12	HG970332.2	7331434	7331434	G	GTCTTTAAATCATTGGTGCAAACAAAACGTTTTATTGAACTTCGAGTCGCTTGGTGGTTATGCATGAATTTTAAAGTCTGATACCGAGTCATATTATTTGTTTATCTA	HG970332.2	7150474	7150581	107	INS90016
566	23473	HG970333.1	2829033	2829033	A	ATTCTATATCAGCTTGTAGTTTATGAGTGATGATATTGAAATCGATGAAAGTCATAACACAACATCATCAAGTCAAACTTGGTGCGGCAAAAGAAGTCTAGATTCAT	HG970333.1	2880223	2880329	106	INS70346
567	CS3005	HG970333.1	3364425	3364425	G	GNNNNNNNNNNNNNNNNNNNNNNNNNNNNNNNNNNNNNNNNNNNNNNNNNNNNNNNNNNNNNNNNNNNNNNNNNNNNNNNNNNNNNNNNNNNNNNNNNNNNACAGGA	HG970333.1	3298014	3298120	106	INS48284
568	CS3005	HG970333.1	8336321	8336321	G	GNNNNNNNNNNNNNNNNNNNNNNNNNNNNNNNNNNNNNNNNNNNNNNNNNNNNNNNNNNNNNNNNNNNNNNNNNNNNNNNNNNNNNNNNNNNNNNNNNNNNgggggg	HG970333.1	8129875	8129981	106	INS160
569	FG-12	HG970333.1	8439310	8439310	C	CAGGATCATCGGGAGGGTAGTAGGTAGTTGTTGCAACGGTTCCAGTACCCTGTGTAAAGATAGTGGTACCAGATCTGGTGTCCGTACTGGTAGTAGAGTCGGTGTCA	HG970333.1	8311733	8311839	106	INS332764
570	CS3005	HG970335.2	220973	220973	T	TATTGCCTTTGACACATTTGTCGGGCCCGTCGGCTAGGTCATGGTGAGACCTAGCAAGAAGGACAACTACGACAGCGATTGTGCATATAAAAGGAGGGAGTGACGAC	HG970335.2	204506	204612	106	INS103219
571	23389	HG970335.2	518567	518567	C	CACTTTACAGTCTCAACAGACAAATAAAATTTAGATTACTACTTATCAAGTAATGACTTAGAGAGAAATAACAGTAAATAAGTCATGCAAAACACATCCTTCTCAAT	HG970335.2	530547	530653	106	INS120203
572	FG-12	HG970335.2	518567	518567	C	CACTTTACAGTCTCAACAGACAAATAAAATTTAGATTACTACTTATCAAGTAATTACTTAGAGAGAAACAACAGTAAATAAGTCATGCAAAACACATCCTTCTCAAT	HG970335.2	498088	498194	106	INS485549
573	23468	HG970335.2	518568	518568	A	ACTTTACAGTCTCAAGAGACAAATAAAATTTAGATTACTACTTATCAAGTAATGACTTAGAGAGAAATAACAGTAAATAAGTCATGCAAAACACATCCTTCTCAATA	HG970335.2	508800	508906	106	INS95691
574	23473	HG970335.2	518568	518568	A	ACTTCACAGTCTCAACAGACAAATAAAATTTAGATTACTACTTATCAAGTAATGACTTAGAGAGAAACAACAGTAAATAAGTCATGCAAAACACATCCTTCTCAATA	HG970335.2	504197	504303	106	INS154517
575	CS3005	HG970335.2	4590810	4590810	t	tNNNNNNNNNNNNNNNNNNNNNNNNNNNNNNNNNNNNNNNNNNNNNNNNNNNNNNNNNNNNNNNNNNNNNNNNNNNNNNNNNNNNNNNNNNNNNNNNNNNNCAGAGC	HG970335.2	4583197	4583303	106	INS113825
576	23468	HG970332.2	7427115	7427115	G	GTCGTCCGCAGCATTGTCGTCCGCAGCATTGTCGTCCGCAGCATTGTCGTCCGCAGCATTGTCGTCCGCAGCATTGTCGTCCGCAGCATTGTCGTCCGCAGCATTG	HG970332.2	7475222	7475327	105	INS15420
577	23389	HG970333.1	6023283	6023283	G	GAGGGTGGTCACACCGGCTACGATGATGGCAAGTGGTATCCCGGAAAGTACCCCGGTGACAAGTCTAAGCGCGCCGATAATGGTAAATGGTACCCCGGCAAATATG	HG970333.1	5996355	5996460	105	INS74914
578	CML3066	HG970333.1	6023283	6023283	G	GAGGGTGGTCACACCGGCTACGATGATGGCAAGTGGTATCCCGGAAAGTACCCCGGTGACAAGTCTAAGCGCGCCGATAATGGTAAATGGTACCCCGGCAAATATG	HG970333.1	6008267	6008372	105	INS80182
579	CS3005	HG970334.1	2804278	2804278	c	cCCNNNNNNNNNNNNNNNNNNNNNNNNNNNNNNNNNNNNNNNNNNNNNNNNNNNNNNNNNNNNNNNNNNNNNNNNNNNNNNNNNNNNNNNNNNNNNNNNNNNNTTA	HG970334.1	2785990	2786095	105	INS79170
580	CML3066	HG970333.1	3973286	3973286	T	TGTTGACAATGCTGGACTATAATGAGAAGGCTTGGGCTTGGGCTTGGGACTACTGACCATAGAATAAGAAAAAGTATATAATATTAAGGAGGTCTTATAGCAAAG	HG970333.1	3977194	3977298	104	INS67415
581	23468	HG970333.1	3973290	3973290	G	GACAATGCTGGACTATAATGAGAAGGCTTGGGCTTGGGCTTGGGGCTACTGACCATAGAATAAGAAAAAGTATATAATATTAAGGAGGTCTTATAGCAAAGGTTG	HG970333.1	4017787	4017891	104	INS45133
582	CS3005	HG970333.1	3973290	3973290	G	GACAATGCTGGACTATAATGAGAAGGCTTGGGCTTGGGCTTGGGGCTACTGACCATAGAATAAGAAAAAGTATATAATATTAAGGAGGTCTTATAGCAAAGGTTG	HG970333.1	3907214	3907318	104	INS51388
583	CML3066	HG970334.1	27460	27460	A	AATAGATAAATAGATAAATAGATAAATAGATAAATAGATAAATAGATAAATAGATAAATAGATAAATAGATAAATAGATAAATAGATAAATAGATAAATAGATAA	HG970334.1	113719	113823	104	INS98457
584	FG-12	HG970333.1	6322635	6322635	G	GAAGCGAGATGTGGTTTGGAGATATGTGCTCTGTATTGTCTTGATATTGTTTATGGCATCGAGAAATGTAGTAGATAGCAAATGTCAATAGCCGAGGTTGGTGC	HG970333.1	6224132	6224235	103	INS295844
585	CS3005	HG970332.2	1987099	1987099	c	cAGNNNNNNNNNNNNNNNNNNNNNNNNNNNNNNNNNNNNNNNNNNNNNNNNNNNNNNNNNNNNNNNNNNNNNNNNNNNNNNNNNNNNNNNNNNNNNNNNNNNN	HG970332.2	1936844	1936946	102	INS9447
586	FG-12	HG970332.2	2394308	2394308	A	AGCATAGCCACCTCCGTAGCTGCTCTGTTCTTGGCGACCGTAGCTGCTTTCATTCTGACGGCCATAGCTGCTCTCTTCCTGGCGACCGTAGCCACTACTTCCG	HG970332.2	2295391	2295493	102	INS33104
587	23468	HG970334.1	114195	114195	C	CCCTCCGTATCCTTCGAGTGAACGTCGACCTTCCCCGTCGCAAGCAGCAGCTTCACAATAACTTCATCGCCATTCTCTGCGGCGCACGATAGCGGCGTCCGAC	HG970334.1	126177	126279	102	INS66183
588	FG-12	HG970332.2	7748280	7748280	G	GGAGAGTGAACCTAAATCGGGTCTAGATCTTGTGTGACTCTAGTATTTATAGTGAACTCATTCTTGCTTCATGCCCTTCCCATCATTTCATACCATTCGTTA	HG970332.2	7573672	7573773	101	INS102559
589	23473	HG970333.1	3575461	3575461	G	GACGTCGACTGGGTTGGTAGATGGAAACCTTATCGTCAGGCCAGAAGTGGGCGTCAGAAGTGGGCGTCAGAATTGAATGTCAGTTTCTCATGCCCACTGCCC	HG970333.1	3637472	3637573	101	INS74144
590	FG-12	HG970333.1	3698944	3698944	A	AAGAATGTTTCTCCGATACCCCTGTTCGTTACACAAATACTGTTCTCCGATGCCCCTGATGCAGACACACTATGTTCTAACCTGACATAGAAAAACCTGCAT	HG970333.1	3602064	3602165	101	INS223889
591	23389	HG970333.1	8439838	8439838	C	CTGAGTCGCCATCTCCATCTTCATCGGTGTCACTAGTGTCTGCAGATTCGCTTGCTTCTGTAGCACTTGTCTCGCCTGCATCATCGAGATCAGTGGTAGTTG	HG970333.1	8428129	8428230	101	INS83340
592	CS3005	HG970332.2	9097182	9097182	c	cNNNNNNNNNNNNNNNNNNNNNNNNNNNNNNNNNNNNNNNNNNNNNNNNNNNNNNNNNNNNNNNNNNNNNNNNNNNNNNNNNNNNNNNNNNNNNNNNNNNN	HG970332.2	8987050	8987150	100	INS20615
593	CS3005	HG970332.2	2497289	2497289	c	cNNNNNNNNNNNNNNNNNNNNNNNNNNNNNNNNNNNNNNNNNNNNNNNNNNNNNNNNNNNNNNNNNNNNNNNNNNNNNNNNNNNNNNNNNNNNNNNNNNN	HG970332.2	2447314	2447413	99	INS9909
594	23389	HG970332.2	8964010	8964010	T	TTATTTAATTTATTTAATTTATTTAATTTATTTAATTTATTTAATTTATTTAATTTATTTAATTTATTTAATTTATTTAATTTATTTAATTTATTTAATT	HG970332.2	8992605	8992704	99	INS25119
595	23389	HG970333.1	3975625	3975625	A	AATTCTAATGATCACATGTTGTATCTCATGGAGATGATAAGAGTTTTGAGTTGCACAATTATACTTTGCATGTTCTATGACTCTCGATGCATGGCAACAG	HG970333.1	3949732	3949831	99	INS61544
596	23468	HG970333.1	3975625	3975625	A	AATTCTAATGATCACATGTTGTATCTCATGGAGATGATAAGAGTTTTGAGTTGCACAATTATACTTTGCATGTTCTATGACTCTCGATGCATGGCAACAG	HG970333.1	4020230	4020329	99	INS45173
597	23473	HG970333.1	3975625	3975625	A	AATTCTAATGATCACATGTTGTATCTCATGGAGATGATAAGAGTTTTGAGTTGCACAATTATACTTTGCATGTTCTATGACTCTCGATGCATGGCAACAG	HG970333.1	4033953	4034052	99	INS77216
598	23522	HG970333.1	3975625	3975625	A	AATTCTAATGATCACATGTTGTATCTCATGGAGATGATAAGAGTTTTGAGTTGCACAATTATACTTTGCATGTTCTATGACTCTCGATGCATGGCAACAG	HG970333.1	3984778	3984877	99	INS67029
599	CS3005	HG970333.1	3975625	3975625	A	AATTCTAATGATCACATGTTGTATCTCATGGAGATGATAAGAGTTTTGAGTTGCACAATTATACTTTGCATGTTCTATGACTCTCGATGCATGGCAACAG	HG970333.1	3909654	3909753	99	INS51428
600	CML3066	HG970333.1	3975629	3975629	C	CTAATGATCACATGTTGTATCTCATGGAGATGATAAGAGTTTTGAGTTGCACAATTATACTTTGCATGTTCTATGACTCTCGATGCATGGCAACAGATTC	HG970333.1	3979642	3979741	99	INS67444
601	CS3005	HG970332.2	4666566	4666566	T	TNNNNNNNNNNNNNNNNNNNNNNNNNNNNNNNNNNNNNNNNNNNNNNNNNNNNNNNNNNNNNNNNNNNNNNNNNNNNNNNNNNNNNNNNNNNNNNNNNN	HG970332.2	4615813	4615911	98	INS12339
602	FG-12	HG970333.1	6157632	6157632	A	AGACCTGTCTTGGAAACCGCCTATCAACGTAAGGCATCTATGTGTGGTTCTTCACCTCAGCGTACTGGCATGGATATGATTGGTAAATGCAACGATTTA	HG970333.1	6060119	6060217	98	INS290309
603	FG-12	HG970332.2	6986372	6986372	C	CATGTCTTACTGGCTGACGCATTCATTCTGACGACTTGGTCGAGTCTTCATCAACGACATGAATCTGAATATGTAAATAATGGAAGATAAAATATGGC	HG970332.2	6827584	6827681	97	INS80696
604	23389	HG970333.1	1108063	1108063	C	CATCAACGTATAACGACATGACACGTCCAGAAGAAAACCCCGAAGCACGAAGGACGAGATCAGTATTTTTTCGGCCTCGCTCTTTTGCCTCGTTCTAT	HG970333.1	1079344	1079441	97	INS52875
605	23468	HG970333.1	1108063	1108063	C	CATCAACGTATAACGACATGACACGTCCAGAAGAAAACCCCGAAGCACGAAGGACGAGATCAGTATTTTTTCGGCCTCGCTCTTTTGCCTCGTTCTAT	HG970333.1	1135009	1135106	97	INS40392
606	23473	HG970333.1	1108063	1108063	C	CATCAACGTATAACGACATGACACGTCCAGAAGAAAACCCCGAAGCACGAAGGACGAGATCAGTATTTTTTCGGCCTCGCTCTTTTGCCTCGTTCTAT	HG970333.1	1159063	1159160	97	INS67101
607	23522	HG970333.1	1108063	1108063	C	CATCAACGTATAACGACATGACACGTCCAGAAGAAAACCCCGAAGCACGAAGGACGAGATCAGTATTTTTTCGGCCTCGCTCTTTTGCCTCGTTCTAT	HG970333.1	1115948	1116045	97	INS59224
608	CML3066	HG970333.1	1108063	1108063	C	CATCAACGTATAACGACATGACACGTCCAGAAGAAAACCCCGAAGCACGAAGGACGAGATCAGTATTTTTTCGGCCTCGCTCTTTTGCCTCGTTCTAT	HG970333.1	1103351	1103448	97	INS59055
609	CS3005	HG970333.1	1108063	1108063	C	CATCAACGTATAACGACATGACACGTCCAGAAGAAAACCCCGAAGCACGAAGGACGAGATCAGTATTTTTTCGGCCTCGCTCTTTTGCCTCGTTCTAT	HG970333.1	1105279	1105376	97	INS44172
610	FG-12	HG970333.1	1108063	1108063	C	CATCAACGTATAACGACATGACACGGCCAGAAGAAAACCCCGAAGCACGAAGGACGAGATCAGTATTTTTTCGGCCTCGCTCTTTTGCCTCGTTCTAT	HG970333.1	1029224	1029321	97	INS198203
611	FG-12	HG970332.2	2200876	2200876	T	TAAGATATCTAGGGATCAACAAATCTGTCCGTTATACGAGAAACAAAAAGTTTACCCTGCACATGCCACAGAAAAACAACAGGTACAGGCAACAAAA	HG970332.2	2104796	2104892	96	INS31680
612	23389	HG970332.2	5264034	5264034	G	GGGGACAGAGTCGGTCTTGGTGTCAACAGGAGCAGTCTCGGTACCTGTAGGGACAGAGTCGGTCTTGGTGTCAACAGGAGCAGTCTCGGTACCTGTA	HG970332.2	5296533	5296629	96	INS11687
613	FG-12	HG970333.1	3669145	3669145	G	GGATGGTAGACGAGTCACCTGGAGTACCTGGCGCAGGTGTGGTTTCTTCACCATCAGACTGTGTCATAGTCGTAGTAGGCTTAGGGATAATAGGAGT	HG970333.1	3572765	3572861	96	INS223346
614	23522	HG970334.1	27460	27460	A	AATAGATAAATAGATAAATAGATAAATAGATAAATAGATAAATAGATAAATAGATAAATAGATAAATAGATAAATAGATAAATAGATAAATAGATAA	HG970334.1	169312	169408	96	INS96251
615	CML3066	HG970335.2	449408	449408	T	TGCCAGAGGTTGACTGAGGATCGTTGCCAAAGAGATTACCAAGAGGCTTTCTCTTGCGATTTCGTTTGAAAGGGCTAGAGGGAGTTGCAGATGATGT	HG970335.2	482547	482643	96	INS132478
616	23473	HG970335.2	7986430	7986430	G	GCTTAAGAAGATGCAGCGGATTCTTGGGGATGAACATCCCGATACGATCAGGGCGATGAACAACCTTGCAGCTACGCTAGGCAATCAAGGCAAGCTA	HG970335.2	7959815	7959911	96	INS186578
617	CML3066	HG970333.1	7778955	7778955	A	ACTTTACTTTACTTTACTTTACTTTACTTTACTTTACTTTACTTTACTTTACTTTACTTTACTTTACTTTACTTTACTTTACTTTACTTTACTTTA	HG970333.1	7767085	7767180	95	INS87886
618	FG-12	HG970333.1	4530904	4530904	G	GGAGGAGGACGCGTCGGGTTTGGATTCGAGGATAGAGAAGATCCAGGCTATGCGCGTTTGATGTCTATAGCGGTCAGTTATCGCCAGTAATTGAT	HG970333.1	4410248	4410342	94	INS245884
619	FG-12	HG970332.2	7325539	7325539	G	GCAATATCCTCGATCTCTGCAAGCCAAGACGGTCCCCAATTCACACAATAGTGGATATAAGATGACAGAACAGGGAAGCAACGGTCAAGCAAGC	HG970332.2	7144660	7144753	93	INS89781
620	23522	HG970333.1	8212358	8212358	A	ACTTATACTTCCGAGGATCGATTCAAGAGTTGTTACTTACTTGCAGGGACACAGCCAGTGGAGGACTGGCTACTTGTTGGTCGATACAGGGATG	HG970333.1	8207604	8207697	93	INS87662
621	23522	HG970335.2	3765259	3765259	g	gGCACCACTACTGAGGCTGCTGGTACCACTACTGAGGAGGCTGCTGGTACTACTACTACCGAGGAGGCTGCTGGCACCACTACTGAGGCTGCTG	HG970335.2	3743778	3743871	93	INS132458
622	23522	HG970334.1	6550031	6550031	A	ATTAGCAAAGCCCGCCTCGCAACATTGTTGCATGAGAGCTGCCAATTCAGCGCGACGCAGCAATGGGGGAAGTACGTCAACAAAACCGCGGTC	HG970334.1	6690811	6690903	92	INS111669
623	CML3066	HG970334.1	6550037	6550037	A	AAAGCCCGCCTCGCAACATTGTTGCATGAGAGCTGCCAATTCAGCGCGACGCAGCAATGGGGGAAGTACGTCAACAAAACCGCGGTCTTAGCA	HG970334.1	6631148	6631240	92	INS114158
624	CS3005	HG970334.1	6550037	6550037	A	AAAGCCCGCCTCGCAACATTGTTGCATGAGAGCTGCCAATTCAGCGCGACGCAGCAATGGGGGAAGTACGCCAACAAAACCGCGGTCTTAGCA	HG970334.1	6841140	6841232	92	INS85224
625	CS3005	HG970335.2	3765292	3765292	a	aCTGNNNNNNNNNNNNNNNNNNNNNNNNNNNNNNNNNNNNNNNNNNNNNNNNNNNNNNNNNNNNNNNNNNNNNNNNNNNNNNNNNNNNNNNNN	HG970335.2	3748185	3748277	92	INS107592
626	CS3005	HG970335.2	5387034	5387034	c	cAAANNNNNNNNNNNNNNNNNNNNNNNNNNNNNNNNNNNNNNNNNNNNNNNNNNNNNNNNNNNNNNNNNNNNNNNNNNNNNNNNNNNNNNNNN	HG970335.2	5336584	5336676	92	INS114590
627	23468	HG970332.2	500037	500037	A	ATTTCAGTCTGCATCTCTAACAGTTGTTATTGGTAGTGAGGTAGTATTGAGGTTCAATTAAGTACGGTCACTGCAATTTTAACACTCACCT	HG970332.2	555086	555176	90	INS5941
628	23389	HG970332.2	7427115	7427115	G	GTCGTCCGCAGCATTGTCGTCCGCAGCATTGTCGTCCGCAGCATTGTCGTCCGCAGCATTGTCGTCCGCAGCATTGTCGTCCGCAGCATTG	HG970332.2	7450591	7450681	90	INS19424
629	23473	HG970333.1	520992	520992	T	TCACCGACCTTCTTGCAAGAGCACTGTCGCTTATCGAGGGCTGTCACGTCTCGCTTGCTAGGGCACTTAGGGCCACTGCAGAACCATTCAC	HG970333.1	571048	571138	90	INS60171
630	CML3066	HG970333.1	520992	520992	T	TCACCGACCTTCTTGCAAGAGCACTGTCGCTTATCGAGGGCTGTCACGTCTCGCTTGCTAGGGCACTTAGGGCCACTGCAGAACCATTCAC	HG970333.1	516314	516404	90	INS55785
631	CS3005	HG970333.1	520992	520992	T	TCACCGACCTTCTTGCAAGAGCACTGTCGCTTATCGAGGGCTGTCACGTCTCGCTTGCTAGGGCACTTAGGGCCACTGCAGAACCATTCAC	HG970333.1	501062	501152	90	INS38806
632	23468	HG970333.1	521022	521022	T	TTATCGAGGGCTGTCACGTCTCGCTTGCTAGGGCACTTAGGGCCACTGCAGAACCATTCACCACCGACCTTCTTGCAAGAGCACTGTCGCT	HG970333.1	547855	547945	90	INS36316
633	FG-12	HG970333.1	2761877	2761877	G	GCCAGTCATGCAGCCTGCTGGTAGGGGTAACTGGGCCACCACCTACATGGATACTTTCCCCCCTGGCGGGTTCTATCAATTGAATGGTCGT	HG970333.1	2651969	2652059	90	INS213052
634	23389	HG970333.1	3621352	3621352	c	cAGCAGCAACAGCAGCAGCAGCAACAGCAGCAGCAGCAACAGCAGCAGCAGCAACAGCAGCAGCAGCAACAGCAGCAGCAGCAACAGCAGC	HG970333.1	3601912	3602002	90	INS58728
635	23522	HG970334.1	3067621	3067621	t	tGGTCTCATCCTCGACCTTGGTCTCATCCTCGACCTTGGTCTCATCCTCGACCTTGGTCTCATCCTCGACCTTGGTCTCATCCTCGACCTT	HG970334.1	3199072	3199162	90	INS104343
636	CS3005	HG970332.2	4997169	4997169	A	ANNNNNNNNNNNNNNNNNNNNNNNNNNNNNNNNNNNNNNNNNNNNNNNNNNNNNNNNNNNNNNNNNNNNNNNNNNNNNNNNNNNNNNNNN	HG970332.2	4945760	4945849	89	INS12557
637	23522	HG970333.1	6023284	6023284	A	AGGGTGGTCACACCGGCTACGATGATGGCAAGTGGTATCCCGGAAAGTACCCCGGTGACAAGTCTAAGCGCGCCGATAATGGTAAATGGT	HG970333.1	6013971	6014060	89	INS81005
638	CS3005	HG970333.1	6023284	6023284	A	AGGGTGGTCACACCGGCTACGATGATGGCAAGTGGTATCCCGGAAAGTACCCCGGTGACAAGTCTAAGCGCGCCGATAATGGTAAATGGT	HG970333.1	5969814	5969903	89	INS61429
639	FG-12	HG970333.1	8538550	8538550	C	CTGTCACCGTGAGATTAGAGCTTTTGTGCGACAGACTGTAGGTACTCGGCGAGGAAATTCGATACGGCTTTGTAAAGAAGATTTCCGCG	HG970333.1	8398903	8398991	88	INS335690
640	23473	HG970332.2	249640	249640	A	ATACTGTGTCAATCCAGGGTAAAGCAATCTCCAAGCGGATCATTAATAAAGTCCGCAAACTTGTCCTGAACCTGTAATTCTTGTTACG	HG970332.2	305705	305792	87	INS2216
641	23473	HG970333.1	791796	791796	G	GTCGCATAAACCAGAGAGTAGACAACGTGACGTGTGTGAAATGAACTTTGTCTCAACAATAAATTTTAGTATTTGAATTGCTTTCGCA	HG970333.1	848444	848531	87	INS65051
642	23522	HG970333.1	791796	791796	G	GTCGCATAAACCAGAGAGTAGACAACGTGACGTGTGTGGAATGAACTTTGTCTCAACAATAAATTTTAGTATTTGAATTGCTTTCGCA	HG970333.1	800186	800273	87	INS57660
643	23473	HG970335.2	220971	220971	G	GGTATTGCCTTTGACACATTTGTCGGGCCCGTCGGCTAGGTCATGGTGAGACCTAGCAAGAAGGACAACTACGACAGCGATTGTGCAT	HG970335.2	206895	206982	87	INS152926
644	23522	HG970335.2	220971	220971	G	GGTATTGCCTTTGACACATTTGTCGGGCCCGTCGGCTAGGTCATGGTGAGACCTAGCAAGAAGGACAACTACGACAGCGATTGTGCAT	HG970335.2	201941	202028	87	INS127748
645	CML3066	HG970335.2	220971	220971	G	GGTATTGCCTTTGACACATTTGTCGGGCCCGTCGGCTAGGTCATGGTGAGACCTAGCAAGAAGGACAACTACGACAGCGATTGTGCAT	HG970335.2	251225	251312	87	INS131078
646	FG-12	HG970335.2	220971	220971	G	GGTATTGCCTTTGACACATTTGTCGGGCCCGTCGGCTAGGTCATGGTGAGACCTAGCAAGAAGGACAACTACGACAGCGATTGTGCAT	HG970335.2	209361	209448	87	INS479534
647	23473	HG970335.2	7613847	7613847	C	CAGTCATGTGTGAGCGAGCATTGGAGTCATAATGCTTGAAAAACTATAATTGAAGATGGAAACTCTATTCTCTGGTTACGACCAGACA	HG970335.2	7569460	7569547	87	INS182676
648	FG-12	HG970335.2	573826	573826	T	TCACAGTCAAGTTTGCACTCGCAACTTTACCCTCTATCTTCTTCCCCATCTAGCTTGCATACGCAACAGCTTCATTCTTCTGATCCC	HG970335.2	552541	552627	86	INS486253
649	23473	HG970335.2	4933744	4933744	A	AGCTCACAGCCACCAACGTCCATTCGTAACCCAACTTTGGGAGAAGGAGCCGTACGATGCCTGAAAACATGGTTCCGCCCACCATGC	HG970335.2	4901283	4901369	86	INS171173
650	FG-12	HG970332.2	910474	910474	T	TGGCCTCTGTTCCGGCCTCTGTTCCGGCCTCTGTTCCGGCCTCTTCTCTAGCCTGGGTGTTGGCCTTTGCTCTGGCCTTTGCTCT	HG970332.2	840965	841049	84	INS21499
651	FG-12	HG970332.2	5797725	5797725	C	CTTTGGTTAAATTATGCACGTAGAAATTTACTGCTATACGACACTCTCCTTTGTGTTGTGTTGATTACCCTTGATTTAAACTTTG	HG970332.2	5631833	5631917	84	INS65001
652	23389	HG970333.1	497362	497362	a	aAGAAGAAGAAGAAGAAGAAGAAGAAGAAGAAGAAGAAGAAGAAGAAGAAGAAGAAGAAGAAGAAGAAGAAGAAGAAGAAGAAGA	HG970333.1	476360	476444	84	INS47444
653	23389	HG970335.2	174845	174845	C	CCTGCTCCTCCTTCCGGTGGCTCTTCCGACTCTGGCTCCAAGCCTGCTCCTCCTTCCGGTGGCTCTTCCGACTCTGGCTCCAAGC	HG970335.2	181873	181957	84	INS117895
654	23522	HG970335.2	174845	174845	C	CCTGCTCCTCCTTCCGGTGGCTCTTCCGACTCTGGCTCCAAGCCTGCTCCTCCTTCCGGTGGCTCTTCCGACTCTGGCTCCAAGC	HG970335.2	155701	155785	84	INS127394
655	23473	HG970335.2	2354151	2354151	C	CGTGATGACCGACGTGATGACCGACGTGATGACCGACGTGATGACCGACGTGATGACCGACGTGATGACCGACGTGATGACCGAC	HG970335.2	2341904	2341988	84	INS157924
656	CS3005	HG970335.2	5602543	5602543	G	GGNNTTATCGATGGCCCCCTCTTTCATGGCCCCCTTTTTCAACGTTCAAATCGCTTATTAACCAATGGTTTTACCCACACACCAG	HG970335.2	5550293	5550377	84	INS114683
657	CS3005	HG970332.2	7766696	7766696	C	CNNNNNNNNNNNNNNNNNNNNNNNNNNNNNNNNNNNNNNNNNNNNNNNNNNNNNNNNNNNNNNNNNNNNNNNNNNNNNNNNNNN	HG970332.2	7710996	7711079	83	INS20309
658	23389	HG970333.1	5436912	5436912	C	CGCCCAAGGATCACTACAAGCCTCCCAAGGATACCTACAAGCCTCCCAAGGACGAATACAAGCCTCCTCCCAAGGATACCTACA	HG970333.1	5409646	5409729	83	INS71351
659	23522	HG970333.1	8212354	8212354	T	TGCCCCCTTGGATCGGCGGTCATGATTGCAAGTGCATGCGGGAGTCTTGAGGCGGTGATATCTCTTGTTCGTAAAGGGGCATCA	HG970333.1	8207517	8207600	83	INS87661
660	23468	HG970333.1	8439838	8439838	C	CTGAGTCGCCATCTCCATCTTCATCGGTGTCACTAGTGTCTGCAGATTCGCTTGCTTCTGTAGCACTTGTCTCGCCTGCATCAT	HG970333.1	8500244	8500327	83	INS60513
661	23389	HG970333.1	8801771	8801771	T	TTGGATGTAGATCTCTCCCGATTTGGTCACCACGTGATATAAGATACAGTAATATCGGTTGACTGGTAGTTACAGACTGATAGT	HG970333.1	8797228	8797311	83	INS87502
662	23522	HG970333.1	8801771	8801771	T	TTGGATGTAGATCTCTCCCGATTTGGTCACCACGTGATATAAGATACAGTAATATCGGTTAACTGGTAGTTACAGACTGATAGT	HG970333.1	8791462	8791545	83	INS94722
663	CML3066	HG970333.1	8801771	8801771	T	TTGGATGTAGATCTCTCCCGATTTGGTCACCACGTGATATAAGATACAGTAATATCGGTTAACTGGTAGTTACAGACTGATAGT	HG970333.1	8787233	8787316	83	INS96350
664	CS3005	HG970334.1	1394067	1394067	T	TNNNNNNNNNNNNNNNNNNNNNNNNNNNNNNNNNNNNNNNNNNNNNNNNNNNNNNNNNNNNNNNNNNNNNNNNNNNNNNNNNNN	HG970334.1	1375934	1376017	83	INS77934
665	23389	HG970335.2	4393571	4393571	T	TTATCAGCTAGTATATCGTCCCATTGTCTTTAGTCTACATTAAAGGCCTAATAATATAAGTAAACAAAGGATAACACGGTAGGA	HG970335.2	4401025	4401108	83	INS129150
666	23468	HG970335.2	4393571	4393571	T	TTATCAGCTAGTATATCGTCCCATTACCTTTAGTCTACATTAAAGGCCTAATAATATAAGTAAACAAAGGATAACACGGTAGGA	HG970335.2	4372966	4373049	83	INS102590
667	23473	HG970335.2	4393571	4393571	T	TTATCAGCTAGTATATCGTCCCATTACCTTTAGTCTACATTAAAGGCCTAATAATATAAGTAAACAAAGGATAACACGGTAGGA	HG970335.2	4370763	4370846	83	INS166499
668	23522	HG970335.2	4393571	4393571	T	TTATCAGCTAGTATATCGTCCCATTACCTTTAGTCTACATTAAAGGCCTAATAATATAAGTAAACAAAGGATAACACGGTAGGA	HG970335.2	4378658	4378741	83	INS137230
669	CML3066	HG970335.2	4393571	4393571	T	TTATCAGCTAGTATATCGTCCCATTACCTTTAGTCTACATTAAAGGCCTAATAATATAAGTAAACAAAGGATAACACGGTAGGA	HG970335.2	4429070	4429153	83	INS141488
670	FG-12	HG970335.2	4393571	4393571	T	TTATCAGCTAGTATATCGTCCCATTACCTTTAGTCTACATTAAAGGCCTAATAATATAAGTAAACAAAGGATAACACGGTAGGA	HG970335.2	4294470	4294553	83	INS535617
671	CS3005	HG970332.2	8772280	8772280	T	TNNNNNNNNNNNNNNNNNNNNNNNNNNNNNNNNNNNNNNNNNNNNNNNNNNNNNNNNNNNNNNNNNNNNNNNNNNNNNNNNNN	HG970332.2	8716824	8716906	82	INS20578
672	23468	HG970333.1	2140977	2140977	T	TCGCGCCTTTGCAGGGCCGCTCCAGGGCCGCTCCAGGGCCGCTCCAGGGCCGCTCCAGGGCCGCTCCAGGGCCGCTCCAGGGC	HG970333.1	2170079	2170161	82	INS41227
673	CML3066	HG970333.1	6332336	6332336	G	GGTGCTCAGGCTTGGGGGACTCGGGCTTCATAGGAGTCTCAGGCTTCATGGGGTGCTCAGGCTTCATGGGGTGCTCAGGCTTC	HG970333.1	6314540	6314622	82	INS83324
674	FG-12	HG970333.1	8801771	8801771	T	TTGGATGTAGATCTCTCCGATTTGGTCACCACGTGATATAAGATACAGTAATATCGGTTGACTGGTAGTTACAGATTGATAGT	HG970333.1	8708967	8709049	82	INS345097
675	23473	HG970334.1	508521	508521	A	ATGCCTGTAAGTTCTTGGATGACTCTAAGTCAATACCGTTGACTAACCGTTGTAAGTGGAGTGAAGCAACTGGAACCAGCAGA	HG970334.1	518114	518196	82	INS114946
676	CML3066	HG970334.1	7405696	7405696	G	GCTAGAGAGAGAATAATAAAACTGCAGATCATAATACTGAAACTGGCATGAAAAAAATACGGATCAACCCCATTTGCTTGTGA	HG970334.1	7517807	7517889	82	INS122515
677	CS3005	HG970334.1	7405696	7405696	G	GCTAGAGAGAGAATAATAAAACTGCAGATCATAATACTGAAACTGGCATGAAAAAAATACGGATCAACCCCATTTGCTTGTGA	HG970334.1	7864819	7864901	82	INS94321
678	23473	HG970335.2	4317292	4317292	T	TCTAGATTAGCACCAGCACACGACCAGATGACGCGTTGGACTACATCGTGAAACGCTGGCCGCTTGTAGTGCCGTAATGAACC	HG970335.2	4306721	4306803	82	INS165678
679	23473	HG970335.2	4422727	4422727	A	AGCGACAAAGGGTGCGACTACCAAACAGAATTCGTCGAACTCGGCCCCTGGGCCAGCGAAACGTTACCGAAAGGCGCCGCCGA	HG970335.2	4399834	4399916	82	INS167180
680	23522	HG970332.2	140676	140676	A	AGTGCCAGGAGAGCCTGGAACTACAGACAGCCCAACTGGGATCTCTGAGGGTGTTTCCGATAGTTCATCTGGTACTGCTACA	HG970332.2	185747	185828	81	INS1423
681	CS3005	HG970332.2	4098619	4098619	T	TNNNNNNNNNNNNNNNNNNNNNNNNNNNNNNNNNNNNNNNNNNNNNNNNNNNNNNNNNNNNNNNNNNNNNNNNNNNNNNNNN	HG970332.2	4048046	4048127	81	INS12006
682	23473	HG970332.2	7766747	7766747	T	TGGCTCACTGGCTCACTGGCTCACTGGCTCACTGGCTCACTGGCTCACTGGCTCACTGGCTCACTGGCTCACTGGTTTCACT	HG970332.2	7811376	7811457	81	INS30117
683	CML3066	HG970333.1	994396	994396	a	aAGCCTGAGCACCCTGTTGCTCCCAAGCCCGAGCCTGAGCACCCTGTTGCTCCCAAGCCCGAGCCTGAGCACCCTGCTCCTG	HG970333.1	989569	989650	81	INS58761
684	23389	HG970333.1	2713466	2713466	C	CTCATCGCCCAATTCCGGCCAGTCGGCATCGACGAGCGTGCATCCTTGCCTTGGAGGTTCCATGGGAAGTTTGCGCTCGTAC	HG970333.1	2686418	2686499	81	INS54746
685	23468	HG970333.1	2713466	2713466	C	CTCATCGCCCAATTCCGGCCAGTCGGCATCGACGAGCGTGCATCCTTGCCTTGGAGGTTCCATGGGAAGTTTGCGCTCGTAC	HG970333.1	2742180	2742261	81	INS41679
686	23473	HG970333.1	2713466	2713466	C	CTCATCGCCCAATTCCGGCCAGTCGGCATTGGCGAGCGTGCATCCTTGCCTTGGAGGTTCCATGGGAAGTTTGCGCTCGTAC	HG970333.1	2764530	2764611	81	INS70072
687	23522	HG970333.1	2713466	2713466	C	CTCATCGCCCAATTCCGGCCAGTCGGCATTGACGAGCGTGCATCCTTGCCTTGGAGGTTCCATGGGAAGTTTGCGCTCGTAC	HG970333.1	2723414	2723495	81	INS60844
688	CML3066	HG970333.1	2713466	2713466	C	CTCATCGCCCAATTCCGGCCAGTCGGCATCGACGAGCGTGCATCCTTGCCTTGGAGGTTCCATGGGAAGTTTGCGCTCGTAC	HG970333.1	2711195	2711276	81	INS60771
689	CS3005	HG970333.1	2713466	2713466	C	CTCATCGCCCAATTCCGGCCAGTCGGCATTGGCGAGCGTGCATCCTTGCCTTGGAGGTTCCATGGGAAGTTTGCGCTCGTAC	HG970333.1	2710170	2710251	81	INS45948
690	FG-12	HG970333.1	2713466	2713466	C	CTCATCGCCCAATTCCGGCCAGTCGGCATTGACGAGCGTGCATCCTTGCCTTGGAGGTTCCATGGGAAGTTTGCGCTCGTAC	HG970333.1	2604025	2604106	81	INS212628
691	23522	HG970333.1	8440329	8440329	C	CTGGATGGTTCAATAATGATTGTTGCACCATTAGAAACAATTGTTGAAGGCTCTGGATCCTCGTCGTTGGATGTAGCAGAGC	HG970333.1	8438540	8438621	81	INS90619
692	FG-12	HG970333.1	8440331	8440331	A	AGACGGCTCAACAACGATTGGCACACCATTAGAAATAACTGTTGAAGTTTCCGGATCCTCGTCGTTGGATGTAGTAGAGCTG	HG970333.1	8312897	8312978	81	INS332808
693	FG-12	HG970334.1	5823642	5823642	C	CTTGAGCGAGGGTTGGAACTCGACACTAATGGCATCTACTACGCAGTACCATCCGAACGGAACTCTAAGAAGGGGCCAGTCT	HG970334.1	5674575	5674656	81	INS416118
694	CML3066	HG970335.2	3764704	3764704	G	GAGACCACTGAGACTGCTGCCGCCACCGGAACCACCGAGACTGCTGTTGGTACTGAGACTACGGACACTGCCACTGCTGGTC	HG970335.2	3796749	3796830	81	INS135915
695	CML3066	HG970335.2	3764710	3764710	A	ACTGAGACTGCTGCCGCCACCGGAACCACCGAGACTGCTGTTGGTACTGAGACTACGGACACTGCCACTGCTGGTCAGACCA	HG970335.2	3796755	3796836	81	INS135916
696	CS3005	HG970335.2	3764710	3764710	A	ACTGAGACTGCTGCCGCCACCGGAACCACCGAGACTGCTGTTGGTACTGAGACTACGGACACTGCCACTGCTGGTCAGACCA	HG970335.2	3747525	3747606	81	INS107588
697	FG-12	HG970334.1	145806	145806	C	CGCACTGGCAGTCAATAGCCACTTTAGTATGACTGACCACCATGCGACTGACAATGTCATTTTGAGATGTTGATTTAATGT	HG970334.1	204515	204595	80	INS350063
698	23473	HG970334.1	5823643	5823643	T	TTGAGCGAGGGTTGGAACTCGACACTAATGGCATCTACTACGCAGTACCATCCGAACGGAACTCTAAGAAGGGGCCAGTCT	HG970334.1	5832724	5832804	80	INS128776
699	23468	HG970335.2	1895518	1895518	t	tTTCTTTCTTTCTTTCTTTCTTTCTTTCTTTCTTTCTTTCTTTCTTTCTTTCTTTCTTTCTTTCTTTCTTTCTTTCTTTCT	HG970335.2	1886218	1886298	80	INS96423
700	23522	HG970335.2	7585806	7585806	A	ATATCTCACCATCCTTTATTGTTGAAATTATTGTTGAACTACTGATACCGTTCTGCTAAGGGCACCCTTCTTGGATGACTC	HG970335.2	7582822	7582902	80	INS150267
701	CML3066	HG970335.2	7585806	7585806	A	ATATCTCACCATCCTTTATTGTTGAAATTATTGTTGAACTACTGATGCCGTTCTGCTAAGGGCACCCTTCTTGGATGACTC	HG970335.2	7612531	7612611	80	INS154626
702	CS3005	HG970335.2	7585806	7585806	A	ATATCTCACCATCCTTTATTGTTGAAATTATTGTTGAACTACTGATACCGTTCTGCTAAGGGCACCCTTCTTGGATGACTC	HG970335.2	7525107	7525187	80	INS119962
703	23473	HG970332.2	249636	249636	T	TGCATCATAGCTGAACTCTATTTTCTCATTTTTAGAACACGGCATCGGCGTCTTTTCATGCGCTGAACACCGATCTCAAC	HG970332.2	305622	305701	79	INS2215
704	CML3066	HG970334.1	307422	307422	C	CTGTGACAACGAAGTTTATGATCTCCAGATGGAAGATCGTCTACTGCATCGCGCCTGTCCTGTCGTCCTGTGGCTAGCTG	HG970334.1	382094	382173	79	INS101573
705	FG-12	HG970335.2	1616092	1616092	T	TGAGGGTTTAAATGAAGGTGAAATCAACGGAGAAAATTAATAGCAGCATGAGAAAGACACGAGTCATCATTTTCACAGAG	HG970335.2	1575766	1575845	79	INS496048
706	FG-12	HG970332.2	115443	115443	G	GATTCACAAGTATCAAAATAATAGAGAGCCAGTATTCAAGGAAATTGCTATCAAGTCTGATGCGAAATTTACATAAAAA	HG970332.2	108214	108292	78	INS2868
707	23468	HG970332.2	115452	115452	G	GTATCAAGATAATAGAGAGCCAGTATTCAAGGAAATTGCTATCAAGTCTGATGCGAAATTTACATAAAAAAGCCACAAG	HG970332.2	180122	180200	78	INS994
708	23473	HG970332.2	115452	115452	G	GTATCAAAATAATAGAGAGCCAGTATTCAAGGAAATTGCTATCAAGTCTGATGCGAAATTTACATAAAAAAACCACAAG	HG970332.2	140701	140779	78	INS870
709	23522	HG970332.2	115452	115452	G	GTATCAAAATGATAGAGAGCCAGTATTCAAGGAAATTGCTATCAAGTCTGATGCGAAATTTACATAAAAAAGCCACAAG	HG970332.2	160380	160458	78	INS1005
710	CML3066	HG970332.2	115452	115452	G	GTATCAAAATAATAGAGAGCCAGTATTCAAGGAAATTGCTATCAAGTCTGATGCGAAATTTACATAAAAAAGCCACAAG	HG970332.2	146115	146193	78	INS1133
711	23389	HG970332.2	5264152	5264152	T	TCGACGGGAGCAGTGCCGGTGGGAGCGGACTCGGTAGCAGTGTCGACGGGAGCAGTGCCGGTGGGAGCGGACTCGGTAG	HG970332.2	5296747	5296825	78	INS11698
712	23389	HG970332.2	5711055	5711055	t	tCTCATCCTCATCCTCATCCTCATCCTCATCCTCATCCTCATCCTCATCCTCATCCTCATCCTCATCCTCATCCTCATC	HG970332.2	5742896	5742974	78	INS13148
713	FG-12	HG970333.1	4245850	4245850	G	GGTTCGTCGTGAGAGTCTGGTCTCTAGATCGTACAAAGTCACTCTAAGCTCTCACATTGTAGGTAACATAGCACAGCAG	HG970333.1	4132023	4132101	78	INS237827
714	23473	HG970334.1	7121252	7121252	A	AATGCGTGAGAAGGTTATTGTTTAGGTTGATGATTAAGTTCTTGGCACGTGTGGATCCTTAATTCTAAGTGAAATGAGA	HG970334.1	7127316	7127394	78	INS140933
715	23473	HG970335.2	6543121	6543121	G	GGACCTTCTGGTTCTACCAACATGCCTTCTGGACCTTCTGGACCTTCTGGTTCTACCAACATGCCTTCTGGACCTTCTG	HG970335.2	6514051	6514129	78	INS175734
716	CS3005	HG970332.2	1846700	1846700	C	CNNNNNNNNNNNNNNNNNNNNNNNNNNNNNNNNNNNNNNNNNNNNNNNNNNNNNNNNNNNNNNNNNNNNNNNNNNNNN	HG970332.2	1796287	1796364	77	INS9362
717	23473	HG970333.1	418688	418688	A	ACGAGGACCCGACCCAAGAACGAGGACCCGACCCAAGAACGAGGACCCGACCCAAGAACGAGGACCCGACCCAAGAA	HG970333.1	471574	471650	76	INS59193
718	FG-12	HG970332.2	515195	515195	C	CAACAACAACTTCAACAACAACCCTAGCAACAGCGACCGCAGGAGCAACCACAGCAAGACCAGCAAGAAAGACAGT	HG970332.2	445371	445446	75	INS13019
719	23389	HG970332.2	515201	515201	C	CAACTTCAACAACAACCCTAGCAACAGCGACCGCAGGAGCAACCACAGCAAGACCAGCAAGAAAGACAGAAACAAC	HG970332.2	544756	544831	75	INS6618
720	23468	HG970332.2	515201	515201	C	CAACTTCAACAACAACCCTAGCAACAGCGACCGCAGGAGCAACCACAGCAAGACCAGCAACAAAGACAGAAACAAC	HG970332.2	570367	570442	75	INS6065
721	23473	HG970332.2	515201	515201	C	CAACTTCAACAACAACCCTAGCAACAGCGACCGCAGGAGCAACCACAGCAAGACCAGCAAGAAAGACAGAAACAGC	HG970332.2	569361	569436	75	INS5566
722	23522	HG970332.2	515201	515201	C	CAACTTCAACAACAACCCTAGCAACAGCGACCGCAGGAGCAACCACAGCAAGACCAGCAAGAAAGACAGAAACAAC	HG970332.2	555335	555410	75	INS5889
723	CML3066	HG970332.2	515201	515201	C	CAACTTCAACAACAACCCTAGCAACAGCGACCGCAGGAGCAACCACAGCAAGACCAGCAAGAAAGACAGAAACAAC	HG970332.2	540394	540469	75	INS6729
724	CS3005	HG970332.2	515201	515201	C	CAACTTCAACAACAACCCTAGCAACAGCGACCGCAGGAGCAACCACAGCAAGACCAGCAAGAAAGACAGAAACAAC	HG970332.2	465011	465086	75	INS6570
725	FG-12	HG970333.1	2451670	2451670	T	TCTATCATGATACGTACACACTTGGTCGTCAGTTCCCACGCCGGACTCTTCTTCCAGACTAACCGCTAGCTAACGG	HG970333.1	2348054	2348129	75	INS210309
726	CS3005	HG970333.1	2903711	2903711	G	GACAAGCCCCATATCTCGGCCGGCCCTTTAAAATCGAATGACGAAGCTCACAGACTAAATTGTACGCCTCTAGAAA	HG970333.1	2900513	2900588	75	INS46663
727	FG-12	HG970333.1	3479978	3479978	T	TTTGTTCATCCAACGCCAGTGGTAATCCTTTCGGCTCAGTCTCAGGAGGACAGCCTAGCACTGGTGGCAGTCTCTT	HG970333.1	3385910	3385985	75	INS220240
728	23473	HG970333.1	3479982	3479982	T	TTTGTCCAACGCCAGTGGTAATCCTTTCGGCTCAGTCTCAGGAGGACAGCCTAGCACTGGTGGCAGTCTCTTTGGT	HG970333.1	3542077	3542152	75	INS73735
729	23389	HG970333.1	3479990	3479990	A	ACGCCAGTGGTAATCCTTTCGGCTCAGTCTCAGGAGGACAGCCTAGCACTGGTGGCAGTCTCTTTGGTTCGTCCAA	HG970333.1	3460524	3460599	75	INS58255
730	23468	HG970333.1	3479990	3479990	A	ACGCCAGTGATAATCCTTTCGGCTCAGTCTCAGGAGGACAGCCTAGCACTGGTGGCAGTCTCTTTGGTTCGTCCAA	HG970333.1	3527941	3528016	75	INS43838
731	23522	HG970333.1	3479990	3479990	A	ACGCCAGTGGTAATCCTTTCGGCTCAGTCTCAGGAGGACAGCCTAGCACTGGTGGCAGTCTCTTTGGTTCGTCCAA	HG970333.1	3490118	3490193	75	INS63943
732	CS3005	HG970333.1	3479990	3479990	A	ACGCCAGTGGTAATCCTTTCGGCTCAGTCTCAGGAGGACAGCCTAGCACTGGTGGCAGTCTCTTTGGTTCGTCCAA	HG970333.1	3413696	3413771	75	INS48493
733	CS3005	HG970335.2	2880867	2880867	C	CNNNNNNNNNNNNNNNNNNNNNNNNNNNNNNNNNNNNNNNNNNNNNNNNNNNNNNNNNNNNNNNNNNNNNNNNNNN	HG970335.2	2861622	2861697	75	INS106633
734	23468	HG970335.2	7041598	7041598	C	CTCTCTACAAACACGATCCCTACCAACACAGTCACTACAGGTACACTCTCCACAAACACTCTTTCAACAAACACGA	HG970335.2	7013141	7013216	75	INS109939
735	23389	HG970335.2	7041610	7041610	A	ACGATCCCTACCAACACAGTCACTACAGGTACACTCTCCACAAACACTCTTTCAACAAACACGATCTCTACAAACA	HG970335.2	7069982	7070057	75	INS137007
736	23473	HG970335.2	7041610	7041610	A	ACGATCCCTACCAACACAGTCACTACAGGTACACTCTCCACAAACACTCTTTCAACAAACACGATCTCTACAAACA	HG970335.2	7012875	7012950	75	INS177100
737	23522	HG970335.2	7041610	7041610	A	ACGATCCCTACCAACACAGTCACTACAGGTACACTCTCCACAAACACTCTTTCAACAAACACGATCTCTACAAACA	HG970335.2	7041021	7041096	75	INS145745
738	CML3066	HG970335.2	7041610	7041610	A	ACGATCCCTACCAACACAGTCACTACAGGTACACTCTCCACAAACACTCTTTCAACAAACACGATCTCTACAAACA	HG970335.2	7078181	7078256	75	INS149964
739	CS3005	HG970335.2	7041610	7041610	A	ACGATCCCTACCAACACAGTCACTACAGGTACACTCTCCACAAACACTCTTTCAACAAACACGATCTCTACAAACA	HG970335.2	6989211	6989286	75	INS115654
740	23389	HG970335.2	7585806	7585806	A	ATATCTCACCATCCTTTATTGTTGAAATTATTGTTGAACTACTGATACCGTTCTGCTAAGGGCACCCTTCTTGGAT	HG970335.2	7615260	7615335	75	INS140798
741	23473	HG970335.2	7585806	7585806	A	ATATCTCACCATCCTTTATTGTTGAAATTATTGTTGAACTACTGATACCGTTCTGCTAAGGGCACCCTTCTTGGAT	HG970335.2	7541373	7541448	75	INS182291
742	FG-12	HG970332.2	5626062	5626062	G	GCTGTCTAACCTCACCCTCAACGACCTTGCCGATGGTGTCTCCTTGTCGTTAATGAGACCACCCTCCTTGTCGAC	HG970332.2	5468711	5468785	74	INS61693
743	23389	HG970332.2	7278434	7278434	C	CCATCCTCTTGTATGGAGTCTGGCCCTGCGTCTATACAACAGTTATCTGCCACCGCAGAGTAGCCTTTGGCCTCC	HG970332.2	7301819	7301893	74	INS18466
744	23473	HG970332.2	7278434	7278434	C	CCATCCTCTTGTATGGAGTCTGGCCCTGCGTCTATACAACAGTTATCTGCCACCGCAGAGTAGCCTTTGGCCTCC	HG970332.2	7328648	7328722	74	INS25379
745	CS3005	HG970332.2	7278434	7278434	C	CCATCCTCTTGTATGGAGTCTGGCCCTGCGTCTATACAACAGTTATCTGCCACCGCAGAGTAGCCTTTGGCCTCC	HG970332.2	7221720	7221794	74	INS17647
746	CML3066	HG970332.2	10408781	10408781	t	tACATACATACATACATACATACATACATACATACATACATACATACATACATACATACATACATACATACATAC	HG970332.2	10476441	10476515	74	INS32441
747	CML3066	HG970335.2	6078267	6078267	g	gAAATAAATAGTCTAAAGAGTATAGTCTAAATGACATAAAATAAATAGTCTAAAGAGTATAGTCTAAATGACATA	HG970335.2	6115205	6115279	74	INS147456
748	FG-12	HG970332.2	4575504	4575504	T	TGGAGCGCAAGATGTGGATCGTCCTGCTGGCTTGGGTGTTTCGAACCATGAGACGTTTTCAAGTTCCAAAACGA	HG970332.2	4436830	4436903	73	INS50519
749	CS3005	HG970332.2	1911967	1911967	a	aNNNNNNNNNNNNNNNNNNNNNNNNNNNNNNNNNNNNNNNNNNNNNNNNNNNNNNNNNNNNNNNNNNNNNNNN	HG970332.2	1861641	1861713	72	INS9418
750	23389	HG970332.2	3225280	3225280	T	TGGTATCGAGGATCCTCTTGGTATCGAGGATCCTCTTGGTATCGAGGATCCTCTTGGTATCGAGGATCCTCTT	HG970332.2	3255670	3255742	72	INS9947
751	23468	HG970332.2	7287284	7287284	T	TCTTAGCTAAAGTGTCTAGCTTCATTGATACGTAAACCAATATCCTTGAACAAGAAGCATTTCTCAACGAATG	HG970332.2	7326907	7326979	72	INS14587
752	23468	HG970332.2	9792709	9792709	g	gGCGCTGGCTCTTCAGCAGGCGCTGGCTCTTCAGCAGGCGCTGGCTCTTCAGCAGGCGCTGGCTCTTCAGCAG	HG970332.2	9873013	9873085	72	INS18947
753	CML3066	HG970333.1	168729	168729	T	TGATACTTCCCAATCCCAAGGTGGTGGCTCAGGAAGGACCAACAGTAATGCTGCTGCTGCTCAACCCGAGTCC	HG970333.1	149448	149520	72	INS49351
754	23468	HG970333.1	795100	795100	C	CACAGCTCCCACAGCTCCCACAGCTCCCACAGCTCCCACAGCTCCCACAGCTCCCAGAGTCCCGACTGTCCCG	HG970333.1	821785	821857	72	INS39281
755	FG-12	HG970333.1	1976994	1976994	g	gACGATGAGCCCCAAAAGACAACCTCGAGGCGATCTCGCAATCGAAACGCGGTTGTCGACAGTGATGATGAGG	HG970333.1	1881271	1881343	72	INS206428
756	23468	HG970333.1	5037989	5037989	t	tCCTTATCCTTATCCTTATCCTTATCCTTATCCTTATCCTTATCCTTATCCTTATCCTTATCCTTATCCTTAT	HG970333.1	5084052	5084124	72	INS50574
757	CS3005	HG970335.2	1621669	1621669	g	gNNNNNNNNNNNNNNNNNNNNNNNNNNNNNNNNNNNNNNNNNNNNNNNNNNNNNNNNNNNNNNNNNNNNNNNN	HG970335.2	1604559	1604631	72	INS105200
758	23468	HG970335.2	4105852	4105852	t	tCGGGCTTCTTGGGCTTCTCGTGGTGAGGCTTGGGAGCCTTGGGAGCCTCGTAAGAAGGCTTCTTGGGAGTCT	HG970335.2	4095783	4095855	72	INS99308
759	23522	HG970335.2	4105861	4105861	T	TTGGGCTTCTCGTGGTGAGGCTTGGGAGCCTTGGGAGCCTCGTAAGAAGGCTTCTTGGGAGTCTCAGGCTTCT	HG970335.2	4085301	4085373	72	INS134496
760	23522	HG970335.2	5059657	5059657	a	aAGAAATTAATAAATTAAAAGAAATTAATAAATTAAAAGAAATTAATAAATTAAAAGAAATTAATAAATTAAA	HG970335.2	5063191	5063263	72	INS141289
761	FG-12	HG970333.1	2664302	2664302	G	GAACGAATGCATAGCAAGAAGCCACTTCCGCATATCTTAAAGAAGGGAGGGATCTAGGTTGTTGTTAGATGC	HG970333.1	2555175	2555246	71	INS212160
762	23389	HG970333.1	3319677	3319677	A	AATAGTAAAGTTAAATATAAATTAAAGTTTTACTTACTTTTATAAGGAATATAATATAAATAAGAATAAAAT	HG970333.1	3307446	3307517	71	INS57438
763	23473	HG970333.1	3319677	3319677	A	AATAGTAAAATTAAATATAAATTAAAGTTTTACTTACTTTTATAAGGAATATAATATAAATAAGAATAAAAT	HG970333.1	3382265	3382336	71	INS73348
764	23522	HG970333.1	3319677	3319677	A	AATAGTAAAGTTAGATATAAATTAAAGTTTTACTTACTTTTATAAGGAATATAATATAAATAAGAATAAAAT	HG970333.1	3337113	3337184	71	INS63213
765	FG-12	HG970333.1	8516926	8516926	G	GCAGGGGCTAATGTTTCGAAACTAAAATCTCTTATCTGGAGATCAGTGTAGCGGAAATACATAATTGCGGAC	HG970333.1	8376872	8376943	71	INS335207
766	FG-12	HG970332.2	1026164	1026164	G	GCGTCAGTCGTCAGTCGTCAGTCGTCAGTCGTCAGTCGTCAGTCGTCAGTCGTCAGTCGTCATTCGTCATT	HG970332.2	953895	953965	70	INS22441
767	23389	HG970333.1	520987	520987	A	ACTCATCACCGACCTTCTTGCAAGAGCACTGTCGCTTATCGAGGGCTGTCACGTCTCGCTTGCTAGGGCAC	HG970333.1	500063	500133	70	INS47889
768	FG-12	HG970333.1	521023	521023	T	TATCGAGGGATGTCACGTCTCGCTTGCTAGGGCACTTAGGACCACTGCAAAACCATTCATCGCCGACCTTC	HG970333.1	471453	471523	70	INS182369
769	23473	HG970334.1	1074118	1074118	C	CTTGCCAGTGCTTGCCAGTGCTTGCCAGTGCTTGCCAGTGCTTGCCAGTGCTAGACAGTGCTTGCCAGTGC	HG970334.1	1081756	1081826	70	INS116684
770	FG-12	HG970334.1	2485033	2485033	C	CCTTTCCTCTCCTTTCCTCTCCTTTCCTCTCCTTTCCTCTCCTTTCCTCTCCTTTCCTCTCCTTTCCTCTC	HG970334.1	2398303	2398373	70	INS386233
771	23473	HG970334.1	3966045	3966045	G	GCTTTGCGTTGCTTTGCGTTGCTTTGCGTTGCTTTGCGTTGCTTTGCGTTGCTTTGCGTTGCTTTGCGTTG	HG970334.1	3974209	3974279	70	INS123594
772	CS3005	HG970332.2	89662	89662	t	tTTTTTTTTTTTTTTTTTTTTTTTTTTTTTTTTTGAGACGGAGTCTCGCTCTGTCGCCCAGGCTGGAGTG	HG970332.2	42765	42834	69	INS1019
773	FG-12	HG970332.2	5304697	5304697	A	ACTTCCAAGCCTGTTGACAATACCACTTCCAAGCCTGTCGAAGATTCCACCTCCAAGCCTATCGATAATA	HG970332.2	5149367	5149436	69	INS57136
774	23468	HG970333.1	222559	222559	G	GGACTTCCATGTACTTATTCATCCGGTTGTAGGTGAGCCAGCGACCATCCACGACAGGGACCAAGTGAGC	HG970333.1	257169	257238	69	INS32653
775	23473	HG970333.1	222559	222559	G	GGATTTCCATGTACTTATTCATCCGGTTGTAGGTGAGCCAGCGACCATCCACGACAGGGACCAAGTGAGC	HG970333.1	293720	293789	69	INS55551
776	23522	HG970333.1	222559	222559	G	GGATTTCCATGTACTTATTCATCCGGTTGTAGGTGAGCCAGCGACCATCCACGACAGGGACCAAGTGAGC	HG970333.1	243694	243763	69	INS48319
777	FG-12	HG970333.1	222560	222560	G	GATTTCCATGTACTTATTCATCCGGTTGTAGGTGAGCCAGCAACCATCCACGACAGGGACCAAGTGAGCG	HG970333.1	190847	190916	69	INS172412
778	23389	HG970333.1	222564	222564	T	TCCATGTACTTATTCATCCGGTTGTAGGTGAACCAGCGACCATCCACGACAGGGACCAAGTGAGCGACTT	HG970333.1	212293	212362	69	INS44217
779	23389	HG970333.1	8213079	8213079	T	TCTCGAGGACATTGACAAAAAGGCCAATCGTATCCTCAATGTTGCTATGCGTTCCAGCCTCAACTCGTTC	HG970333.1	8186428	8186497	69	INS79953
780	23522	HG970333.1	8213079	8213079	T	TCTCGAGGACATTGACAAAAAGGCCAATCGTATCCTCAATGTTGCTATGCGTTCCAGCCTCAACTCGTTC	HG970333.1	8208532	8208601	69	INS87684
781	CML3066	HG970333.1	8213079	8213079	T	TCTCGAGGACATTGACAAAAAGGCCAATCGTATCCTCAATGTTGCTATGCGTTCCAGCCTCAACTCGTTC	HG970333.1	8201660	8201729	69	INS88932
782	FG-12	HG970333.1	8576606	8576606	A	ATTGCCCAGCTGAACCTTATATTAGGGCAGGGTAGGGCAAGGCGAAAAATAGGTCCTGTGTGAGCATTGG	HG970333.1	8443400	8443469	69	INS337272
783	FG-12	HG970334.1	2832598	2832598	T	TTCCCTGGTTGCAGCACCTCCCAAGCTTTGGACAACTCCCCAAGACTCGATCTGGCCTTCAATTTTGAGG	HG970334.1	2739117	2739186	69	INS388996
784	23389	HG970334.1	6550028	6550028	A	AGAATTAGCAAAGCCCGCCTCGCAACATTGTTGCATGAGAGCTGCCAATTCAGCGCGACGCAGCAATGGG	HG970334.1	6579668	6579737	69	INS101851
785	FG-12	HG970335.2	2364740	2364740	A	AGGAGGCCAGGGAGGCCAGGGAGGCCAGGGAGGCCAGGAGGCCAGGGAGGCCAGGAGGCCAGGAGGCCAG	HG970335.2	2306943	2307012	69	INS502004
786	23473	HG970332.2	8995176	8995176	T	TATTAAGAATTTTTATTATTTACTTTTTAAAAGAATAATAAATATAAAAGAATTTATATATATTTTTTA	HG970332.2	9042566	9042634	68	INS34026
787	CML3066	HG970333.1	938700	938700	C	CATTCCAGTTTCCTGGTCATTCCAGTTTCCTGGTCATTCCAGTTTCCTGGTCATTCCAGTTTCCTGGTC	HG970333.1	933832	933900	68	INS58615
788	FG-12	HG970333.1	2451675	2451675	A	ACTCAACGTATTTAATTAATCACTGCCAACTCCAATGTATATTAACGCACGCCCTTGTTTGTTTACTCG	HG970333.1	2348134	2348202	68	INS210310
789	23389	HG970333.1	3318895	3318895	A	ACAGCTATTTTATTAATATTAACCTTATAGCTAAATTAGACCTTATAGCTTTTATAAGGCTATATAATC	HG970333.1	3306606	3306674	68	INS57420
790	23473	HG970333.1	3318895	3318895	A	ATAGCTATTTTATTAATATTAACCTTATAGCTATATTAGACCTTATAGCTTTTATAAGGCTATATAATC	HG970333.1	3381416	3381484	68	INS73328
791	23522	HG970333.1	3318902	3318902	T	TTTTATTAATATTAACCTTATAGCTAAATTAGACCTTATAGCTTTTATAAGGCTATATAATCTAGCTAT	HG970333.1	3336280	3336348	68	INS63196
792	FG-12	HG970333.1	3698935	3698935	A	AATTTACATGAGAATGTTTCTCCGATACCCCTGATATAGACACACTATGTTCTAACCTGACATAGAAAA	HG970333.1	3601987	3602055	68	INS223888
793	23473	HG970334.1	924612	924612	c	cAATCACACACACAATCACACACACAATCACACACACTCTCTCTCTCTCAGACTCTGATTCACACACAC	HG970334.1	932195	932263	68	INS116525
794	23522	HG970334.1	5404953	5404953	A	AAGAATTAAATTTAATATATAATTAAATTTAATATATAATTAAATTTAATATATAATTAAATTTAATAT	HG970334.1	5545974	5546042	68	INS108845
795	23468	HG970334.1	7543591	7543591	A	AGCCGATGCCAATGCTGCTGCGCTCGAGGCAGCAGCTGAGGGAGGTCATCTTGAGGTTGTTGAGAAGCT	HG970334.1	7617671	7617739	68	INS87373
796	23468	HG970332.2	7287287	7287287	T	TGTCATCTCTTATCTTATGGTCAGACATCCACCCTTCACCATATAACATTCCATCTCGTCTCAATACC	HG970332.2	7326982	7327049	67	INS14588
797	23473	HG970333.1	4159062	4159062	A	AGCACTCTCTTCATTATCTCTATCACTCCTACCTCTAGCTCTTCTGCCTCCTTCCATCGGCCTTGGTT	HG970333.1	4211946	4212013	67	INS79093
798	23473	HG970333.1	4235185	4235185	A	AGTCGGCTAGGGGTCAAACGCCCAAATTCGCCATAGCAACGTCGTACGAACCATCAAATTGATAAAAG	HG970333.1	4288136	4288203	67	INS79938
799	23522	HG970333.1	4235185	4235185	A	AGTCGGCTAGGGGTCAAACGCCCAAATTCGCCATAGCAACGTCGTACGAACCATCAAATTGATAAAAG	HG970333.1	4239558	4239625	67	INS69866
800	CML3066	HG970333.1	4235185	4235185	A	AGTCGGCTAGGGGTCAAACGCCCAAATTCGCCATAGCAACGTCGTACGAACCATCAAATTGATAAAAG	HG970333.1	4234724	4234791	67	INS70034
801	CS3005	HG970333.1	4235185	4235185	A	AGTCGGCTAGGGGTCAAACGCCCAAATTCGCCATAGCAACGTCGTACGAACCATCAAATTGATAAAAG	HG970333.1	4169803	4169870	67	INS53757
802	23473	HG970334.1	5239978	5239978	T	TAGAAGAAAACCAGCTGGAGCTGAAAGAGCAGGCGACGTCTTCTGGTCGAGGCGCAGGCTTGACCGAT	HG970334.1	5247547	5247614	67	INS126295
803	23522	HG970334.1	5239978	5239978	T	TAGAAGAAAACCAGCTGGAGCTGAAAGAGCAGGCGACGTCTTCTGGTCGAGGCGCAGGCTTGACCGAT	HG970334.1	5371925	5371992	67	INS107713
804	CML3066	HG970334.1	5239978	5239978	T	TAGAAGAAAACCAGCTGGAGCTGAAAGAGCAGGCGACGTCTTCTGGTCGAGGCGCAGGCTTGACCGAT	HG970334.1	5311400	5311467	67	INS109986
805	FG-12	HG970334.1	5239978	5239978	T	TAGAAGAAAACCAGCTGGAGCTGAAAGAGCAGGCGACGTCTTCTGGTCGAGGCGCAGGCTTGACCGAT	HG970334.1	5096228	5096295	67	INS411755
806	23389	HG970332.2	593027	593027	t	tACATACATACATACATACATACATACATACATACATACATACATACATACATACATACATACATAC	HG970332.2	623127	623193	66	INS7440
807	23522	HG970332.2	5961233	5961233	G	GAACTCGAATGATTTCGGCATCCTTGTTCCTTCCGAGTTCACTCAGTTCGTCTTGCTTCTCCTTTTT	HG970332.2	5984261	5984327	66	INS16093
808	23389	HG970332.2	5961236	5961236	C	CTCGAATGATTTCGGCATCCTTGTTCCTTCCGAGTTCACTCAGTTCGTCTTGCTTCTCCTTTTTAAC	HG970332.2	5993108	5993174	66	INS14959
809	23473	HG970332.2	5961236	5961236	C	CTCGAATGATTTCGGCATCCTTGTTCCTTCCGAGTTCACTCAGTTCGTCTTGCTTCTCCTTTTTAAC	HG970332.2	6019728	6019794	66	INS20263
810	FG-12	HG970333.1	168774	168774	T	TTCTGCTGCTGCTCAACCTGAATCGGATACTTCCCAATCCCCAGGTGGTGGCTCAGGTCAGACCAGC	HG970333.1	139317	139383	66	INS170472
811	FG-12	HG970333.1	4235185	4235185	A	AGTCGGCTAGGGTCAGACGCCCAAATTCGCCATAGCAGCGTCGTACGAACCATCAAATTGATAAATG	HG970333.1	4122530	4122596	66	INS237462
812	FG-12	HG970334.1	145809	145809	T	TAGAGAAAATGGTAGAAATGAGGACAGATCCTGAAGTGGGAGATCAAAGGAATGTGTCCAGCAAAGA	HG970334.1	204598	204664	66	INS350064
813	23468	HG970334.1	3207701	3207701	c	cCAACACCAACACCAACACCAACACCAACACCAACACCAACACCAACACCAACACCAACACCAACAC	HG970334.1	3221124	3221190	66	INS72517
814	23468	HG970335.2	4253186	4253186	C	CCCTGAAGACAAGGTTTCCATCATAAATCATACTTTTTGAGCATTATGACTCCAATGCTCTCACGAG	HG970335.2	4243069	4243135	66	INS100586
815	23522	HG970335.2	4253186	4253186	C	CCCTGAAGACAAGGTTTCCATCATAAATCATACTTTTTGAGCATTATGACTCCAATGCTCTCACGAG	HG970335.2	4239528	4239594	66	INS135706
816	CML3066	HG970335.2	4253186	4253186	C	CCCTGAAGACAAGGTTTCCATCATAAATCATACTTTTTGAGCATTATGACTCCAATGCTCTCACGAG	HG970335.2	4293164	4293230	66	INS139165
817	23473	HG970332.2	34757	34757	T	TAGTAAGCTTTAATATAAAGCTTATAATATCTAAAGTAAGCTATAAGGTAGGCTTACTTATATAAG	HG970332.2	53972	54037	65	INS432
818	23522	HG970332.2	34766	34766	T	TTAATATAAAGCTTATAATATCTAAAGTAAGCTATAAGGTAGGCTTACTTATATAAGAGTAAGCTC	HG970332.2	71576	71641	65	INS328
819	CML3066	HG970332.2	9397783	9397783	t	tCCGTGAAACTCCATACACCCCATACACCACCCGTCCCAACAAACATATCAGAAAGTGGTCATGAT	HG970332.2	9465735	9465800	65	INS31436
820	23473	HG970334.1	27460	27460	A	AATAGATAAATAGATAAATAGATAAATAGATAAATAGATAAATAGATAAATAGATAAATAGATAA	HG970334.1	45799	45863	64	INS109327
821	FG-12	HG970335.2	551653	551653	G	GATCGCCGGTCCCGAAACCATCTCTAATACTCCCACAGTGCAACGAAATCACGCCAGAGGAATCC	HG970335.2	530679	530743	64	INS485962
822	23522	HG970335.2	4594534	4594534	C	CGGAAAGCCGTAAAAGATTCAGGTTGGTGATCGTGAATGGGCGACAGTGATCCAGGGGATCATTA	HG970335.2	4598070	4598134	64	INS139947
823	CML3066	HG970335.2	4594534	4594534	C	CGGAAAGCCGTAAAAGATTCAGGTTGGTGATCGTGAATGGGCGACAGTGATCCAGGGGATCATTA	HG970335.2	4628874	4628938	64	INS144198
824	CS3005	HG970335.2	4594534	4594534	C	CGGAAAGCCGTAAAAGATTCAGGTTGGTGATCGTGAATGGGCGACAGTGATCCAGGGGATCATTA	HG970335.2	4587055	4587119	64	INS113915
825	23389	HG970335.2	6892930	6892930	C	CTTCGTTTAACAGCTCCTTCATTCACCAGCTTCTTCATTCCGCAGCTCCTTCGTTTAACAGCTTC	HG970335.2	6921029	6921093	64	INS136746
826	23468	HG970335.2	6892930	6892930	C	CTTCGTTTAACAGCTCCTTCATTCACCAGCTTCTTCATTCCGCAGCTCCTTCGTTTAACAGCTTC	HG970335.2	6864236	6864300	64	INS109828
827	CML3066	HG970335.2	6892930	6892930	C	CTTCGTTTAACAGCTCCTTCATTCACCAGCTTCTTCATTCCGCAGCTCCTTCGTTTAACAGCTTC	HG970335.2	6929292	6929356	64	INS149670
828	CS3005	HG970335.2	6892930	6892930	C	CTTCGTTTAACAGCTCCTTCATTCACCAGCTTCTTCATTCCGCAGCTCCTTCGTTTAACAGCTTC	HG970335.2	6840284	6840348	64	INS115416
829	23389	HG970332.2	2558717	2558717	A	ACACAATATACACAATATACACAATATACACAATATACACAATATACACAATATACACAATATA	HG970332.2	2588726	2588789	63	INS9237
830	FG-12	HG970332.2	2731024	2731024	C	CTGTTATGATGAGTTAGCATAAATTATTCGTCTTGTAGGGATTTTCCCCAAAGCTTTATGGATT	HG970332.2	2625021	2625084	63	INS35699
831	23389	HG970332.2	5382706	5382706	g	gCCAACAGCCAACAGCCAACAGCCAACAGCCAACAGCCAACAGCCAACAGCCAACAGCCAACAG	HG970332.2	5415225	5415288	63	INS11918
832	23473	HG970332.2	5627552	5627552	t	tCTTCGGGGATGTCCTTAGCCTCCTCGGAAGCGTCCTTGGCCTCTTCGGGGATGTCCTTAGCCT	HG970332.2	5682666	5682729	63	INS17527
833	23473	HG970334.1	6798412	6798412	C	CATTGATGTTGTGAAATTTTCAGGAGGAGACGCGTTGACGCGACAGTGGATGAAAAATAGAGAT	HG970334.1	6799519	6799582	63	INS133940
834	23389	HG970335.2	4581799	4581799	G	GCATAATAAACAGAGTTAAACTGTCCTTATTCGACCTACATAAAATCTCATATATATATACACT	HG970335.2	4608815	4608878	63	INS130840
835	23468	HG970335.2	4581799	4581799	G	GCATAATAAACAGAGTTAAACTGACCTTATTCGACCTACGTAAAACCTCATATATATATACACT	HG970335.2	4558986	4559049	63	INS105178
836	23522	HG970335.2	4581799	4581799	G	GCATAATAAACAGAGTTAAACTGACCTTATTCGACCTACATAAAACCTCATATATATATACACT	HG970335.2	4584997	4585060	63	INS139667
837	FG-12	HG970335.2	7417650	7417650	A	AATGACCAACTACATTCATGGTGGCCATGAGCCTTCTTCGACTTGAAATGCTTGGGAAGTTCCG	HG970335.2	7278798	7278861	63	INS576525
838	CS3005	HG970332.2	1533488	1533488	G	GNNNNNNNNNNNNNNNNNNNNNNNNNNNNNNNNNNNNNNNNNNNNNNNNNNNNNNNNNNNNNN	HG970332.2	1483859	1483921	62	INS9181
839	FG-12	HG970334.1	3486880	3486880	T	TTCATGATGTTTTTATGGTGTTCCACAAACATTGCATTCTATTCTCATCTCCTTCAACAAACA	HG970334.1	3382008	3382070	62	INS396910
840	FG-12	HG970333.1	3975635	3975635	G	GAGTTGCACAATTATACTTTGCATGTTCTATGACTCTCGATGCAGGGCAACAGATTCTTTTA	HG970333.1	3879240	3879301	61	INS230747
841	23389	HG970333.1	5729563	5729563	G	GAGTTGGTATATTGCATACCGTTCAGAATGCTGGGTAGGCCTCCTGCATATCGGTCAGAATC	HG970333.1	5702181	5702242	61	INS72910
842	23522	HG970333.1	5729563	5729563	G	GAGTTGGTATATTGCATACCGTTCAGAATGCTGGGTAGGCCTCCAGCATATCGGTCAGAATC	HG970333.1	5720417	5720478	61	INS79557
843	CML3066	HG970333.1	5729563	5729563	G	GAGTTGGTATATTGCATACCGTTCAGAATGCTGGGTAGGCCTCCTGCATATCGGTCAGAATC	HG970333.1	5715458	5715519	61	INS78711
844	CS3005	HG970333.1	5729563	5729563	G	GAGTTGGTATATTGCATACCGTTCAGAATGCTGGGTAGGCCTCCTGCATATCGGTCAGAATC	HG970333.1	5676282	5676343	61	INS60051
845	FG-12	HG970333.1	6019650	6019650	G	GGTCCTTCGAGTTAATGAAACACGACTTCCGACATTGACAGGTCTATAATTTGTTCCATGCT	HG970333.1	5904012	5904073	61	INS285815
846	FG-12	HG970333.1	6032517	6032517	T	TGAGCAAGGCTGCTATGATCTCACAATTTAGTATCTTGTATCTTTGCCAGCCAACCTTCTTG	HG970333.1	5916802	5916863	61	INS286408
847	CS3005	HG970335.2	1426196	1426196	t	tCNNNNNNNNNNNNNNNNNNNNNNNNNNNNNNNNNNNNNNNNNNNNNNNTCTTCGTCTTCGT	HG970335.2	1408978	1409039	61	INS104956
848	FG-12	HG970335.2	3255192	3255192	T	TTGTGCTTCAAGTGATAGCGAAGCTATCCTGGGGACCCCACAGCGGCGTGATACCCGATACT	HG970335.2	3179921	3179982	61	INS509119
849	FG-12	HG970333.1	3126199	3126199	T	TCAGTGGTGATAGGAGCATTCTCAGCAACAGCGCCAGAGTCATGCGCAGCGGGAGTTGGTT	HG970333.1	3035901	3035961	60	INS217700
850	FG-12	HG970333.1	4967732	4967732	T	TAACGATAAACGATACGTGTTTTTGGAAGTGTAGTCGGGAATTGGAAGGATAATACGGGAC	HG970333.1	4852821	4852881	60	INS256358
851	23473	HG970334.1	3818799	3818799	A	ACGGAAGAGTCCAAGACGGAAGAGTCCAAGACGGAAGAGTCCAAGACGGAAGAGTCCAAGA	HG970334.1	3826881	3826941	60	INS123238
852	23522	HG970334.1	3966045	3966045	G	GCTTTGCGTTGCTTTGCGTTGCTTTGCGTTGCTTTGCGTTGCTTTGCGTTGCTTTGCGTTG	HG970334.1	4097661	4097721	60	INS106230
853	23389	HG970334.1	5364873	5364873	a	aAAGATCTAAATATTATTTATAGTTAATTTAGGCTTATATAAAATATAATTATAAAATATA	HG970334.1	5390175	5390235	60	INS97352
854	FG-12	HG970334.1	6768171	6768171	g	gCAGGTCATGAGACGTTCAAGTTGAAGTTTAATTGAGCACCTCGAGACTGGCTACTGGGAA	HG970334.1	6576707	6576767	60	INS437706
855	23522	HG970334.1	7131406	7131406	T	TGAGGAAGTGAAGGAGGAAGTGGAGGAGGAAGTGGAGGAGGAAGTGGAGGAGGAAGTGGAG	HG970334.1	7294519	7294579	60	INS118244
856	23389	HG970335.2	662879	662879	G	GTACCGCCATCCCTGATTCTATCACGGTTCAGGAGGGTTCTTCTGACAAGGCCCAAGAGAA	HG970335.2	674125	674185	60	INS120453
857	23468	HG970335.2	662894	662894	A	ATTCTATCACGGTTCAGGAGGGTTCTTCTGACAAGGCCCAAGAGAATACCGCCATCCCTGA	HG970335.2	653043	653103	60	INS95838
858	23473	HG970335.2	662894	662894	A	ATTCTATCACGGTTCAGGAGGGTTCTTCTGACAAGGCCCAAGAGAATACCGCCATCCCTGA	HG970335.2	648743	648803	60	INS154929
859	FG-12	HG970335.2	1092823	1092823	g	gTTCTGTTTTCTTTTCTGTTTTCTTTTCTGTTTTCTTTTCTGTTTTCTTTTCTGTTTTCTT	HG970335.2	1062480	1062540	60	INS491134
860	23389	HG970335.2	1429468	1429468	G	GTCTTTTTGGTGGCGCTCCTAAGCCCTCTACTGAAACATCTACACCAAAGCCTGCTGGTGG	HG970335.2	1441702	1441762	60	INS121287
861	23468	HG970335.2	1429468	1429468	G	GTCTTTTTGGTGGCGCTCCTAAGCCCTCTACTGAAACATCTACACCAAAGCCTGCTGGTGG	HG970335.2	1420109	1420169	60	INS96117
862	23473	HG970335.2	1429468	1429468	G	GTCTTTTTGGTGGCGCTCCTAAGCCCTCTACTGAAACATCTACACCAAAGCCTGCTGGTGG	HG970335.2	1417227	1417287	60	INS156374
863	23522	HG970335.2	1429468	1429468	G	GTCTTTTTGGTGGCGCTCCTAAGCCCTCTACTGAAACATCTACACCAAAGCCTGCTGGTGG	HG970335.2	1411548	1411608	60	INS129872
864	CML3066	HG970335.2	1429468	1429468	G	GTCTTTTTGGTGGCGCTCCTAAGCCCTCTACTGAAACATCTACACCAAAGCCTGCTGGTGG	HG970335.2	1463566	1463626	60	INS133436
865	CS3005	HG970335.2	1429468	1429468	G	GTCTTTTTGGTGGCGCTCCTAAGCCCTCTACTGAAACATCTACACCAAAGCCTGCTGGTGG	HG970335.2	1412311	1412371	60	INS104960
866	FG-12	HG970335.2	1429468	1429468	G	GTCTTTTCGGTGGCGCTCCTAAGCCCTCTACTGAAACATCTACACCAAAGCCTGCTGGTGG	HG970335.2	1393725	1393785	60	INS494031
867	23522	HG970332.2	3057780	3057780	A	AAAGGTCTGGAGAAAAGCTGGCATCCTAAGTCTTTGGATACAACAAAAAGTATTCTCAGA	HG970332.2	3099619	3099678	59	INS9716
868	CML3066	HG970332.2	3057780	3057780	A	AAAGGTCTGGAGAAAAGCTGGCATCCTAAGTCTTTGGATACAACAAAAAGTATTCTCAGA	HG970332.2	3084624	3084683	59	INS10823
869	FG-12	HG970332.2	3796911	3796911	G	GGCCCGGCCAATATTGGCTGTTACCCTTGCCACTGAGAAGCAAAACACGGTTCCCGACTC	HG970332.2	3676997	3677056	59	INS44749
870	CML3066	HG970332.2	8981758	8981758	A	AAAGCTTTTATTTATATTTTATTTATTATTTCTTTATATTCTTTAAATTAAATAATTTTA	HG970332.2	9036363	9036422	59	INS30283
871	FG-12	HG970334.1	2551929	2551929	A	ATCCATAATTGTCTATACTAAGGAATAAACTAGACAGTTGAAACGAGGCTGGTAAAAATC	HG970334.1	2464229	2464288	59	INS386708
872	CS3005	HG970332.2	3861102	3861102	T	TNNNNNNNNNNNNNNNNNNNNNNNNNNNNNNNNNNNNNNNNNNNNNNNNNNNNNNNNNN	HG970332.2	3810591	3810649	58	INS11779
873	FG-12	HG970332.2	7325534	7325534	C	CAGCCACTCTTGCAAATAACATGACTCTCAATCAAGAGTCAGACATATTCACTATTTAA	HG970332.2	7144596	7144654	58	INS89779
874	FG-12	HG970332.2	8595689	8595689	A	AGCTGAGGTATTGAATGAGGAAAGGCCATTGAGAGATAGACAGAAAGGGGTAAAAAGAA	HG970332.2	8421239	8421297	58	INS112939
875	FG-12	HG970333.1	109404	109404	A	AGGAGACTGGCATTGACTGATACGGGTCTACCAAGGCTTTCGCTGTCACTTTCCCTGTT	HG970333.1	83768	83826	58	INS168372
876	FG-12	HG970335.2	463273	463273	T	TCGAGACCGAGACCGAGACACCAATAGAGTATTGCACACATCGGGTGATGTCCGAAAGT	HG970335.2	443670	443728	58	INS484835
877	23473	HG970335.2	5099238	5099238	t	tTTAAATTTATTATTAATAATTTATTTAAATTTATTATTAATAATTTATTTAAATTTAT	HG970335.2	5077143	5077201	58	INS172907
878	23522	HG970335.2	6892931	6892931	T	TTCGTTTAACAGCTCCTTCATTCACCAGCTTCTTCATTCCGCAGCTCCTTCGTTTAACA	HG970335.2	6892099	6892157	58	INS145436
879	FG-12	HG970332.2	183697	183697	T	TGAAACACCAGGGACTTAACTATCCAGAGTCAAAAAAACTAAAAAAAACTACAAAGGG	HG970332.2	175424	175481	57	INS5450
880	CML3066	HG970332.2	760207	760207	g	gAGGAAGAGGAGGAGGAGGAGGAGGAAGAGGAGGAGGAGGAGGAGGAGGAGGAGGAGG	HG970332.2	787268	787325	57	INS8327
881	23473	HG970332.2	10677751	10677751	g	gTGTTCTTCTTGCTCTCTTGTGTTCTTCTTGCTCTCTTGTCTTCCTCTTGTTCTCTCG	HG970332.2	10730579	10730636	57	INS38408
882	FG-12	HG970333.1	802397	802397	T	TAGTTCTTCGCCCTATACGAACTGAAATAATAAATTAAAATATAAATAGTTACGATTC	HG970333.1	740809	740866	57	INS191333
883	CS3005	HG970333.1	8790580	8790580	g	gACTTATATTAATATATAACTTATATAAATAATATAATATTATAAATTAATTATAAAA	HG970333.1	8576940	8576997	57	INS72244
884	CML3066	HG970334.1	2617684	2617684	a	aTTATTATTATTATTATTATTATTATTATTATTATTATTATTATTATTATTATTATTA	HG970334.1	2689940	2689997	57	INS106170
885	23389	HG970334.1	6736289	6736289	C	CAGCGGAGATACAGAATTCAGAAATACCGATCTCCCTAAAGTCCTCGTTTGGATCTCA	HG970334.1	6766181	6766238	57	INS103296
886	FG-12	HG970334.1	6736289	6736289	C	CAGCGGAGATACAGAATTCAGAAATACCGGTCTCCCTAAAGTCCTCGTTTGGATCTCA	HG970334.1	6545131	6545188	57	INS436464
887	FG-12	HG970335.2	4091274	4091274	G	GACACCGGATCAATCGAAGTCAATACCGGGATCGAGAACAACAGATCAATCGAGGTTA	HG970335.2	4014141	4014198	57	INS525165
888	FG-12	HG970333.1	2167638	2167638	T	TCCGACAGGTAAAATTGCCATTTCAGTTGCACCAAATACAAAAGTATCCCTGAAGAT	HG970333.1	2068386	2068442	56	INS207901
889	CS3005	HG970334.1	3067598	3067598	g	gNNNNNNNNNNNNNNNNNNNNNNNNNNNNNNNNNNNNNNNNNNNNNNNNNNNNNNNN	HG970334.1	3049393	3049449	56	INS79475
890	CS3005	HG970334.1	7576268	7576268	g	gGTTCCTACCACTCCTCCTCATGTTCAGCGCCGAGGACAGCCCCCTGTTGAGCAGCC	HG970334.1	8043882	8043938	56	INS98277
891	FG-12	HG970332.2	2074216	2074216	A	ATTTGGTGGTTGGTACAACTGAAAAGGCAATTTTACCTTTCGAAAAAAGACGGCTA	HG970332.2	1980798	1980853	55	INS30641
892	FG-12	HG970332.2	6081494	6081494	a	aGCAGAGCAGAGCAGAGCAGAGCAGAGCAGAGCAGAGCAGAGCAGAGCAGAGCAGA	HG970332.2	5887636	5887691	55	INS71085
893	23389	HG970332.2	7223941	7223941	T	TCATCCATCAGGGGCTGCCAATCGGTCTCCATATCAAATGTTTGGCCAAATCGGCC	HG970332.2	7247719	7247774	55	INS18307
894	23468	HG970332.2	7223941	7223941	T	TCATCCATCAGGGGCTGCCAATCGGTCTCCATATCAAATGTTTGGCCAAATCGGCC	HG970332.2	7263724	7263779	55	INS14401
895	23473	HG970332.2	7223941	7223941	T	TCATCCATCAGGGGCTGCCAATCGGTCTCCATATCAAATGTTTGGCCAAATCGGCC	HG970332.2	7274526	7274581	55	INS25086
896	23522	HG970332.2	7223941	7223941	T	TCATCCATCAGGGGCTGCCAATCGGTCTCCATATCAAATGTTTGGCCAAATCGGCC	HG970332.2	7237234	7237289	55	INS19865
897	CML3066	HG970332.2	7223941	7223941	T	TCATCCATCAGGGGCTGCCAATCGGTCTCCATATCAAATGTTTGGCCAAATCGGCC	HG970332.2	7242808	7242863	55	INS21703
898	23468	HG970332.2	10828270	10828270	C	CTAGCTATCCAGAATAGCATTTGGTTGTTTTGCACAATTGCAAAGCCAATGCTTGC	HG970332.2	10907924	10907979	55	INS19894
899	CML3066	HG970333.1	6874990	6874990	C	CATCTATAACGGCGGCAGGCTGGCTTTTTCTTTCAGCGTTTCTTTCTCACATTTTC	HG970333.1	6860842	6860897	55	INS86822
900	CML3066	HG970334.1	305533	305533	A	ATAGGCCATAGACAATGGGACCAAGCGTAAGGAGGGCGACACCGTTACAGCTAAGC	HG970334.1	380150	380205	55	INS101530
901	CS3005	HG970334.1	305533	305533	A	ACAGGCCATAGACAATGGGACCAAGCGTAAGGAGGGCGACACCGTTACAGCTAAGC	HG970334.1	286034	286089	55	INS75113
902	FG-12	HG970334.1	305533	305533	A	AAACTCCATAGGCAATGGGACCAAGCGTAAGGAGGGCAACACCGTTACAGCTAAGC	HG970334.1	339364	339419	55	INS355608
903	FG-12	HG970334.1	4095155	4095155	a	aTACTACTACTACTACTACCTACTACTACTACTACTACTACTACTACTACTACTAC	HG970334.1	3980149	3980204	55	INS402691
904	FG-12	HG970334.1	6710483	6710483	A	AAGAGACAAAATTATTAGGGCAGCTTAGGTTACTTCGACTATACTTCTTAGACTAC	HG970334.1	6519538	6519593	55	INS434893
905	FG-12	HG970335.2	145660	145660	T	TAAGGCACAGCTAACAACCATATCTGACTTCCAAAGTGCACCACAAATAGTAACAG	HG970335.2	135498	135553	55	INS477821
906	CS3005	HG970335.2	2977405	2977405	c	cTCTGCTCTGCTCTGCTCTGCTCTGCTCTGCTCTGCTCTGCTCTGCTCTGCTCTGC	HG970335.2	2958265	2958320	55	INS106768
907	FG-12	HG970335.2	4144913	4144913	A	AGCCCTACCTATTCGGGCAGTAGTGCAGCGACTCCATCTAACTTTATTCTCTGGGT	HG970335.2	4067929	4067984	55	INS527514
908	23468	HG970332.2	593027	593027	t	tACATACATACATACATACATACATACATACATACATACATACATACATACATAC	HG970332.2	648733	648787	54	INS6601
909	CS3005	HG970332.2	4771709	4771709	G	GNNNNNNNNNNNNNNNNNNNNNNNNNNNNNNNNNNNNNNNNNNNNNNNNNNNNNN	HG970332.2	4720456	4720510	54	INS12404
910	23468	HG970332.2	5306920	5306920	T	TGCCTTCTTCTACTGAGATGCCTTCTTCTACTGAGATGCCTTCTTCTACTGAGAT	HG970332.2	5357779	5357833	54	INS10219
911	FG-12	HG970332.2	5875976	5875976	A	ACCTTATATTAGGGCAGGGCAAGCAAAAAAAACAGGTTCCGTGTGAGCATTGGAG	HG970332.2	5691155	5691209	54	INS66817
912	23522	HG970332.2	7128416	7128416	g	gAGGAAGATGAGGAAGATGAGGAAGATGAGGAAGATGATGAAAATGAGGAAGATG	HG970332.2	7142772	7142826	54	INS19127
913	23468	HG970333.1	791796	791796	G	GTCGCATAAACCAGAGAGTAGACAACGTGACGTGTGTGAAATGAACTTTGTCTCA	HG970333.1	818393	818447	54	INS39254
914	CML3066	HG970333.1	3426177	3426177	A	AAGCACGAGAAGCACGAGAAGCACGAGAAGCACGAGAATCACGAGAATCACGAGA	HG970333.1	3430705	3430759	54	INS64390
915	CS3005	HG970333.1	4461526	4461526	T	TGGATCCCACAGCTACCTTGGATCCCACAGCTACCTTGGACCCAACAGCTACCTC	HG970333.1	4395093	4395147	54	INS54731
916	CS3005	HG970333.1	4461529	4461529	A	ATCCCACAGCTACCTTGGATCCCACAGCTACCTTGGACCCAACAGCTACCTCGGA	HG970333.1	4395096	4395150	54	INS54732
917	FG-12	HG970333.1	5894993	5894993	G	GAACGTCGGTCGACCCGTCCTCGCCAAGAGTATCAATCGGCCAGACCCCGTCAAC	HG970333.1	5779712	5779766	54	INS280744
918	23522	HG970333.1	7558794	7558794	T	TGCGCAAGATATTGTTGCAAACGAGGGGAAGCGCTGGATCCGCTATGAAGCGTTT	HG970333.1	7553830	7553884	54	INS86626
919	FG-12	HG970334.1	443378	443378	C	CAGGCAATCTGTTCTTTTTAAACGTTGTATAAACTATCAAATTGACGTAACCTTC	HG970334.1	445437	445491	54	INS360669
920	FG-12	HG970334.1	2612727	2612727	t	tCACTTCATCAGAACCGAGCTCTTCATCAGAACCGAGCTCTTCATCAGAACCGAG	HG970334.1	2524382	2524436	54	INS387180
921	23522	HG970334.1	3386520	3386520	C	CTGGTTCTGGTTCTGGTTCTGGTTCTAGTTCTGGTTCTGGTTCTGGTCCTGGTTC	HG970334.1	3517946	3518000	54	INS104852
922	23468	HG970334.1	6398729	6398729	T	TGTGAGAGTCGCCTTGACCACTGACTCTGTGAGAGTCGCCTTGACCACTGACTCT	HG970334.1	6425018	6425072	54	INS74499
923	CML3066	HG970335.2	2742508	2742508	G	GTCGGTGGGGTGGAATCTCACGGGTTGTTAACCGACCAACTATCTAGGCTGTAGG	HG970335.2	2774439	2774493	54	INS134754
924	FG-12	HG970335.2	2742508	2742508	G	GTCGGTGGGGTGGAATCTCACGGGTTGTTAACCGACCAACTATCTAGGCTGTAGG	HG970335.2	2678390	2678444	54	INS505146
925	FG-12	HG970335.2	3764710	3764710	A	ACTGAGACTGCTGTTGGTACTGAGACCACCGACACTGCCACTGGTGTCCAGACCA	HG970335.2	3675801	3675855	54	INS514541
926	23389	HG970335.2	4329284	4329284	C	CATGCAGCTTGAACATCTTGACACGCTTGTCATTCTCTGAGTCAGCTGGGGTGGC	HG970335.2	4344946	4345000	54	INS128117
927	23522	HG970335.2	4329284	4329284	C	CATGCAGCTTGAACATCTTGACACGCTTGTCATTCTCTGAGTCAGCTGGGGTGGC	HG970335.2	4315153	4315207	54	INS136465
928	CML3066	HG970335.2	4329284	4329284	C	CATGCAGCTTGAACATCTTGACACGCTTGTCATTCTCTGAGTCAGCTGGGGTGGC	HG970335.2	4369725	4369779	54	INS140612
929	CS3005	HG970335.2	4768361	4768361	C	CNNNNNNNNNNNNNNNNNNNNNNNNNNNNNNNNNNNNNNNNNNNNNNNNNNNNNN	HG970335.2	4743582	4743636	54	INS114366
930	23468	HG970335.2	5928918	5928918	C	CGAATCTACTGCTTGGCTTGGTTGAACCGAATCTACTGCTTGGCTTGGTTGAACC	HG970335.2	5900080	5900134	54	INS108474
931	FG-12	HG970335.2	7254773	7254773	C	CATACCTCTTTTTTAAAAACGTTGTACGAACCATCAAATGAATCCAGAAACATAC	HG970335.2	7128101	7128155	54	INS572640
932	23473	HG970335.2	7980186	7980186	T	TACTATCAGATATAACAGTGGCTGCTCTTGTGGAACTATTCAAGGATAAAGACAG	HG970335.2	7953764	7953818	54	INS186346
933	FG-12	HG970332.2	2200880	2200880	A	AAGGAAAGGGGAAAGGAGTGTTATGTCTTAACAACTTCCTTCAATCGCCTCAAG	HG970332.2	2104896	2104949	53	INS31681
934	23473	HG970332.2	9706031	9706031	C	CTGACATAATCTTTGAAGATTGACAAGACATCTTGATTGTGGCTAATCATGAGC	HG970332.2	9758854	9758907	53	INS35822
935	CS3005	HG970332.2	11066902	11066902	A	ANNNNNNNNNNNNNNNNNNNNNNNNNNNNNNNNNNNNNNNNNNNNNNNNNNNNN	HG970332.2	10956735	10956788	53	INS22937
936	FG-12	HG970333.1	5790092	5790092	A	ATTTTATGCTACTAAAACTGTAGTCTTTAGGCTAATTATTTTTGTACCCTGAGT	HG970333.1	5674695	5674748	53	INS278271
937	FG-12	HG970335.2	4637681	4637681	T	TAGTTTTGTTTTTCCCCCATAGTATGCCATCTTCTTGCCTTGATCCTCCTTCAC	HG970335.2	4522291	4522344	53	INS543828
938	23473	HG970332.2	183697	183697	T	TGAAACACCAGGAACTTTACTATCCAGAGTTAAAAAAAACAAACTACAAAGGG	HG970332.2	208040	208092	52	INS1509
939	23522	HG970332.2	7325532	7325532	T	TTCGCACGATAGTGGATATAAGATGACAGAACAGGGAAGCAACGGTCAAGCAA	HG970332.2	7339188	7339240	52	INS20598
940	CS3005	HG970333.1	3304	3304	A	ATTAATATATTTAATAAGTAAATATAATAAATAAATAAATATAATATAAATCC	HG970333.1	448	500	52	INS34216
941	23473	HG970335.2	2585745	2585745	t	tAGGTAGGTAGGTAGGTAGGTAGGTAGGTAGGTAGGTAGGTAGGTAGGTAGGT	HG970335.2	2573766	2573818	52	INS158394
942	23389	HG970335.2	4172401	4172401	G	GATCCTGACGCTCCTCGCGTTGCTCGACTCGACTTTATTAATGTGGCCAACAC	HG970335.2	4187831	4187883	52	INS126723
943	23468	HG970335.2	4172401	4172401	G	GATCCTGACGCTCCTCGCGTTACTCGACTCGACTTTATTAATGTGGCCAACAC	HG970335.2	4162258	4162310	52	INS99994
944	23473	HG970335.2	4172401	4172401	G	GATCCTGACGCTCCTCGCGTTGCTCGACTCGACTTTATTAATGTGGCCAACAC	HG970335.2	4161349	4161401	52	INS164063
945	23522	HG970335.2	4172401	4172401	G	GATCCTGACGCTCCTCGCGTTACTCGACTCGACTTTATTAATGTGGCCAACAC	HG970335.2	4158643	4158695	52	INS135159
946	CML3066	HG970335.2	4172401	4172401	G	GATCCTGACGCTCCTCGCGTTGCTCGACTCGACTTTATTAATGTGGCCAACAC	HG970335.2	4212286	4212338	52	INS138695
947	CS3005	HG970335.2	4172401	4172401	G	GATCCTGACGCTCCTCGCGTTGCTCGACTCGACTTTATTAATGTGGCCAACAC	HG970335.2	4164874	4164926	52	INS110277
948	FG-12	HG970335.2	4172401	4172401	G	GATCCTGACGCCCCTCGCGTTGCTCGACTCGACTTTATTGATGTGGCCAACAC	HG970335.2	4094930	4094982	52	INS528582
949	FG-12	HG970335.2	7786763	7786763	A	AGGTCGCGATCCATGTCGACATCTTCCGAGATAGATAAATTTCCAATATGGTG	HG970335.2	7639053	7639105	52	INS590415
950	FG-12	HG970332.2	7281599	7281599	G	GGTCAGGTCGCCGCTCCAGAATTGAGGTGCGAAAACCGGCGCGATAGCTTGT	HG970332.2	7100053	7100104	51	INS88273
951	23473	HG970333.1	169261	169261	C	CCAACATCTCAGCCAAATCAATATCCGACATCTCAACCCACTCAAGTATGGC	HG970333.1	241720	241771	51	INS54438
952	CML3066	HG970333.1	585797	585797	c	cGGATTTGAGCGGGCATCGTGTCTTGAGAGCGAGCGAGGGGGCGGAAACGGT	HG970333.1	580978	581029	51	INS56984
953	23473	HG970333.1	994396	994396	a	aAGCCTGAGCACCCTGTTGCTCCCAAGCCCGAGCCTGAGCACCCTGCTCCTG	HG970333.1	1045319	1045370	51	INS66785
954	23522	HG970333.1	994396	994396	a	aAGCCTGAGCACCCTGTTGCTCCCAAGCCCGAGCCTGAGCACCCTGCTCCTG	HG970333.1	1002128	1002179	51	INS58913
955	CS3005	HG970333.1	994396	994396	a	aAGCCTGAGCACCCTGTTGCTCCCAAGCCCGAGCCTGAGCACCCTGCTCCTG	HG970333.1	991499	991550	51	INS43858
956	23468	HG970333.1	994423	994423	c	cCCGAGCCTGAGCACCCTGCTCCCAAGCCTGAGCACCCTGTTGCTCCCAAGC	HG970333.1	1021312	1021363	51	INS40222
957	23389	HG970333.1	1100522	1100522	G	GAAGGTCGGGGAGCAAGCAGACTCGGGGAGCAAGGAGGCTGGGGGAGTAAAG	HG970333.1	1071744	1071795	51	INS52823
958	23522	HG970333.1	1100522	1100522	G	GAAGGTCGGGGAGCAAGCAGACTCGGGGAGCAAGGAGGCTGGGGGAGTAAAG	HG970333.1	1108348	1108399	51	INS59175
959	CS3005	HG970333.1	1100522	1100522	G	GAAGGTCGGGGAGCAAGCAGACTCGGGGAGCAAGGAGGCTGGGGGAGTAAAG	HG970333.1	1097685	1097736	51	INS44124
960	23473	HG970333.1	1608775	1608775	C	CACCACCTTGGCCTGCGTTTTGATCTCCACCTTGGTCACCAGCGTTTTGGTC	HG970333.1	1661703	1661754	51	INS68054
961	FG-12	HG970333.1	3509620	3509620	t	tAAAGAAAGAAAGAAAGAAAGAAAGAAAGAAAGAAAGAAAGAAAGAAAGAAA	HG970333.1	3414464	3414515	51	INS220542
962	FG-12	HG970333.1	4996226	4996226	A	AAGGTCAATTGGGACTTGGTCCCCGTGGGAGAGGTAATCGTGATTCGAGAAT	HG970333.1	4881856	4881907	51	INS257295
963	CS3005	HG970335.2	2466737	2466737	C	CNNNNNNNNNNNNNNNNNNNNNNNNNNNNNNNNNNNNNNNNNNNNNNNNNNN	HG970335.2	2448028	2448079	51	INS105998
964	23522	HG970335.2	3765499	3765499	a	aCCACTACTACCGAGGAGGCTGCTGGTACCACTACTGAGGAGGCTGCTGGTA	HG970335.2	3744111	3744162	51	INS132461
965	23389	HG970332.2	183697	183697	T	TGAAACACCAGGAACTTTACTATCCAGAGTTAAAAAAAAAACTACAAAGGG	HG970332.2	227618	227668	50	INS1712
966	FG-12	HG970332.2	5499170	5499170	T	TTGTCTCTTCACCGCGCGCAACAAAGCTACATACGTTGCACGTTATAGATG	HG970332.2	5342858	5342908	50	INS59205
967	23473	HG970332.2	8307232	8307232	A	ATATCCTCTGGTGTCCTCTGGTGTCCTCTGGTGTCCTCTGGTGTCCTCTGG	HG970332.2	8354145	8354195	50	INS31900
968	23522	HG970332.2	8307259	8307259	C	CTGGTGTCCTCTGGTGTCCTCTGGTGTCCTCTGGTGTCCTCTGGTGTCCTC	HG970332.2	8323099	8323149	50	INS25967
969	23522	HG970332.2	8968519	8968519	t	tATTATTTAAATAATATTTTAATTTTTTTAAATAAATTTTTTTTTAATAAA	HG970332.2	8984323	8984373	50	INS27160
970	23473	HG970332.2	9993724	9993724	A	ACTCAACAAAACACAGACTTGGTATTGTATCTCATGGACAATTGGGATCCT	HG970332.2	10046387	10046437	50	INS36464
971	23522	HG970332.2	9993727	9993727	C	CAACAAAACACAGACTTGGTATTGTATCTCATGGACAATTGGGATCCTCTC	HG970332.2	10008852	10008902	50	INS28956
972	CML3066	HG970332.2	9993727	9993727	C	CAACAAAACACAGACTTGGTATTGTATCTCATGGACAATTGGGATCCTCTC	HG970332.2	10059623	10059673	50	INS31996
973	CS3005	HG970332.2	9993727	9993727	C	CAACAAAACACAGACTTGGTATTGTATCTCATGGACAATTGGGATCCTCTC	HG970332.2	9883019	9883069	50	INS20939
974	23468	HG970332.2	10979761	10979761	A	ACTCCATTAATTAGCACATATTTTATAGAGTCAAAATTATTATATACTTAC	HG970332.2	11059590	11059640	50	INS20416
975	23473	HG970332.2	10979761	10979761	A	ACTCCATTAATTAGCACATATTTTATAGAGTCAAAATTATTATATACTTAC	HG970332.2	11033227	11033277	50	INS41281
976	CS3005	HG970332.2	10979761	10979761	A	ACTCCATTAATTAGCACATATTTTATAGAGTCAAAATTATTATATACTTAC	HG970332.2	10869383	10869433	50	INS21752
977	CS3005	HG970333.1	1032324	1032324	A	ANNNNNNNNNNNNNNNNNNNNNNNNNNNNNNNNNNNNNNNNNNNNNNNNNN	HG970333.1	1029462	1029512	50	INS43951
978	CS3005	HG970333.1	2054227	2054227	C	CTNNACTAACACAATCTATAGAGTATCTTTGCAAGGGCCTTCACGTGGCTC	HG970333.1	2052665	2052715	50	INS45102
979	23389	HG970333.1	2679544	2679544	c	cAGGACAGGACAGGACAGGACAGGACAGGACAGGACAGGACAGGACAGGAC	HG970333.1	2652448	2652498	50	INS54669
980	23522	HG970334.1	7061413	7061413	c	cTTGTGATGTGTTGTGATGTGTTGTGATGTGTTGTGATGTGTTGTGATGTG	HG970334.1	7224289	7224339	50	INS117126
981	FG-12	HG970335.2	256054	256054	T	TTGGGCAAACGTCGTACATGTATCACCAAGCACCAAGCATCAACACCCAAC	HG970335.2	245284	245334	50	INS480218
982	23473	HG970335.2	4317288	4317288	G	GTCTTAAAGAGATGTGATGTGTAAGCCATAGTAGGAGGGATGATAGTAGAT	HG970335.2	4306667	4306717	50	INS165677

## Sheet: Table S8
Table S8: Information on deletions greater to or equal to 50 base pairs identified.
Deletion ID	Isolates	chr ID ref	ref start position	ref end position	seq in ref	seq in query	chr Id query	query start position	query end	annotation Id	Deletion size
1	23389	HG970333.1	683567	706475	CAAATAactcaacagcaacaatacTGAAATAGATAGGCTAATAGACGTTGGTTCAGTCGTCTCATTCTGGTACATCCCACCTTCACTAATGGCTGCATGCATTTCTCGGTGATGACTGCATCTCGGTCTACATGTCTTACGACTTACAATTTTCGGACACGGTTAAAAACTTGATCCCTGCTTTGTCTGCCTGATCAGCGTCGTATCAGATATTGCGTCTTACCCCCTGAGAGGTGTCATCTCCAGGGTCCTAGTGCTTACGCGTGGGGAGGATGGGACGGATAAATACCGTGCCCTAGACAAAAAGTGGTTGGTAACGGATCCGGCCCGTTGCATAAGTGTGGCACGTAAGCTTCATAACAGCCGACCTTCTGTAAGTAGAAAGGTAGAGCAGAAAGG…	C	HG970333.1	662082	662082	DEL82	22908
2	23473	HG970333.1	683567	706475	CAAATAactcaacagcaacaatacTGAAATAGATAGGCTAATAGACGTTGGTTCAGTCGTCTCATTCTGGTACATCCCACCTTCACTAATGGCTGCATGCATTTCTCGGTGATGACTGCATCTCGGTCTACATGTCTTACGACTTACAATTTTCGGACACGGTTAAAAACTTGATCCCTGCTTTGTCTGCCTGATCAGCGTCGTATCAGATATTGCGTCTTACCCCCTGAGAGGTGTCATCTCCAGGGTCCTAGTGCTTACGCGTGGGGAGGATGGGACGGATAAATACCGTGCCCTAGACAAAAAGTGGTTGGTAACGGATCCGGCCCGTTGCATAAGTGTGGCACGTAAGCTTCATAACAGCCGACCTTCTGTAAGTAGAAAGGTAGAGCAGAAAGG…	C	HG970333.1	749572	749572	DEL101	22908
3	CS3005	HG970335.2	4598366	4615378	TGTCATCCAGCGGGAGTTTGAGATCTCCGATCAGGTCAACATGAATTGTCGGTAGTATTGTAAGGTCAACCTTGGCTCTGAACAAGCGTTTTGACGGTGCTTTGGGTTCCCAATCAGAACTGTGAATCTGGGCAAATGTGAATCCCAGTCCACCGATATTGATCGATGCGATCAGGTAGAAGAACTTGACGGGATCTGCAGCCTCTCCATCCGAACCGCCTGTGCCTGATTCTGGACCTGCAGCTGCAGTTGacttatcatcttcttccttggcagGCGGCGTGTTTTCCCCAACGCGAAGCCCAAGCACATCCGAACCCTTTGTCACCAACTTCATTTCGGCAACGAATGAGGGCAGATCCAACTCACCGGTATCGCTGAGCATGGAGTGAATCACGT…	T	HG970335.2	4590973	4590973	DEL260	17012
6	23522	HG970334.1	7011354	7026402	GTGTTACGACCCAACAGATGACCACATGACcccattctttttttcacCTAATCATATCACAGGACACCCCTACTAGATTAGTCAGCTCGTAAGCCGCTAGGATATATAACTTATAACTTATAGGAGACTTATAATATAAGCTTTAATTTATGCTATAAGCTAGGTACTTATATTATAAGCTATTATAATAAACTATAAGCTATtttaagtatatatatatcctcTTATAAAGTATAAAATAGAATTTAACTtattagctattaataaaacctctttatttaaatatatttaatttattctatttactattaagaaATATAATACCTTATTCTTACTTAATATATAATACCTTATAACTCTATAAATATAAACTAATATAAACTAGTTTACTTATTTAAA…	G	HG970334.1	7184874	7184874	DEL185	15048
7	23473	HG970333.1	5005664	5018468	TTGACACGAGTGATATCATGGGCATACTCCAACTACCcaatatctcaacaaccttggccaTAGCTACCTCCTACCAATGGAATACAAGCTGCAGTTTCTGATACATGACTGTCTATTCGTCTATCCCCTCACAGTTGCCCAGCTATGCAGATTGTACAAATGTAGTGGTCGAATAGCAGGCCGGTGGTGAGAACATggttcagcagcagcagtcaCTCCCCTGCTTGTCTAACAGCTTGAGGCACCAATGGATCAATTTCCGAGCGTAAGGATGTATGCAGACATTCTATACTAGACGGGCGAAAGCCTCTCGCATGTTGGCAGATGCTCTTATCGCTCAATGGTGTTACTTCACATCGAGTCATCAGAGCAGCAGGTGGTAGGCTCGGTGAACACTGC…	T	HG970333.1	5061962	5061962	DEL124	12804
8	23522	HG970333.1	5005664	5018468	TTGACACGAGTGATATCATGGGCATACTCCAACTACCcaatatctcaacaaccttggccaTAGCTACCTCCTACCAATGGAATACAAGCTGCAGTTTCTGATACATGACTGTCTATTCGTCTATCCCCTCACAGTTGCCCAGCTATGCAGATTGTACAAATGTAGTGGTCGAATAGCAGGCCGGTGGTGAGAACATggttcagcagcagcagtcaCTCCCCTGCTTGTCTAACAGCTTGAGGCACCAATGGATCAATTTCCGAGCGTAAGGATGTATGCAGACATTCTATACTAGACGGGCGAAAGCCTCTCGCATGTTGGCAGATGCTCTTATCGCTCAATGGTGTTACTTCACATCGAGTCATCAGAGCAGCAGGTGGTAGGCTCGGTGAACACTGC…	T	HG970333.1	5008713	5008713	DEL110	12804
9	CML3066	HG970333.1	5005664	5018468	TTGACACGAGTGATATCATGGGCATACTCCAACTACCcaatatctcaacaaccttggccaTAGCTACCTCCTACCAATGGAATACAAGCTGCAGTTTCTGATACATGACTGTCTATTCGTCTATCCCCTCACAGTTGCCCAGCTATGCAGATTGTACAAATGTAGTGGTCGAATAGCAGGCCGGTGGTGAGAACATggttcagcagcagcagtcaCTCCCCTGCTTGTCTAACAGCTTGAGGCACCAATGGATCAATTTCCGAGCGTAAGGATGTATGCAGACATTCTATACTAGACGGGCGAAAGCCTCTCGCATGTTGGCAGATGCTCTTATCGCTCAATGGTGTTACTTCACATCGAGTCATCAGAGCAGCAGGTGGTAGGCTCGGTGAACACTGC…	T	HG970333.1	5005771	5005771	DEL103	12804
12	23522	HG970333.1	8979420	8986801	TTATAACAGTTAGGGTTTTAAATAGGTAAACTAGTCTATACTGGTTTATATTTATAGAGTTATAAGGCGTTATACACTAAGTGAGAGCGAAGTATTATATttcttaatagtaaatagagCGGGTTAAGTATATTTAGGTAAAAAGGCTTTATTAATAGCTGGTAAGCTAAGTTCTATCTTATACTTTATAAgaggatatatatatacttaaaGTATCTTACAGTTTATTATAATAGCTTATAGCATAAGTCCTTAGCTTATAGTATAAGTTAAGGCTTATATTATAAGTCCCCTATAAGTTATAAGTTATAAGTCCTAGCGGCTTATATGCTAACTAATCTAGTAGGGGTATCTTATAATATAATTAGGTAAAAAAGAATAAGGTTATATAGTTATCTA…	T	HG970333.1	8974855	8974855	DEL143	7381
13	23473	HG970332.2	7641198	7648260	TACATGTCACTGACTGCCAGTCTGTACGCCTTTCAATGAAGTGATTTAACCCTTGTGCAAATGTTTCCCTCCCGAATTAATTATTAGCTGCTCTATCTGGTCTATCGGCATCTCTCGTATCTGCTTCCAAGCTACAGTTGCTTCTGTTTCACCCCATGGCACACGGCTTGCCATTAGATCATTGTGCCGATCACCTATTCTTACCCGTCTTCCTTCCTTTGTTTAGTTCGGCCTGATACCCCTCTAGGAGTCCATTATCAACCTCCTGCTGACTCTCTGTGCATGAATCGCACACAATCTCGCTTTTCTTAGTGTCTATTATGCAAGTTGGCTTGTGGGTTTGGATCCGAGCATTCGGACACAATTTTTCGTTATAGTCTATACCGACTCGTGTGATGC…	T	HG970332.2	7692891	7692891	DEL47	7062
16	CML3066	HG970335.2	5076104	5081830	TATAGGGGATATTAATAGTCTAATATATCCTTTTTATAATCctttttatatatatttttttagttttttagatttttatttattaaatAGGTAAATCTTTTATAAGGGtatattattattaataaaGATAATTTTATAGTTTTAATAGCTATATTTAAATATCTTTATATTTAATTATTTTTAAAATAATTTATTATAAAATTAATATTCTTTTAATATATTATATAGCTAATTTATCTttttaataatattattttctttttatagGTCTTATTTTATTAAGATCTTAAGGATTAATCTCTATTATCTGCCTATTatatatttcttttttctcctttttAAAGGTATTAAAGACTCTATTTTAATCTTTTTTATATTAAGtttaattataatttaaAA…	T	HG970335.2	5116506	5116506	DEL225	5726
17	23389	HG970332.2	11464954	11470628	TACCTCCAAGCTGCTCAGCTATCTTAGAATGCTCCACCATCGTGAATGCGTTGTCGATCCTTCTCAGGCCTTTCCTAATAGTTTAATATTACATAGCAGTGGTAACTCAAACGCTACCATCAGCAGGCCAAATAACATAtacaaagccatcatctcGATCCCCGTTTTGTTTTGAATCTTGGCAAGGGTTTTGAGACCATTCAGCACGAGACAGGTTAATAGGACAAGGATTTCTTGTTCTAGTATCAGATTTGATCTTCGTCTGAGAATAAAAGTCTTGAATGGCTGAGGCTAGATGATATTGTGTAAAGGGGAAAGGGTTGATATTTTGGGAATTGTTGGGTCTTATATTTTAATGTGTGCCTGGGAAGGGGCAAAACAGGTATCATTAAACTGCTT…	T	HG970332.2	11512285	11512285	DEL59	5674
18	23473	HG970332.2	11464954	11470628	TACCTCCAAGCTGCTCAGCTATCTTAGAATGCTCCACCATCGTGAATGCGTTGTCGATCCTTCTCAGGCCTTTCCTAATAGTTTAATATTACATAGCAGTGGTAACTCAAACGCTACCATCAGCAGGCCAAATAACATAtacaaagccatcatctcGATCCCCGTTTTGTTTTGAATCTTGGCAAGGGTTTTGAGACCATTCAGCACGAGACAGGTTAATAGGACAAGGATTTCTTGTTCTAGTATCAGATTTGATCTTCGTCTGAGAATAAAAGTCTTGAATGGCTGAGGCTAGATGATATTGTGTAAAGGGGAAAGGGTTGATATTTTGGGAATTGTTGGGTCTTATATTTTAATGTGTGCCTGGGAAGGGGCAAAACAGGTATCATTAAACTGCTT…	T	HG970332.2	11523268	11523268	DEL75	5674
20	CML3066	HG970335.2	4345453	4350843	TGGCGATGCGATCTGGGCACGATATCACATATTTGGGGATGTAGTagatggaaagattgaaGGAAAGACTGTTCTTGAGAGTATTACTAAGCATGCAATGGGATACAAGATGTACTCGGAGGAGCAGTTCATAGAGGCTGTGTCGTTCTACAAGGGGACCAGCAAAGCAGATGGTTATCCTGAGGTGATATAAATCATCTTCCGGGTCTGTGAGAAGATAATCACTGGCAAAGAAGTACCTGAAGGCGGTTAGGAATCCACTATCAGGATCGGCATAATTATAATACCCATTTCTGTAAACGTCAATTCACCTCGACAATCCCTCTTTGTGTCACCTTTCCCTTATCCAGATCTTCGACAACAcgtgtttttgttttgttcatGAAACTGTCGTAATGA…	T	HG970335.2	4385904	4385904	DEL213	5390
21	23473	HG970333.1	8263440	8268639	TGATCATCATAGATGGGACTCTGAGGCCGCCATAACAATAACAAGTCTTGCTTGGATGTCGCCAAGGATCTTGTCACTTGCGAATCTTCCAATCGCATCTTTTGTTCTGCCCTACCATTTCGTGACTCCACTCTTGAGACCAACATGACAGAACAACAATAGGGCTGAGTTTGAAGTTTAGTTGGTTGTTGTCATGGGTGCGTGTGGGGGGCATGATGATCGGCTTGACTCAAAACCCCTGATTGGAGCGGTTAGGCAACATAGGACAACGACACTGGGAGCCTCAGCGGCCCGTCTCGGGAACTAGGATGGGTTGTCTCCAGTGTCCTTGGCATTTTGAATCAAGCAgaatatcatatcatgaAGTTTAATAGATGTTTGCTTGGTGCCACCAATCAG…	T	HG970333.1	8355423	8355423	DEL134	5199
22	23473	HG970333.1	850660	855505	GCAGTTTCTTCTCTCCTAACCAACCACTGCAGTGTCTTCCCATACTCGGTGCCAGCCTGCCATAGGTTCAGTAGACTCTCCGATGTAGTCTTGCCATGAAGGGTGCAGTTGAATCCTATCATATTCGCGATCCATGTAGCAATCTCCAAGGTTCCACCTCCTACGATGATATTGTCATCTGGGGGGTCATCGTCCCCACCACCCGATGATGCCGAACGATCTCTGTGACGCAGAATACCCCGGACATGTTCTGGAGGCTGTTTCAACCAAAGGCGGACTAAGAAGCTTGACTTTCGATGCTCTTCGTCCATTGGTTCAGTGGGGAGCGTCTTTGAGCCTTGATCTGAGACCACCTGAACATAAACACGAGCGCCGTGCGCCGCGGCTGTGAAGGCGATA…	G	HG970333.1	906272	906272	DEL108	4845
23	23389	HG970333.1	102220	107000	TGTCCTTGCTGCTAAAGAAGCCGGCGTCAAACATTTTGTCTTCAGCAGCCTGCCTAATATGGACAAAGTGACAGAGGGGAAATTTCCCGGGATTCATCATATGAACAATAAGCATGCCATTGAAGAGTTTGCGAAAGAGCACTTGAGTGGTGTGACTTGCCTTATTCCAGGTTTGTTCGTCCAGGAACCTCATCGCAGGACTTTGACTCACCGCACGTTTTCAATACACAGGATTCTTTTACACCAATTTGAGATGGCCTCATTACTCTCAACTTCGGTGTTAGTAATGTCTAAAAATTTTATCTTAACAATTATGATTCACTGGCTAATATTCATGATACTCTAGCGGATGGTGTGGTTGAGTTCCGGACTGCTATTCCTAGCGAGCAAGTGGCGCAG…	T	HG970333.1	89189	89189	DEL71	4780
24	23473	HG970333.1	102220	107000	TGTCCTTGCTGCTAAAGAAGCCGGCGTCAAACATTTTGTCTTCAGCAGCCTGCCTAATATGGACAAAGTGACAGAGGGGAAATTTCCCGGGATTCATCATATGAACAATAAGCATGCCATTGAAGAGTTTGCGAAAGAGCACTTGAGTGGTGTGACTTGCCTTATTCCAGGTTTGTTCGTCCAGGAACCTCATCGCAGGACTTTGACTCACCGCACGTTTTCAATACACAGGATTCTTTTACACCAATTTGAGATGGCCTCATTACTCTCAACTTCGGTGTTAGTAATGTCTAAAAATTTTATCTTAACAATTATGATTCACTGGCTAATATTCATGATACTCTAGCGGATGGTGTGGTTGAGTTCCGGACTGCTATTCCTAGCGAGCAAGTGGCGCAG…	T	HG970333.1	178713	178713	DEL86	4780
25	23522	HG970333.1	8593115	8597828	TGAGTGGATAAATGTAGCGTGACTAACTCATTTTGCCTAACACATGCAGCAGATTGGATTGAGAAGGATGCATGACAGCCTTGAAATTATATTAAGGGTGTCAACACAGCCGTATGGACAAGGTGGCAGACCTTAACACGGCCACGTCCTAAGGTACCCAAATGTCTTGAGATAaactttttttctcttctcgtaCGCATGTATTTTATTTTTGATACATAAATAGTTGCCTCAAATTCTCCATCGAGATTGTAGAAAGACTACGATATCAGACCATGGCACACCATTAGCGGAATCGTGTATGACATAGGGTTATCGAAATGAGACATTTGAGTTGGATTTTCTTCCCACCCTCTTGTCCAGAaccctcctcttcagcaCAGCTACATCTCGACGGAA…	T	HG970333.1	8582145	8582145	DEL131	4713
26	CML3066	HG970333.1	8593115	8597828	TGAGTGGATAAATGTAGCGTGACTAACTCATTTTGCCTAACACATGCAGCAGATTGGATTGAGAAGGATGCATGACAGCCTTGAAATTATATTAAGGGTGTCAACACAGCCGTATGGACAAGGTGGCAGACCTTAACACGGCCACGTCCTAAGGTACCCAAATGTCTTGAGATAaactttttttctcttctcgtaCGCATGTATTTTATTTTTGATACATAAATAGTTGCCTCAAATTCTCCATCGAGATTGTAGAAAGACTACGATATCAGACCATGGCACACCATTAGCGGAATCGTGTATGACATAGGGTTATCGAAATGAGACATTTGAGTTGGATTTTCTTCCCACCCTCTTGTCCAGAaccctcctcttcagcaCAGCTACATCTCGACGGAA…	T	HG970333.1	8576550	8576550	DEL127	4713
27	23473	HG970334.1	54871	59529	GGCCTGAGTCATGGCGCCAGTCTGGTTAGGCTTCGTTCTCGCATTTCTCTTTCGTTTCGCCAAACCCTGGAATTGCTAGGTACAGCTCTCTAACCGCATCGATAGCGAGCACACCGGATTCATTGCCAGCATCCGAGCCTTGGGTTACAAAACCCAGAAAGACGCCCACCACGTCACGGACTGGGCGTACTGCTTGTAAAATAAAGACAGATAAAATTAAGCCGGTTTACCTAAGAGTCAACTCTGTTTCGGCCAGTCCATGTACGGCACCTTTCGTGGAGTAGGTCTCTCCTACTGGGTGAGCAATGAAGTGGCATTTGTCCCCGCGCCTCTGGCAATTTCTGCAAACGGGTGTTTCTTCACCGCGCTGAAAAGATGGATTAGCAACcgctcaacaac…	G	HG970334.1	73266	73266	DEL158	4658
28	23389	HG970334.1	7545406	7549678	TATAATCAAGACTATCGATGCCATTAAGCACCCTGCGGGACTATCTGGGTCGTCTGTTAGAACTCCGGCGTTTTGAGGAGAGCGAACGGATTTTAGGGCTTACCTATATAAACCTACTCGTAGGATGAGACTCTGCAGCAAGATTGTTGATCTATGGAAACGTTGCATAGGATCGCGAGTCATCAAAATCTTGATAGCCATATCCGGCATCCCCCACATCGGAGTCGACGTCAAAGGGGATCCATGTTGGCTCGTTGGAAGCTCCGACTCCAGAAGTCGACAGACGGTTGTCGTTGTGTTCACGCGGGGATAGCTTTCCGCaggtgaaggagaaagaggatgagcttgctgcttcttctgctggcTGGCATCAAGGGTGGTGGTTGGTTTTATGGTCGG…	T	HG970334.1	7559235	7559235	DEL161	4272
29	CML3066	HG970332.2	102328	106247	AAATCCAGGATCAATAAAGAGCTGATTGATGAAAGCCTGGAACCCATTGCGTCGCCAACGAATAAGTTGGCCAACGTACGTGGAGTCGCATTTGACCTCGGTGAAGACTTCAGCCTCGCGTGCGTCTTGGTGGAATAACTCCCACCCATTCCGACGTAACCAACGGGTTATGAAGCTGTCCTCACCCGTTTGGAGGAGTCCACCAGCGAAGATCTCATTTGTCAAATCGTCCAGGAACGTACCATGCTTTAGAGCAGCAGTTCGAAGCAACATGGTCCGACCTACCAAGCACCATATGCCGCCTCCATTGGCGTGGAGAAGCATCTGCTTCTCGTTGTTGCTTGATAGCTTTCGGATAGCTGCGACTTCCCAAGGTGTAAGAGCATCAGGGTTTTGTCG…	A	HG970332.2	136886	136886	DEL2	3919
31	23389	HG970335.2	4345939	4349301	ACCCCTCCCACTTTAGCTAGTTTTGCGTGTGGATATTGCACGTCCTCTAAAGCTTTCGCTTGCACCAGCAGCCCAGCCAGTACTAGTCGGTAAGCGGTGAAAGCGTTAATGGTAACAACTTGTTGTTCAACAGCTAACCTTCGCAGCCGTAGGGAGGTAGCGAGATAAACTGCTGTACTCATGGGGCAGAATTGATATAGGCGCTCCAGATAAATCTTGATGGTTATAGGGGGTATGTTCTTAGAGTAGAACTTGCGGAGCATAGCccgttgttgttgtaatTTTGGTAAAGCAATACTATCAGTAGGCTCCGTCCCCAGGACTCTTTCTGTTACGGGATAAGACGGTGATACAGACTCTCCATAATCCTCGTCTTTCAAGCCTCGGGAGGATCCCTGA…	A	HG970335.2	4351595	4351595	DEL188	3362
32	23522	HG970335.2	4345939	4349301	ACCCCTCCCACTTTAGCTAGTTTTGCGTGTGGATATTGCACGTCCTCTAAAGCTTTCGCTTGCACCAGCAGCCCAGCCAGTACTAGTCGGTAAGCGGTGAAAGCGTTAATGGTAACAACTTGTTGTTCAACAGCTAACCTTCGCAGCCGTAGGGAGGTAGCGAGATAAACTGCTGTACTCATGGGGCAGAATTGATATAGGCGCTCCAGATAAATCTTGATGGTTATAGGGGGTATGTTCTTAGAGTAGAACTTGCGGAGCATAGCccgttgttgttgtaatTTTGGTAAAGCAATACTATCAGTAGGCTCCGTCCCCAGGACTCTTTCTGTTACGGGATAAGACGGTGATACAGACTCTCCATAATCCTCGTCTTTCAAGCCTCGGGAGGATCCCTGA…	A	HG970335.2	4331851	4331851	DEL214	3362
33	23522	HG970333.1	68965	72210	AATAGCTCGGCCGGAAGTAGGTCCAAATATCGGATGTAATCCATGTTCTCACACGGAACCTGAGCGCGATCAGGGTCCAGATCACAGGGTCGCGTCGCTCGTTATTTTGGCAGAAGCAGGAGTGGGGGGGAACGACTTAATACCAGGGACCGAGTCTTCATCATTGCCTCCGGTGTTTATGCTGTCTTTGCAGGGATGAGAAGGTGAGACAGAGTTTCTTAAATGACTGTCGTTTCCCCGAGTATGAACTCGCTGTTCTAGAGGAAGGATTCTGGCTTCGCGGATAGGTTCATGTCTATCAGTGGGTAGTTCGTGAGTAGGTGATTGGTCCGTCACCTGTCCATCTCCTACATCGCCCACCATGATGAAGCTACCACCGGGCCGCACAAATGGCGTCTT…	A	HG970333.1	91839	91839	DEL78	3245
38	23522	HG970332.2	9797975	9800142	GGCGGAATGATAATGCACGAACCAACGCTACCACAGTCAGCCAGTCATCAAGTCCATAGCCAATCCGAACATATCGAGCCCAGAAGCGCAATGCGACAAAGATAGCTGACAGAACTAGCACAATCGTTGTCGTGGTATTAAGCTCGCTGCTGCGGTCGGCCTTTGGGTTGTCACGCGCATAAAGCCCATCCATAGCGACGAGAGATTGGAGAATAAATGAGAATGAAGGCCGAAAGAAGGAGGGACCAGTTTCAAACCCTACGGAGAGAAAGGGCTAAGTTAAAAGTAATTAAGCATTTGGTTACTCGGTAGACTAATGCTAGGCGTAGGGTGACATCCCAATCTACGATACTGATTTTATTATTCCTAAACAGTAAAACTGTTTGCAGCAGGGCCACA…	G	HG970332.2	9815245	9815245	DEL47	2167
39	CML3066	HG970332.2	9797975	9800142	GGCGGAATGATAATGCACGAACCAACGCTACCACAGTCAGCCAGTCATCAAGTCCATAGCCAATCCGAACATATCGAGCCCAGAAGCGCAATGCGACAAAGATAGCTGACAGAACTAGCACAATCGTTGTCGTGGTATTAAGCTCGCTGCTGCGGTCGGCCTTTGGGTTGTCACGCGCATAAAGCCCATCCATAGCGACGAGAGATTGGAGAATAAATGAGAATGAAGGCCGAAAGAAGGAGGGACCAGTTTCAAACCCTACGGAGAGAAAGGGCTAAGTTAAAAGTAATTAAGCATTTGGTTACTCGGTAGACTAATGCTAGGCGTAGGGTGACATCCCAATCTACGATACTGATTTTATTATTCCTAAACAGTAAAACTGTTTGCAGCAGGGCCACA…	G	HG970332.2	9866036	9866036	DEL45	2167
40	23522	HG970334.1	655141	657303	AACGTACTTAATAAGCGAGTTGGCCAGACAAGCGAGTTGGCCACTTTTCATCACCTAGATAATAAGATTATTTATTAAAATACTATAACCTATTAAATCAATTAAAACTAATCGCTATCTTCTTTATTAATGACCTCTATTACCTCTTGATAGGTCCTTGCATTATGCCCAGTCTTGCTGTATATGCTATAGCGCTGAATACCTAGCCTAACTGACCTTTCTTAATTACTACTCCTTAATGATTTGGCTACTACCTGCGTATTAATATCTATCTAATTAATTTAACTCTAACTATTTCCTATAGTTATCTTGCCGCTATCTTATAGTTAGGTCCTTTTAACCCTCTTTACCTAACTAAAGGTTATATTCTCCTCTTAAAGCTCCTAAACCTTAGCTTAT…	A	HG970334.1	789060	789060	DEL155	2162
41	CML3066	HG970334.1	655141	657303	AACGTACTTAATAAGCGAGTTGGCCAGACAAGCGAGTTGGCCACTTTTCATCACCTAGATAATAAGATTATTTATTAAAATACTATAACCTATTAAATCAATTAAAACTAATCGCTATCTTCTTTATTAATGACCTCTATTACCTCTTGATAGGTCCTTGCATTATGCCCAGTCTTGCTGTATATGCTATAGCGCTGAATACCTAGCCTAACTGACCTTTCTTAATTACTACTCCTTAATGATTTGGCTACTACCTGCGTATTAATATCTATCTAATTAATTTAACTCTAACTATTTCCTATAGTTATCTTGCCGCTATCTTATAGTTAGGTCCTTTTAACCCTCTTTACCTAACTAAAGGTTATATTCTCCTCTTAAAGCTCCTAAACCTTAGCTTAT…	A	HG970334.1	727659	727659	DEL151	2162
42	CS3005	HG970334.1	655141	657303	AACGTACTTAATAAGCGAGTTGGCCAGACAAGCGAGTTGGCCACTTTTCATCACCTAGATAATAAGATTATTTATTAAAATACTATAACCTATTAAATCAATTAAAACTAATCGCTATCTTCTTTATTAATGACCTCTATTACCTCTTGATAGGTCCTTGCATTATGCCCAGTCTTGCTGTATATGCTATAGCGCTGAATACCTAGCCTAACTGACCTTTCTTAATTACTACTCCTTAATGATTTGGCTACTACCTGCGTATTAATATCTATCTAATTAATTTAACTCTAACTATTTCCTATAGTTATCTTGCCGCTATCTTATAGTTAGGTCCTTTTAACCCTCTTTACCTAACTAAAGGTTATATTCTCCTCTTAAAGCTCCTAAACCTTAGCTTAT…	A	HG970334.1	639261	639261	DEL192	2162
43	23522	HG970335.2	2257617	2259742	TGtaagtttcttcttttttgtcacCGGTCATGTGTGGCTGCTTGTTACGGAGCCCGTGTGGCTCCTTCCTTCCCAATTTGGTCCATCCATGAATCACTGCAACCACTTCCTTCCTCCACCAGCGTGGTTCCTTCCTGTTTCATAAATATGAAGCTTCCTTCCTTCACCAGTGTGACCTCCTTCCTGTGTCAACCCAACATGCGTCTCCCTTTCCTGTCGTTTCCTTTGTCGTCGGCTCccagtcttcttcatcatgctttGTTAGCTCCTTGACGTCTGCTTCTTATTTGTCACCACTGTGGCCTGCTGGCTCCTTGACGTCCTCTTCCTAACGCCCTCTTGTCGTTTCATTCTTCAACGTCACGATGGCCTCTCCAGCAACCACAGATCGTCTGTACT…	T	HG970335.2	2231764	2231764	DEL206	2125
44	CML3066	HG970335.2	2257617	2259742	TGtaagtttcttcttttttgtcacCGGTCATGTGTGGCTGCTTGTTACGGAGCCCGTGTGGCTCCTTCCTTCCCAATTTGGTCCATCCATGAATCACTGCAACCACTTCCTTCCTCCACCAGCGTGGTTCCTTCCTGTTTCATAAATATGAAGCTTCCTTCCTTCACCAGTGTGACCTCCTTCCTGTGTCAACCCAACATGCGTCTCCCTTTCCTGTCGTTTCCTTTGTCGTCGGCTCccagtcttcttcatcatgctttGTTAGCTCCTTGACGTCTGCTTCTTATTTGTCACCACTGTGGCCTGCTGGCTCCTTGACGTCCTCTTCCTAACGCCCTCTTGTCGTTTCATTCTTCAACGTCACGATGGCCTCTCCAGCAACCACAGATCGTCTGTACT…	T	HG970335.2	2283603	2283603	DEL206	2125
45	CS3005	HG970335.2	2257617	2259742	TGtaagtttcttcttttttgtcacCGGTCATGTGTGGCTGCTTGTTACGGAGCCCGTGTGGCTCCTTCCTTCCCAATTTGGTCCATCCATGAATCACTGCAACCACTTCCTTCCTCCACCAGCGTGGTTCCTTCCTGTTTCATAAATATGAAGCTTCCTTCCTTCACCAGTGTGACCTCCTTCCTGTGTCAACCCAACATGCGTCTCCCTTTCCTGTCGTTTCCTTTGTCGTCGGCTCccagtcttcttcatcatgctttGTTAGCTCCTTGACGTCTGCTTCTTATTTGTCACCACTGTGGCCTGCTGGCTCCTTGACGTCCTCTTCCTAACGCCCTCTTGTCGTTTCATTCTTCAACGTCACGATGGCCTCTCCAGCAACCACAGATCGTCTGTACT…	T	HG970335.2	2232806	2232806	DEL246	2125
46	23389	HG970332.2	483306	485317	AACGTATTTGATAAGCGAGCGTGACAGATAAGCGAACGTGACATAAATCCCTCAACCTTATACCTAACCATCTGATCAGTTAATTCTTAACCATTTATAATGCTACAGCCTTTAGATAAAGCTAGAGTTATTCTTACCCTTTAAGCCCTTTAAAATAACCTAAAACTAAATACCTAATATACTGCTGAGATCTATTAAGTTAGGCAAATAAAGCTATATTACTACCAATAAGGTATTTAATTAAGATGCAATTCTATACTTAATTTATAGAAACTATCTAATTAGGAAGAGGATATAATAGTTTAATTTCTTTTTAACCTAGATTTATATAGATTCCCCTTATAACTGCATTTTATAGAAGAAATAGCTAATTCCCTACTTATAGACTATAATATATTA…	A	HG970332.2	514435	514435	DEL14	2011
47	23468	HG970332.2	483306	485317	AACGTATTTGATAAGCGAGCGTGACAGATAAGCGAACGTGACATAAATCCCTCAACCTTATACCTAACCATCTGATCAGTTAATTCTTAACCATTTATAATGCTACAGCCTTTAGATAAAGCTAGAGTTATTCTTACCCTTTAAGCCCTTTAAAATAACCTAAAACTAAATACCTAATATACTGCTGAGATCTATTAAGTTAGGCAAATAAAGCTATATTACTACCAATAAGGTATTTAATTAAGATGCAATTCTATACTTAATTTATAGAAACTATCTAATTAGGAAGAGGATATAATAGTTTAATTTCTTTTTAACCTAGATTTATATAGATTCCCCTTATAACTGCATTTTATAGAAGAAATAGCTAATTCCCTACTTATAGACTATAATATATTA…	A	HG970332.2	540444	540444	DEL9	2011
48	23473	HG970332.2	483306	485317	AACGTATTTGATAAGCGAGCGTGACAGATAAGCGAACGTGACATAAATCCCTCAACCTTATACCTAACCATCTGATCAGTTAATTCTTAACCATTTATAATGCTACAGCCTTTAGATAAAGCTAGAGTTATTCTTACCCTTTAAGCCCTTTAAAATAACCTAAAACTAAATACCTAATATACTGCTGAGATCTATTAAGTTAGGCAAATAAAGCTATATTACTACCAATAAGGTATTTAATTAAGATGCAATTCTATACTTAATTTATAGAAACTATCTAATTAGGAAGAGGATATAATAGTTTAATTTCTTTTTAACCTAGATTTATATAGATTCCCCTTATAACTGCATTTTATAGAAGAAATAGCTAATTCCCTACTTATAGACTATAATATATTA…	A	HG970332.2	538983	538983	DEL11	2011
49	CML3066	HG970332.2	483306	485317	AACGTATTTGATAAGCGAGCGTGACAGATAAGCGAACGTGACATAAATCCCTCAACCTTATACCTAACCATCTGATCAGTTAATTCTTAACCATTTATAATGCTACAGCCTTTAGATAAAGCTAGAGTTATTCTTACCCTTTAAGCCCTTTAAAATAACCTAAAACTAAATACCTAATATACTGCTGAGATCTATTAAGTTAGGCAAATAAAGCTATATTACTACCAATAAGGTATTTAATTAAGATGCAATTCTATACTTAATTTATAGAAACTATCTAATTAGGAAGAGGATATAATAGTTTAATTTCTTTTTAACCTAGATTTATATAGATTCCCCTTATAACTGCATTTTATAGAAGAAATAGCTAATTCCCTACTTATAGACTATAATATATTA…	A	HG970332.2	510454	510454	DEL9	2011
50	CS3005	HG970332.2	483306	485317	AACGTATTTGATAAGCGAGCGTGACAGATAAGCGAACGTGACATAAATCCCTCAACCTTATACCTAACCATCTGATCAGTTAATTCTTAACCATTTATAATGCTACAGCCTTTAGATAAAGCTAGAGTTATTCTTACCCTTTAAGCCCTTTAAAATAACCTAAAACTAAATACCTAATATACTGCTGAGATCTATTAAGTTAGGCAAATAAAGCTATATTACTACCAATAAGGTATTTAATTAAGATGCAATTCTATACTTAATTTATAGAAACTATCTAATTAGGAAGAGGATATAATAGTTTAATTTCTTTTTAACCTAGATTTATATAGATTCCCCTTATAACTGCATTTTATAGAAGAAATAGCTAATTCCCTACTTATAGACTATAATATATTA…	A	HG970332.2	435080	435080	DEL13	2011
53	23522	HG970334.1	5387170	5389047	aatatACTTAATAAGTAAATAACCTAAATAAGTAAGTAACTTAAAAATCTTAACCTTTAAGCttaatatttaaataaaaataCTATAAATTACCTAATTAGTTAAAattatttattatatttatttcTAGAGGCTAAAATATCCCCCTAATAGGTTCTTATATTATACCTAGTATTCCTATATATACTATAGCTCTAAATACTTAATTTAATTAACCTTCCTTAATTACTACTTCTTAATAATTTTATTACTACTTATATATTAATATCTATCTAATTAATTACTTATAATATATCTTATATAATTATTAGCCCTCCTTTCTATAGTTTTATCTTTTTTACTTTCTAATAATAGCTTAATATCTTATTTATCTCTTTAAGATTTTAAACTTAATCTCTT…	a	HG970334.1	5514288	5514288	DEL170	1877
54	CML3066	HG970334.1	5387170	5389047	aatatACTTAATAAGTAAATAACCTAAATAAGTAAGTAACTTAAAAATCTTAACCTTTAAGCttaatatttaaataaaaataCTATAAATTACCTAATTAGTTAAAattatttattatatttatttcTAGAGGCTAAAATATCCCCCTAATAGGTTCTTATATTATACCTAGTATTCCTATATATACTATAGCTCTAAATACTTAATTTAATTAACCTTCCTTAATTACTACTTCTTAATAATTTTATTACTACTTATATATTAATATCTATCTAATTAATTACTTATAATATATCTTATATAATTATTAGCCCTCCTTTCTATAGTTTTATCTTTTTTACTTTCTAATAATAGCTTAATATCTTATTTATCTCTTTAAGATTTTAAACTTAATCTCTT…	a	HG970334.1	5455207	5455207	DEL163	1877
55	23468	HG970333.1	8522089	8523956	ATAATCTGACATGGGACCTCTGCCCTGTTAACACTTTAAATTTCCTCTTTCAACAGAGCAATTAGTATTGTTTCCTCCTATGCGCAACCTCTTCTGTAATTGACCGACGGCTGGGCTGTATTCTATGTTTTTGACTTACACACTTTGGCGCTTTAAGCTGATAGACGAGAAAAAACCATCGTTGCTGCTTTTCCGTCCATACGACATCGCGTTCTTGATCGGTCTGCAAGCCGACTTTCCCAGATGCTGCCCATATTCCTCTGTTCAGGCTCTCCTGCATCCTGCTCCCACTGTCTCTGCTGTTGCATATTCCGCCCTCCGATTGTGTTAGCCAGAGTGACAAAGTCTTGGCCCCATATATCACTTGTTACTGTTTTGTCCAGACCACATACGAAACGA…	A	HG970333.1	8571457	8571457	DEL98	1867
56	23522	HG970333.1	8522089	8523956	ATAATCTGACATGGGACCTCTGCCCTGTTAACACTTTAAATTTCCTCTTTCAACAGAGCAATTAGTATTGTTTCCTCCTATGCGCAACCTCTTCTGTAATTGACCGACGGCTGGGCTGTATTCTATGTTTTTGACTTACACACTTTGGCGCTTTAAGCTGATAGACGAGAAAAAACCATCGTTGCTGCTTTTCCGTCCATACGACATCGCGTTCTTGATCGGTCTGCAAGCCGACTTTCCCAGATGCTGCCCATATTCCTCTGTTCAGGCTCTCCTGCATCCTGCTCCCACTGTCTCTGCTGTTGCATATTCCGCCCTCCGATTGTGTTAGCCAGAGTGACAAAGTCTTGGCCCCATATATCACTTGTTACTGTTTTGTCCAGACCACATACGAAACGA…	A	HG970333.1	8509265	8509265	DEL128	1867
57	23389	HG970335.2	5100252	5102115	AATGTGCTTAATAAGCGAGTAACCTAGATAAGCGAGTGACCTAAAAATCCCTTATCTTATAATATTTCTATTTAATTAGATACTTCTTAATAACTAAATATACCTTAATTATTAAATAAAGCTAGCTAGAATCTTTTTGCCCTTTAGGCCCTTTAAAATGACTTAAAATTAAGTACTTAATAGGCAATAACTATCTATAATATCTACTATTATACCTTATAATGCTATTATAATAGcatttaattataatataattttatCTTAAATTTATAGAAACTATTTAATTTAAAAGAGCAGATAATAATctaatttatttttaatttagATTTATAAGGATTTCCCTTATAACTGCATTTTATTAAAGAAATAGCTAATTCTCTACTTACTGACTGTAATATA…	A	HG970335.2	5132652	5132652	DEL202	1863
58	23522	HG970335.2	5100252	5102115	AATGTGCTTAATAAGCGAGTAACCTAGATAAGCGAGTGACCTAAAAATCCCTTATCTTATAATATTTCTATTTAATTAGATACTTCTTAATAACTAAATATACCTTAATTATTAAATAAAGCTAGCTAGAATCTTTTTGCCCTTTAGGCCCTTTAAAATGACTTAAAATTAAGTACTTAATAGGCAATAACTATCTATAATATCTACTATTATACCTTATAATGCTATTATAATAGcatttaattataatataattttatCTTAAATTTATAGAAACTATTTAATTTAAAAGAGCAGATAATAATctaatttatttttaatttagATTTATAAGGATTTCCCTTATAACTGCATTTTATTAAAGAAATAGCTAATTCTCTACTTACTGACTGTAATATA…	A	HG970335.2	5106003	5106003	DEL224	1863
59	CML3066	HG970335.2	5100252	5102115	AATGTGCTTAATAAGCGAGTAACCTAGATAAGCGAGTGACCTAAAAATCCCTTATCTTATAATATTTCTATTTAATTAGATACTTCTTAATAACTAAATATACCTTAATTATTAAATAAAGCTAGCTAGAATCTTTTTGCCCTTTAGGCCCTTTAAAATGACTTAAAATTAAGTACTTAATAGGCAATAACTATCTATAATATCTACTATTATACCTTATAATGCTATTATAATAGcatttaattataatataattttatCTTAAATTTATAGAAACTATTTAATTTAAAAGAGCAGATAATAATctaatttatttttaatttagATTTATAAGGATTTCCCTTATAACTGCATTTTATTAAAGAAATAGCTAATTCTCTACTTACTGACTGTAATATA…	A	HG970335.2	5144507	5144507	DEL227	1863
60	23389	HG970332.2	8998002	8999864	AAAATATGCTTAATAAGCGAGTGACCTAGATAAGCGAGTAACCTAAAAATCCCTTATCTTATAATATTTCTATTTAATTAGATACTTCTTAATAACTAAATATACCTTAATTATTAAATAAAGCTAGAATCTTTCTTACCTTTTAGGCCCTTTAAAATAACCTAAAATTAAGTACTTAATAGGCAGTAACTATCTATAATATCTACTATTATACCTTATAATACTATTATAATagtatttaattataatataattttatCCTAAATTTATAAAAACTATTTAATTTAAAAGAGCAgataataatttaatttatCTTTAATTTAGATTTATAAGGATTtcttttataattatattttattaaaGAAATAGCTAATTCTTTACTTACTAACTATAATATAT…	A	HG970332.2	9023140	9023140	DEL42	1862
61	23468	HG970332.2	16969	18830	aatatatataataagTATATATCTTAAATAAGTATATATCTTAAAATTTCTAACTTTTAATCTTTTAATTTACTTAAAAATACTATAAactatttaattaattaaaattaCTTACTATATTTATCTCTAGAGGCCTAAATATCTTCCTAATATATTCTTATATTATACCTAGTCTTACTATATATATTATAACGCTAAATACCTAATTTAATTAATTTTCCTTAATTACTACTTCTTAATAATTTAATTACTACTTATATATTAATATTTATCTAATTAATTGCCTATAATACTTCTTATATAGTTATTATCCCTCCTTTTTATAGTCTTATTCTTTTTACCTTTTAGTAGCGGCttaatattatatttatttCTTTAAGATTTTAAACTTAATCTCTT…	a	HG970332.2	44089	44089	DEL2	1861
62	23389	HG970335.2	5078452	5080313	TAATGTATTTAATAAGCAAGCATAATAGACAAGCGAACATAATAAGAATCTTAACTATTACtaaataatatataataaaaatataataaaCTATCTAATTAATTAAAATCACTTACTATACTCTTCTCTAGATGCCTCTAGAACTACCTAATAGGtctttatattatatttaaTCTTATTATATATACTATATTATTAAATGCCTAATCTGACTGACCTTCCTTAATTACTACTTCTTAATAATTTACCTACTACCTATATATTAATATCTATCTAATTAATTACTTATAATATTTCCTCTATAGTTATAAGGTCTCCTTTCTATAATTTAATTCTTTTTAACTTTTAATACTAATTTAGCTTTTTATTTCCCTCTTAAAGGTTTTAAATCTTATTTCT…	T	HG970335.2	5093458	5093458	DEL199	1861
63	23522	HG970333.1	572791	574651	AGACTAACTCACCGCCTTGCCGTATACCCCCCCACCCCGCACAcctcacaacatcaactcgtCATTGAAGTCTACATATTCATACCTCTCTGTATTTTTTAAATTAAATCTgtatttttttattttaacAGTAATGGATTTGAAGCTATCAGATTATGAATACAGGATGTCGTTGGCGGTTAATGACGTCGATAATATAGGTTTGCGCGCGTCGGCGCGAAAACACTCCATTAAGATCTCGACATTGAAGGATCGTTGCGCCGGAGCCTACGACATTACAACAGCACATCGGAGAGAACTGTCGCTAACTCCTgagcaagaagatgaccTAGTGAACTATATTattgagagagagaaggcATTCCAGCCTCTCTCGAGGTCTGAGATACGCGGCTTTGC…	A	HG970333.1	580400	580400	DEL94	1860
64	CS3005	HG970333.1	572791	574651	AGACTAACTCACCGCCTTGCCGTATACCCCCCCACCCCGCACAcctcacaacatcaactcgtCATTGAAGTCTACATATTCATACCTCTCTGTATTTTTTAAATTAAATCTgtatttttttattttaacAGTAATGGATTTGAAGCTATCAGATTATGAATACAGGATGTCGTTGGCGGTTAATGACGTCGATAATATAGGTTTGCGCGCGTCGGCGCGAAAACACTCCATTAAGATCTCGACATTGAAGGATCGTTGCGCCGGAGCCTACGACATTACAACAGCACATCGGAGAGAACTGTCGCTAACTCCTgagcaagaagatgaccTAGTGAACTATATTattgagagagagaaggcATTCCAGCCTCTCTCGAGGTCTGAGATACGCGGCTTTGC…	A	HG970333.1	554353	554353	DEL108	1860
65	23389	HG970333.1	5315312	5317172	AACGTATTTAATAAGCGAGCGCCGCAGATAAGCGAGCGCCGCACTTTTCCCTCTTACATCTTACTTTTTAcctgattgattgattttTAATAACCAGTAATGTCAGAACTTTCAATTAAAGCTAGAACTCTTCTTACATTTTAGGCTCTTTAAAATAACCAAGAACTAAGTATCTGATGCACTATAAAGATATATTAGGTTAATAACTGCCGCCTATATTGCCGCTAATAAGGCATTTAATTGCGATATAATTTTATCCTGAATTTATAGAAACTATCTAATTAGGAGGAAAATATAATAGTATAATTTGTCCTTAATTTAGATTTGTAAGGATTTCCCTTATAATTGCGTTTTATTAAAGAAATAGCTAATTCCCTACTTGCAGATCGCGATATACTA…	A	HG970333.1	5293148	5293148	DEL110	1860
66	23473	HG970333.1	5315312	5317172	AACGTATTTAATAAGCGAGCGCCGCAGATAAGCGAGCGCCGCACTTTTCCCTCTTACATCTTACTTTTTAcctgattgattgattttTAATAACCAGTAATGTCAGAACTTTCAATTAAAGCTAGAACTCTTCTTACATTTTAGGCTCTTTAAAATAACCAAGAACTAAGTATCTGATGCACTATAAAGATATATTAGGTTAATAACTGCCGCCTATATTGCCGCTAATAAGGCATTTAATTGCGATATAATTTTATCCTGAATTTATAGAAACTATCTAATTAGGAGGAAAATATAATAGTATAATTTGTCCTTAATTTAGATTTGTAAGGATTTCCCTTATAATTGCGTTTTATTAAAGAAATAGCTAATTCCCTACTTGCAGATCGCGATATACTA…	A	HG970333.1	5363881	5363881	DEL125	1860
67	23522	HG970333.1	5315312	5317172	AACGTATTTAATAAGCGAGCGCCGCAGATAAGCGAGCGCCGCACTTTTCCCTCTTACATCTTACTTTTTAcctgattgattgattttTAATAACCAGTAATGTCAGAACTTTCAATTAAAGCTAGAACTCTTCTTACATTTTAGGCTCTTTAAAATAACCAAGAACTAAGTATCTGATGCACTATAAAGATATATTAGGTTAATAACTGCCGCCTATATTGCCGCTAATAAGGCATTTAATTGCGATATAATTTTATCCTGAATTTATAGAAACTATCTAATTAGGAGGAAAATATAATAGTATAATTTGTCCTTAATTTAGATTTGTAAGGATTTCCCTTATAATTGCGTTTTATTAAAGAAATAGCTAATTCCCTACTTGCAGATCGCGATATACTA…	A	HG970333.1	5311195	5311195	DEL112	1860
68	CML3066	HG970333.1	5315312	5317172	AACGTATTTAATAAGCGAGCGCCGCAGATAAGCGAGCGCCGCACTTTTCCCTCTTACATCTTACTTTTTAcctgattgattgattttTAATAACCAGTAATGTCAGAACTTTCAATTAAAGCTAGAACTCTTCTTACATTTTAGGCTCTTTAAAATAACCAAGAACTAAGTATCTGATGCACTATAAAGATATATTAGGTTAATAACTGCCGCCTATATTGCCGCTAATAAGGCATTTAATTGCGATATAATTTTATCCTGAATTTATAGAAACTATCTAATTAGGAGGAAAATATAATAGTATAATTTGTCCTTAATTTAGATTTGTAAGGATTTCCCTTATAATTGCGTTTTATTAAAGAAATAGCTAATTCCCTACTTGCAGATCGCGATATACTA…	A	HG970333.1	5302407	5302407	DEL104	1860
69	CS3005	HG970333.1	5315312	5317172	AACGTATTTAATAAGCGAGCGCCGCAGATAAGCGAGCGCCGCACTTTTCCCTCTTACATCTTACTTTTTAcctgattgattgattttTAATAACCAGTAATGTCAGAACTTTCAATTAAAGCTAGAACTCTTCTTACATTTTAGGCTCTTTAAAATAACCAAGAACTAAGTATCTGATGCACTATAAAGATATATTAGGTTAATAACTGCCGCCTATATTGCCGCTAATAAGGCATTTAATTGCGATATAATTTTATCCTGAATTTATAGAAACTATCTAATTAGGAGGAAAATATAATAGTATAATTTGTCCTTAATTTAGATTTGTAAGGATTTCCCTTATAATTGCGTTTTATTAAAGAAATAGCTAATTCCCTACTTGCAGATCGCGATATACTA…	A	HG970333.1	5264199	5264199	DEL139	1860
70	23389	HG970332.2	48598	50457	AACGTGCATAATAAGCGAGTGCTCCAGACAAGCGAGTGCTCTACCAATTTACACCTAAAGAcccaaaaagagaaataaaaATACTATAACCTATCtaattaattaaaattaaTTACTATATTATTCCCTATTAATCTTAATTACCTCTTAATAGGTCCTTATAATATACTTAATTTTACtataaatattatattattaagGCTTTAATCCTTATAACCTTCTTTAATTACCTCTTAAGGATTTAGCTAttatttatatattaatatctatttaattaaatatttaTAATACTTCTATTATAATTAAAGCCCCTTTTTTTTATATTATAgttttttttcctttttaaTATTACCTTATTATCTTATTTTATTATTTAAGTTATTAATTCTATTTATATAA…	A	HG970332.2	76630	76630	DEL4	1859
71	CS3005	HG970332.2	48598	50457	AACGTGCATAATAAGCGAGTGCTCCAGACAAGCGAGTGCTCTACCAATTTACACCTAAAGAcccaaaaagagaaataaaaATACTATAACCTATCtaattaattaaaattaaTTACTATATTATTCCCTATTAATCTTAATTACCTCTTAATAGGTCCTTATAATATACTTAATTTTACtataaatattatattattaagGCTTTAATCCTTATAACCTTCTTTAATTACCTCTTAAGGATTTAGCTAttatttatatattaatatctatttaattaaatatttaTAATACTTCTATTATAATTAAAGCCCCTTTTTTTTATATTATAgttttttttcctttttaaTATTACCTTATTATCTTATTTTATTATTTAAGTTATTAATTCTATTTATATAA…	A	HG970332.2	5741	5741	DEL1	1859
72	23468	HG970335.2	5078454	5080313	ATGTATTTAATAAGCAAGCATAATAGACAAGCGAACATAATAAGAATCTTAACTATTACtaaataatatataataaaaatataataaaCTATCTAATTAATTAAAATCACTTACTATACTCTTCTCTAGATGCCTCTAGAACTACCTAATAGGtctttatattatatttaaTCTTATTATATATACTATATTATTAAATGCCTAATCTGACTGACCTTCCTTAATTACTACTTCTTAATAATTTACCTACTACCTATATATTAATATCTATCTAATTAATTACTTATAATATTTCCTCTATAGTTATAAGGTCTCCTTTCTATAATTTAATTCTTTTTAACTTTTAATACTAATTTAGCTTTTTATTTCCCTCTTAAAGGTTTTAAATCTTATTTCTTA…	A	HG970335.2	5055431	5055431	DEL175	1859
74	23468	HG970332.2	48598	50455	AACGTGCATAATAAGCGAGTGCTCCAGACAAGCGAGTGCTCTACCAATTTACACCTAAAGAcccaaaaagagaaataaaaATACTATAACCTATCtaattaattaaaattaaTTACTATATTATTCCCTATTAATCTTAATTACCTCTTAATAGGTCCTTATAATATACTTAATTTTACtataaatattatattattaagGCTTTAATCCTTATAACCTTCTTTAATTACCTCTTAAGGATTTAGCTAttatttatatattaatatctatttaattaaatatttaTAATACTTCTATTATAATTAAAGCCCCTTTTTTTTATATTATAgttttttttcctttttaaTATTACCTTATTATCTTATTTTATTATTTAAGTTATTAATTCTATTTATATAA…	A	HG970332.2	115089	115089	DEL4	1857
75	23473	HG970332.2	48598	50455	AACGTGCATAATAAGCGAGTGCTCCAGACAAGCGAGTGCTCTACCAATTTACACCTAAAGAcccaaaaagagaaataaaaATACTATAACCTATCtaattaattaaaattaaTTACTATATTATTCCCTATTAATCTTAATTACCTCTTAATAGGTCCTTATAATATACTTAATTTTACtataaatattatattattaagGCTTTAATCCTTATAACCTTCTTTAATTACCTCTTAAGGATTTAGCTAttatttatatattaatatctatttaattaaatatttaTAATACTTCTATTATAATTAAAGCCCCTTTTTTTTATATTATAgttttttttcctttttaaTATTACCTTATTATCTTATTTTATTATTTAAGTTATTAATTCTATTTATATAA…	A	HG970332.2	67848	67848	DEL3	1857
76	23522	HG970332.2	48598	50455	AACGTGCATAATAAGCGAGTGCTCCAGACAAGCGAGTGCTCTACCAATTTACACCTAAAGAcccaaaaagagaaataaaaATACTATAACCTATCtaattaattaaaattaaTTACTATATTATTCCCTATTAATCTTAATTACCTCTTAATAGGTCCTTATAATATACTTAATTTTACtataaatattatattattaagGCTTTAATCCTTATAACCTTCTTTAATTACCTCTTAAGGATTTAGCTAttatttatatattaatatctatttaattaaatatttaTAATACTTCTATTATAATTAAAGCCCCTTTTTTTTATATTATAgttttttttcctttttaaTATTACCTTATTATCTTATTTTATTATTTAAGTTATTAATTCTATTTATATAA…	A	HG970332.2	127135	127135	DEL1	1857
79	CML3066	HG970332.2	11599369	11601093	CCTTGATCATCTGCAAGCTCACAAAGACCGAGGTTTTTCCAGCTAAATTCTGTAAGATGATCCCCCCGCATCTCCAAATATCGTTTCTTTCAAATTTAGTTGTACTGTTACATACCACTGAAGACACTGCTGACACTTAATCTCATACATTTATCGATccccgccatcatgtcgCCCTTTATATCGCTTGACGAACTACCTCAGGGCTCCTCTGTTACATTTTACGACTCCTCATTCTTCAAGCGGGGTTCCGAAACAATTACACTCCCGACTCCTTCTGAAGTATTAGCTCGGCCTAATTTTATTCAGCACCCACGAGCTGAGAACATGAAACTGCGCATACCAGCCGTGTTTCAGGAACTTGGGCTTGCCGTCAAACATAGTGATAGCACCAATACG…	C	HG970332.2	11686633	11686633	DEL69	1724
80	CS3005	HG970332.2	11599369	11601093	CCTTGATCATCTGCAAGCTCACAAAGACCGAGGTTTTTCCAGCTAAATTCTGTAAGATGATCCCCCCGCATCTCCAAATATCGTTTCTTTCAAATTTAGTTGTACTGTTACATACCACTGAAGACACTGCTGACACTTAATCTCATACATTTATCGATccccgccatcatgtcgCCCTTTATATCGCTTGACGAACTACCTCAGGGCTCCTCTGTTACATTTTACGACTCCTCATTCTTCAAGCGGGGTTCCGAAACAATTACACTCCCGACTCCTTCTGAAGTATTAGCTCGGCCTAATTTTATTCAGCACCCACGAGCTGAGAACATGAAACTGCGCATACCAGCCGTGTTTCAGGAACTTGGGCTTGCCGTCAAACATAGTGATAGCACCAATACG…	C	HG970332.2	11116624	11116624	DEL89	1724
81	CML3066	HG970335.2	7989405	7991091	ACAGTAAAGATCGAAATCTGTTGTCCATTTTTGACTCTCTTTCATTTATACCGCACGGACGTTTTTGATGGGGGCGTATGGCTTACACAGTAATTCATATTTATTGGTAATGTATTAATGTACTCCTTTGCTGACAGCTTACGTGCATTGCCTAAAAAGCGTAAAAAGCGTAATACGGCTTCACAGCAAATTGTCCTCACCCATACTCTATGACCTCCAAATGCTGACCTCCCTCACAACGTTCAGGAGTGAACACTTCAGcattgttgagaaagtcCAGAATCTGACCTCAGTACCTTACTGTCTCCATAAACTGATTAAGATGCCCAGTCCAACTCTTCAACCATACAAGAATAAACTGAAATAGCTTGAGCATAGCTCTGCTCgttctgttttctt…	A	HG970335.2	8019128	8019128	DEL249	1686
83	23468	HG970334.1	7698180	7699762	CTCAACTCAGCTCGCTACGGCATCGCATGGGGAACTATTGGTGCCCTTGAAGACCGTCTTGACCGTGCACGAACCTATACTCTCGAACCAAAGCAGTTCAACAAGCCTCTCGCCCAGTTCCAGCTCATTCGGAAGAAGCTTGCCGACGCCTCGACAGACGCCGCTTTTGGTCTCCAGGCTGCCCTGCAAGTTGGCCGTCTGaaggacaagggtcttgcGGCCCCTGAGATGATTTCAATGATTAAGAGGCAGAACTGTGACCGCGCTCTATCCGGTGCTCGCACGTTGCAGGAGGTCTTTGGTGGCAACGTTGCAAGCGATGAGTACCACATTGGACGTCACGTTGCCAACCTTTTCGTTACACAGAAGTATGAGGGACAGAGCGATGCTCACGCGCTG…	C	HG970334.1	7780847	7780847	DEL148	1582
84	23468	HG970335.2	4422313	4423808	GCAGTAGACCATCTTTTGCTATTTAGACTAAGTTCTTTAGGCTCTGTATTTCTGTACCCTGGGACTTAGGACATTGGTGTTTCTACGGCGCAGCAGCCGCTCCAGTAAGAACAGCTCAGATCATACTCATTATACTGCTGACAGCCAACATGAAACTTTGCCAAGGCTCTGTTGGTTGACATCCAACGCCTCTAATTTTAATTTTCGTATCGCTATTAAACACAGACAACCTTTCCAGTTCCCGTGTCGAAGCACCGTTTGTTGTTCCCATCCGCAGACAACCTCGTAGCATGTACAGTGTTCCGGTGGCTTCTGCTTCGAAAACTGTGGCCGCGATGGCTACATCGCTACCTACGAGCCAGAGAAGCGATttgatggaagtggaaggcATTTTAGACT…	G	HG970335.2	4401176	4401176	DEL170	1495
85	23522	HG970335.2	4422313	4423808	GCAGTAGACCATCTTTTGCTATTTAGACTAAGTTCTTTAGGCTCTGTATTTCTGTACCCTGGGACTTAGGACATTGGTGTTTCTACGGCGCAGCAGCCGCTCCAGTAAGAACAGCTCAGATCATACTCATTATACTGCTGACAGCCAACATGAAACTTTGCCAAGGCTCTGTTGGTTGACATCCAACGCCTCTAATTTTAATTTTCGTATCGCTATTAAACACAGACAACCTTTCCAGTTCCCGTGTCGAAGCACCGTTTGTTGTTCCCATCCGCAGACAACCTCGTAGCATGTACAGTGTTCCGGTGGCTTCTGCTTCGAAAACTGTGGCCGCGATGGCTACATCGCTACCTACGAGCCAGAGAAGCGATttgatggaagtggaaggcATTTTAGACT…	G	HG970335.2	4408508	4408508	DEL218	1495
86	CML3066	HG970335.2	4422313	4423808	GCAGTAGACCATCTTTTGCTATTTAGACTAAGTTCTTTAGGCTCTGTATTTCTGTACCCTGGGACTTAGGACATTGGTGTTTCTACGGCGCAGCAGCCGCTCCAGTAAGAACAGCTCAGATCATACTCATTATACTGCTGACAGCCAACATGAAACTTTGCCAAGGCTCTGTTGGTTGACATCCAACGCCTCTAATTTTAATTTTCGTATCGCTATTAAACACAGACAACCTTTCCAGTTCCCGTGTCGAAGCACCGTTTGTTGTTCCCATCCGCAGACAACCTCGTAGCATGTACAGTGTTCCGGTGGCTTCTGCTTCGAAAACTGTGGCCGCGATGGCTACATCGCTACCTACGAGCCAGAGAAGCGATttgatggaagtggaaggcATTTTAGACT…	G	HG970335.2	4457710	4457710	DEL215	1495
87	CS3005	HG970335.2	4422313	4423808	GCAGTAGACCATCTTTTGCTATTTAGACTAAGTTCTTTAGGCTCTGTATTTCTGTACCCTGGGACTTAGGACATTGGTGTTTCTACGGCGCAGCAGCCGCTCCAGTAAGAACAGCTCAGATCATACTCATTATACTGCTGACAGCCAACATGAAACTTTGCCAAGGCTCTGTTGGTTGACATCCAACGCCTCTAATTTTAATTTTCGTATCGCTATTAAACACAGACAACCTTTCCAGTTCCCGTGTCGAAGCACCGTTTGTTGTTCCCATCCGCAGACAACCTCGTAGCATGTACAGTGTTCCGGTGGCTTCTGCTTCGAAAACTGTGGCCGCGATGGCTACATCGCTACCTACGAGCCAGAGAAGCGATttgatggaagtggaaggcATTTTAGACT…	G	HG970335.2	4427101	4427101	DEL257	1495
88	23473	HG970332.2	11471978	11473443	TGTTTGCAGAGGGAAAAGTTCGATTGCACTTTTAAAGTTGGAGACAAAACGTCTGGTGTCCTGCAATACACTTGCCAATTCGTGGTATTCTGTACCGATCTGGGACTTTGTTAGAACAGGGACAGCGTTGATGGTGAATAGTAACATACAACTAGGTTCTGCAGCTTTTGAATTGCCAGCACCGCAGTCACCACTTCTCCAAGGAGTGAACAAGCTTCTAGCCAGTAAAGAACAGATTCTTTCAGGAATTCGAGGGTAGCGGAAGCACTCTCGTCGTCGAATGCCGAAATATGATCGGCCCAGTAACAACAGGCATACTCGACCGAATCCAAAGGGTCGGAGGCATCTTCTCGATCAAGAAGCGGTACAGGTACACCCGGTTTCTTGAGATCATATATG…	T	HG970332.2	11524617	11524617	DEL76	1465
89	23389	HG970335.2	7670609	7671910	CTGGCCATCTTGGTCACATGCAGCACCTTAACCAAGTCTTTCAGAACGAAAGCGTTTCAAGGCCTCTTTCTTATTAAATTTATTTAACACAACACACCGATAGCGATCTCAGATTAGACAGGCCCCTCTTAGATTAGCTATCCTCTCTGGCATCCCTACGAATATATATACTTATCGTTGCATACTCATAACAGCTAAATAAGATACAGGTAAAGGCTAGGGTATCTTTTTAGTCGATACCTTAAGTGGCAGAAATAAATTATCAAAAAGGTAATCGGCAAAGTTATCGAGGGATGCTCAAAGCTCGTCTCTACGGGTTAGGTCGTCAAAGttgatttcttcatctgttgCTATTAGCAGTCCTGCAAACGCGAAGAAGGCAGCCAGAAGTCTATCTTT…	C	HG970335.2	7703853	7703853	DEL217	1301
90	23468	HG970335.2	7670609	7671910	CTGGCCATCTTGGTCACATGCAGCACCTTAACCAAGTCTTTCAGAACGAAAGCGTTTCAAGGCCTCTTTCTTATTAAATTTATTTAACACAACACACCGATAGCGATCTCAGATTAGACAGGCCCCTCTTAGATTAGCTATCCTCTCTGGCATCCCTACGAATATATATACTTATCGTTGCATACTCATAACAGCTAAATAAGATACAGGTAAAGGCTAGGGTATCTTTTTAGTCGATACCTTAAGTGGCAGAAATAAATTATCAAAAAGGTAATCGGCAAAGTTATCGAGGGATGCTCAAAGCTCGTCTCTACGGGTTAGGTCGTCAAAGttgatttcttcatctgttgCTATTAGCAGTCCTGCAAACGCGAAGAAGGCAGCCAGAAGTCTATCTTT…	C	HG970335.2	7677812	7677812	DEL187	1301
91	23522	HG970335.2	7670609	7671910	CTGGCCATCTTGGTCACATGCAGCACCTTAACCAAGTCTTTCAGAACGAAAGCGTTTCAAGGCCTCTTTCTTATTAAATTTATTTAACACAACACACCGATAGCGATCTCAGATTAGACAGGCCCCTCTTAGATTAGCTATCCTCTCTGGCATCCCTACGAATATATATACTTATCGTTGCATACTCATAACAGCTAAATAAGATACAGGTAAAGGCTAGGGTATCTTTTTAGTCGATACCTTAAGTGGCAGAAATAAATTATCAAAAAGGTAATCGGCAAAGTTATCGAGGGATGCTCAAAGCTCGTCTCTACGGGTTAGGTCGTCAAAGttgatttcttcatctgttgCTATTAGCAGTCCTGCAAACGCGAAGAAGGCAGCCAGAAGTCTATCTTT…	C	HG970335.2	7672096	7672096	DEL241	1301
92	CML3066	HG970335.2	7670609	7671910	CTGGCCATCTTGGTCACATGCAGCACCTTAACCAAGTCTTTCAGAACGAAAGCGTTTCAAGGCCTCTTTCTTATTAAATTTATTTAACACAACACACCGATAGCGATCTCAGATTAGACAGGCCCCTCTTAGATTAGCTATCCTCTCTGGCATCCCTACGAATATATATACTTATCGTTGCATACTCATAACAGCTAAATAAGATACAGGTAAAGGCTAGGGTATCTTTTTAGTCGATACCTTAAGTGGCAGAAATAAATTATCAAAAAGGTAATCGGCAAAGTTATCGAGGGATGCTCAAAGCTCGTCTCTACGGGTTAGGTCGTCAAAGttgatttcttcatctgttgCTATTAGCAGTCCTGCAAACGCGAAGAAGGCAGCCAGAAGTCTATCTTT…	C	HG970335.2	7709580	7709580	DEL243	1301
93	23389	HG970332.2	438434	439729	TGTTCATTATTACAAACAATATTCTAATACGTGATTGGTGTATTTACGACAttgctttttgtttcttagtaaagagaaaacaagactAGAAAAACCTATTGAAATAAAGCTCATGACACTAATGCGAAGCTATCGGATACTCGAACATTCACTAATCTCGATATGCCTAGACTAGTTGCCGTAAAGATCTTGGGGGCCTACTCATCGAGTCTGAATAACAACGCTTAAGGAAATTAAAAGAACAGCGAGGGAAAGGGAGAAAATAATACATAAGCAGCGCGATAACCTCGATTTCCACGTTGCTATACTTCCGTTCTGATACTGCACTTGCACCAGTTCCCAAATTCCATCTCCGTGCAACAATCATGGTCGGTATTCACTGttttctcctccttccaA…	T	HG970332.2	469064	469064	DEL11	1295
94	23389	HG970332.2	46771	48050	CCGTTCGTGTCGATGATATGCTGGAAAGTTATACGAGCCGTAGACCACAAGTTTCTGCTACATCCTGCATTTCGAGCTTTCTTTTGGCCTGCGCACTTGACTTCTTAATCTGCCACACTACTGTCTCATATACCAGCATTGTCATAGCGGAGGCTGGCATAGCACCGATTAAGCTAGTGCCCATACCAGAGTATAGGGCACGCCAGCCTTCTTCCCGCAGGATCGTTTCAAGCGTGCTTATAATGCCCTGATTCAGTCGGGGAAATCTCTCCCATGTTTTCCCTGCATTGCAGACCTTTCCGCTTTGTAGGCTACTTTCAGATATCAATAGGCCTTTGCCATCCCTTGCTCCTGCTTGTTcagctgttgatgaagggTATACTCTCTGTTGCGTTTGTA…	C	HG970332.2	76082	76082	DEL3	1279
96	23389	HG970333.1	380400	381457	GCCTTATCGTCGTATTGCAGTCCTCGAACAGAACCTTTCGAGCCGAGGTCAAGCACCACTGACTTCTTCTGGTATGAAATGTTACTGCCCATCGTGTTCGATCGTTGCGTGTGCTGGTCTATTTCAAGTCGTTAGTCATTTCTCTCGCGTAGGAATTACACTCTGGGAGCATTCTCACCTTTACAGCACCAAAGTTTCTATGACGGTACAGGCGTCAGGCAATATTCGGGTGGTCGatccatcttcaagctctaTAGACGAGCTACCAGCATTTATTATTGCTAGTTCTCATTAGAAATAGACCAGAGCCAGGTTGTAAAGTGTGTATAACCGACCAACTTCAGGGGTGCTACTGAGACCTACATCCACGGCAGCTAACCATGCTAGGAAATTTTTTGC…	G	HG970333.1	360866	360866	DEL78	1057
97	23468	HG970333.1	380400	381457	GCCTTATCGTCGTATTGCAGTCCTCGAACAGAACCTTTCGAGCCGAGGTCAAGCACCACTGACTTCTTCTGGTATGAAATGTTACTGCCCATCGTGTTCGATCGTTGCGTGTGCTGGTCTATTTCAAGTCGTTAGTCATTTCTCTCGCGTAGGAATTACACTCTGGGAGCATTCTCACCTTTACAGCACCAAAGTTTCTATGACGGTACAGGCGTCAGGCAATATTCGGGTGGTCGatccatcttcaagctctaTAGACGAGCTACCAGCATTTATTATTGCTAGTTCTCATTAGAAATAGACCAGAGCCAGGTTGTAAAGTGTGTATAACCGACCAACTTCAGGGGTGCTACTGAGACCTACATCCACGGCAGCTAACCATGCTAGGAAATTTTTTGC…	G	HG970333.1	406293	406293	DEL59	1057
98	23473	HG970333.1	380400	381457	GCCTTATCGTCGTATTGCAGTCCTCGAACAGAACCTTTCGAGCCGAGGTCAAGCACCACTGACTTCTTCTGGTATGAAATGTTACTGCCCATCGTGTTCGATCGTTGCGTGTGCTGGTCTATTTCAAGTCGTTAGTCATTTCTCTCGCGTAGGAATTACACTCTGGGAGCATTCTCACCTTTACAGCACCAAAGTTTCTATGACGGTACAGGCGTCAGGCAATATTCGGGTGGTCGatccatcttcaagctctaTAGACGAGCTACCAGCATTTATTATTGCTAGTTCTCATTAGAAATAGACCAGAGCCAGGTTGTAAAGTGTGTATAACCGACCAACTTCAGGGGTGCTACTGAGACCTACATCCACGGCAGCTAACCATGCTAGGAAATTTTTTGC…	G	HG970333.1	432489	432489	DEL93	1057
99	23522	HG970333.1	380400	381457	GCCTTATCGTCGTATTGCAGTCCTCGAACAGAACCTTTCGAGCCGAGGTCAAGCACCACTGACTTCTTCTGGTATGAAATGTTACTGCCCATCGTGTTCGATCGTTGCGTGTGCTGGTCTATTTCAAGTCGTTAGTCATTTCTCTCGCGTAGGAATTACACTCTGGGAGCATTCTCACCTTTACAGCACCAAAGTTTCTATGACGGTACAGGCGTCAGGCAATATTCGGGTGGTCGatccatcttcaagctctaTAGACGAGCTACCAGCATTTATTATTGCTAGTTCTCATTAGAAATAGACCAGAGCCAGGTTGTAAAGTGTGTATAACCGACCAACTTCAGGGGTGCTACTGAGACCTACATCCACGGCAGCTAACCATGCTAGGAAATTTTTTGC…	G	HG970333.1	386817	386817	DEL85	1057
100	CS3005	HG970333.1	380400	381457	GCCTTATCGTCGTATTGCAGTCCTCGAACAGAACCTTTCGAGCCGAGGTCAAGCACCACTGACTTCTTCTGGTATGAAATGTTACTGCCCATCGTGTTCGATCGTTGCGTGTGCTGGTCTATTTCAAGTCGTTAGTCATTTCTCTCGCGTAGGAATTACACTCTGGGAGCATTCTCACCTTTACAGCACCAAAGTTTCTATGACGGTACAGGCGTCAGGCAATATTCGGGTGGTCGatccatcttcaagctctaTAGACGAGCTACCAGCATTTATTATTGCTAGTTCTCATTAGAAATAGACCAGAGCCAGGTTGTAAAGTGTGTATAACCGACCAACTTCAGGGGTGCTACTGAGACCTACATCCACGGCAGCTAACCATGCTAGGAAATTTTTTGC…	G	HG970333.1	361448	361448	DEL103	1057
102	23522	HG970334.1	6868116	6869137	AACCGTGTCTGGCATGTCGACGAACTGGCAAGAATGTGTTCCAAAACCTTGGAGGAACTCCATGTTGTCTGTCACGGTCTTCTTGAAGTGAAAGAAAAGTTCCCCACGAACTTGAATCGGTTACCAAAAGAGATCGAGGTCTACTGGAACGAGATATTTTGCCCCTTAACATTGAAATTATCAACGGTAAGGATTATATTCTACGCAAAACGTTTGATACATGCTTAGAAAATATCATGCGTTACCAAACTTGCCTGAAGACCAAAAACCAATGTCAAAATatcctcttcaacaagtgCACAGAATGGCACTTTGCTGGAATTCCTCTTGATTTCGACATGTGGTCACAAATTTGGGGGTCTATGTTCGACCAAGATCCTGTAAGGAATGAGTTTCTAG…	A	HG970334.1	7042380	7042380	DEL182	1021
103	CML3066	HG970334.1	6868116	6869137	AACCGTGTCTGGCATGTCGACGAACTGGCAAGAATGTGTTCCAAAACCTTGGAGGAACTCCATGTTGTCTGTCACGGTCTTCTTGAAGTGAAAGAAAAGTTCCCCACGAACTTGAATCGGTTACCAAAAGAGATCGAGGTCTACTGGAACGAGATATTTTGCCCCTTAACATTGAAATTATCAACGGTAAGGATTATATTCTACGCAAAACGTTTGATACATGCTTAGAAAATATCATGCGTTACCAAACTTGCCTGAAGACCAAAAACCAATGTCAAAATatcctcttcaacaagtgCACAGAATGGCACTTTGCTGGAATTCCTCTTGATTTCGACATGTGGTCACAAATTTGGGGGTCTATGTTCGACCAAGATCCTGTAAGGAATGAGTTTCTAG…	A	HG970334.1	6963385	6963385	DEL174	1021
106	23473	HG970332.2	94955	95860	TGAGACGAGGAGGGGGATTGCTTTTTTGTATCTTGAAGGCCTCATGAAGAGGGTCCAGTAAGGCGGAGACAATACCGATGGAAATCCATCGATGAACCAACTGAATACTTGTCTGCATCCCTCAAGTAAGGCAAAGAATCATGTATATTGCTATTAAAGGATATGAAACCCGCGGGGAAAAGCGCTCGGGCTCTCCGGCGAACCAAACCCAACTGACTGGGTATCACTGTTAGCCCCAGCAGGAGGAATAAATTTCcctttttggtgatggagtGGGTACATGGACCGTGGGGAGAGACACGTCATATGATAGTTCAGCCTTTCGCAAGAAACAATAATAGGTATATGCGGCTGACAAGGCAAGATAGTTTAGTCACAAAGCCAAGTGACCGTTATCTA…	T	HG970332.2	112238	112238	DEL4	905
107	23473	HG970332.2	130918	131798	TATAAAAGTTGGCGTATAGCGGCATGTCAGTCCAGTTGGCTCCGCCTACCATATCGCTCAATGGGTTCTTCACAGCCTTAACATCTTCTGGGAGGCCTTTCAGGCGTGCAGGTACGATACCTAGAGCCTCGGAATGTCGGTCAATATCTGACTGGTCACCCAGTCGAACAAAGTCCCCATGGTCCGACTTATCCCGGTTCCTTGTCATCGTGGTCTGTACTGATATCTGCTGACTATAATCAAGACCCGCATGAAACTCAAGATTGCTGTTCATAACCTCCAGCACATTTTTCTTGGGTGTTTTAGTTTCtctttgccattgccgtAAAATCTCCTGTTCGATCATGACTTCACCTGTGGTGGCCTGAGAACTATACATGTGATAGCCCAGACCGAGAC…	T	HG970332.2	156227	156227	DEL6	880
108	23473	HG970333.1	4155108	4155919	GACATCGGCTGCCCTAATTACAGAAGGGCTATACCAGTCTTCTTTAGAGAAATAATGATatctcttgatgatatctaCCCTCAAGACCGTCGCGACCTCAAGAAACGTGCCTCCATTAAATATATCAGAGACTCCCTTAATGGTCCGCAAGGAGGCCCGAtaataaggtttccatcttaAATTACACTTTTTGTGACGGGTTGGGTTTCCAAGGGATAAACTAGTCCGTGCTAGGTTTATGTTAGCAGATACGTAGGGCGTTATCACTGAGCAGTTGCGAAGTATCACGTCTCTTGATAGTGAATAGAGCGGGTTAGGCGTATTCAGGTAAAGAAGTCTTATTGATAGCTAGTGAGCTAACTATACTAACTTTAGGTGGTTACTGGGCGTGATTATGAT…	G	HG970333.1	4208755	4208755	DEL119	811
110	CS3005	HG970333.1	8887583	8888320	ATATGGTAAAACTGGTGGATGTCAAGAGCAATGGAGATGCTGAGGATTTTACCTATCTAATTCGTAGCTATTGTTGGGGAAATGGCAACGCAAACTCCTCGACAACCGAAAAGAACGTGGCGAGGCGATCGCAAGGTTTTACTATATCGGTCCTCCCAAAGACTATTCGAGATGCAATCCTCCTCACTAGGATGATGGGATTCCGCTATTTGTGGGTTGACGCAATTTGCATCATTCAAGGACCAAGTGGTGATTTCCATGCCGAGGCACCAAAAATGGGAGATTACTATTCTGAGTCGGCTTGCTGTATCGCTGCATCAAGCTCGGCTGATAGTTCTGAAGGATTTCTGATAGAACGCGCAGTTGCAAAATATCCTATGACACACACCGGTATCAGGA…	A	HG970333.1	8691111	8691111	DEL177	737
112	CML3066	HG970335.2	7837950	7838687	GATGTCCATGAAGGCATTGTCGATTAAAGCTCCACCGGCATGAATACACTCCCCTCGGGTGATTTCTTCCATTTGAAGGGGTTTCCTTGGGCAAATCTTGTATGTGGTAGACTCCTTGTGAGGCAATGAGTATCGGTGCCACTAAGAATTGGACCACTGACTTACCGTCGTGAAGCTGCCACAGTCgcaaacaacaaccacatcCCCGTGCCTAGGCATTTGGGTCTTGAAATGTTAGAACTGCTCTGAACGAAAATATGCATGATGCAAAAGACTCGACTCACTGTGCCATTGTGTTCTTTGATTAGGTCCAACACAAGTGCAATGGAAGCGGCCTCCACATCTGAAATGAACTTGGGAATCAGGTGAACCTTGTCGGAGAGGATGTTTGCTTTGTGG…	G	HG970335.2	7875511	7875511	DEL244	737
113	23468	HG970335.2	62334	63062	GTCACAGACCCCATTCTCATTAATTCCCTCACATGAACTCCAAAGGAGAGCACATCAAGTCTGGTTCAGATAACCTGTGTTCAAAAATTGCTAATAAAGACAGTCTTTATTCAGCAGCTGAGTAGGCGAATCTGCAGGTACACTTCAACGTATCAAGCTTGTCACTAGAAACTGACAAATTCATCATAGGTGGACTTACTGGACACGGTATACCTCTGTCTTCGTCACCATCAAGGATATCAGTCGCATGGTTTCGCCTCTAACATCGGGCCACTTTACTCGTCTGAAAGGCACAGGCGAGACTGGAAAGTGAGGGATGTTTCTGTTAAAGTACTACTGTTAGTAAGACAATTCGGCCAGGTTATGGAACACAGCGAAGTTGCGGACAGCACAAAGAAC…	G	HG970335.2	54044	54044	DEL152	728
114	23473	HG970335.2	62334	63062	GTCACAGACCCCATTCTCATTAATTCCCTCACATGAACTCCAAAGGAGAGCACATCAAGTCTGGTTCAGATAACCTGTGTTCAAAAATTGCTAATAAAGACAGTCTTTATTCAGCAGCTGAGTAGGCGAATCTGCAGGTACACTTCAACGTATCAAGCTTGTCACTAGAAACTGACAAATTCATCATAGGTGGACTTACTGGACACGGTATACCTCTGTCTTCGTCACCATCAAGGATATCAGTCGCATGGTTTCGCCTCTAACATCGGGCCACTTTACTCGTCTGAAAGGCACAGGCGAGACTGGAAAGTGAGGGATGTTTCTGTTAAAGTACTACTGTTAGTAAGACAATTCGGCCAGGTTATGGAACACAGCGAAGTTGCGGACAGCACAAAGAAC…	G	HG970335.2	48214	48214	DEL208	728
115	CML3066	HG970335.2	62334	63062	GTCACAGACCCCATTCTCATTAATTCCCTCACATGAACTCCAAAGGAGAGCACATCAAGTCTGGTTCAGATAACCTGTGTTCAAAAATTGCTAATAAAGACAGTCTTTATTCAGCAGCTGAGTAGGCGAATCTGCAGGTACACTTCAACGTATCAAGCTTGTCACTAGAAACTGACAAATTCATCATAGGTGGACTTACTGGACACGGTATACCTCTGTCTTCGTCACCATCAAGGATATCAGTCGCATGGTTTCGCCTCTAACATCGGGCCACTTTACTCGTCTGAAAGGCACAGGCGAGACTGGAAAGTGAGGGATGTTTCTGTTAAAGTACTACTGTTAGTAAGACAATTCGGCCAGGTTATGGAACACAGCGAAGTTGCGGACAGCACAAAGAAC…	G	HG970335.2	92878	92878	DEL193	728
116	CS3005	HG970335.2	62334	63062	GTCACAGACCCCATTCTCATTAATTCCCTCACATGAACTCCAAAGGAGAGCACATCAAGTCTGGTTCAGATAACCTGTGTTCAAAAATTGCTAATAAAGACAGTCTTTATTCAGCAGCTGAGTAGGCGAATCTGCAGGTACACTTCAACGTATCAAGCTTGTCACTAGAAACTGACAAATTCATCATAGGTGGACTTACTGGACACGGTATACCTCTGTCTTCGTCACCATCAAGGATATCAGTCGCATGGTTTCGCCTCTAACATCGGGCCACTTTACTCGTCTGAAAGGCACAGGCGAGACTGGAAAGTGAGGGATGTTTCTGTTAAAGTACTACTGTTAGTAAGACAATTCGGCCAGGTTATGGAACACAGCGAAGTTGCGGACAGCACAAAGAAC…	G	HG970335.2	46452	46452	DEL233	728
117	23389	HG970333.1	8375665	8376392	GCTGTGATTGTGGCTATGTGAGATGCATAATCAGTTCTTACACTTTACATTAAAACAACATCTTGTCCTCTCCAAtcagagaaaaaaaaacaagtGTCTCTTTCTTCTAAACTTCTGGCCAATTATGGCCATTCTTGAGGAATTCCGAGGCATCTATCCTCAGCCAGGACATGTTCATGTGCCTTCGATAATACAAACAGTAGGAGACCCACGTCATCTCCCGAGAACCTCCAGATGGCTGCGATCGAAGAAACTATCGCGTGTATCGTCATTACAGTTGGTTTTGTATTGGATTATCTCCCCAATCTTGAATCCAGGTACTATGGAAAGACACTACAGCAGGACAACCGTATGCTTTGCTATACTGAGATGTGTTGTTGCGTGGCCTTGGCTTTACAT…	G	HG970333.1	8364715	8364715	DEL123	727
118	23468	HG970333.1	8375665	8376392	GCTGTGATTGTGGCTATGTGAGATGCATAATCAGTTCTTACACTTTACATTAAAACAACATCTTGTCCTCTCCAAtcagagaaaaaaaaacaagtGTCTCTTTCTTCTAAACTTCTGGCCAATTATGGCCATTCTTGAGGAATTCCGAGGCATCTATCCTCAGCCAGGACATGTTCATGTGCCTTCGATAATACAAACAGTAGGAGACCCACGTCATCTCCCGAGAACCTCCAGATGGCTGCGATCGAAGAAACTATCGCGTGTATCGTCATTACAGTTGGTTTTGTATTGGATTATCTCCCCAATCTTGAATCCAGGTACTATGGAAAGACACTACAGCAGGACAACCGTATGCTTTGCTATACTGAGATGTGTTGTTGCGTGGCCTTGGCTTTACAT…	G	HG970333.1	8437409	8437409	DEL90	727
119	23473	HG970333.1	8375665	8376392	GCTGTGATTGTGGCTATGTGAGATGCATAATCAGTTCTTACACTTTACATTAAAACAACATCTTGTCCTCTCCAAtcagagaaaaaaaaacaagtGTCTCTTTCTTCTAAACTTCTGGCCAATTATGGCCATTCTTGAGGAATTCCGAGGCATCTATCCTCAGCCAGGACATGTTCATGTGCCTTCGATAATACAAACAGTAGGAGACCCACGTCATCTCCCGAGAACCTCCAGATGGCTGCGATCGAAGAAACTATCGCGTGTATCGTCATTACAGTTGGTTTTGTATTGGATTATCTCCCCAATCTTGAATCCAGGTACTATGGAAAGACACTACAGCAGGACAACCGTATGCTTTGCTATACTGAGATGTGTTGTTGCGTGGCCTTGGCTTTACAT…	G	HG970333.1	8421778	8421778	DEL141	727
120	23522	HG970333.1	8375665	8376392	GCTGTGATTGTGGCTATGTGAGATGCATAATCAGTTCTTACACTTTACATTAAAACAACATCTTGTCCTCTCCAAtcagagaaaaaaaaacaagtGTCTCTTTCTTCTAAACTTCTGGCCAATTATGGCCATTCTTGAGGAATTCCGAGGCATCTATCCTCAGCCAGGACATGTTCATGTGCCTTCGATAATACAAACAGTAGGAGACCCACGTCATCTCCCGAGAACCTCCAGATGGCTGCGATCGAAGAAACTATCGCGTGTATCGTCATTACAGTTGGTTTTGTATTGGATTATCTCCCCAATCTTGAATCCAGGTACTATGGAAAGACACTACAGCAGGACAACCGTATGCTTTGCTATACTGAGATGTGTTGTTGCGTGGCCTTGGCTTTACAT…	G	HG970333.1	8375358	8375358	DEL125	727
121	CML3066	HG970333.1	8375665	8376392	GCTGTGATTGTGGCTATGTGAGATGCATAATCAGTTCTTACACTTTACATTAAAACAACATCTTGTCCTCTCCAAtcagagaaaaaaaaacaagtGTCTCTTTCTTCTAAACTTCTGGCCAATTATGGCCATTCTTGAGGAATTCCGAGGCATCTATCCTCAGCCAGGACATGTTCATGTGCCTTCGATAATACAAACAGTAGGAGACCCACGTCATCTCCCGAGAACCTCCAGATGGCTGCGATCGAAGAAACTATCGCGTGTATCGTCATTACAGTTGGTTTTGTATTGGATTATCTCCCCAATCTTGAATCCAGGTACTATGGAAAGACACTACAGCAGGACAACCGTATGCTTTGCTATACTGAGATGTGTTGTTGCGTGGCCTTGGCTTTACAT…	G	HG970333.1	8367143	8367143	DEL121	727
122	CS3005	HG970333.1	8375665	8376392	GCTGTGATTGTGGCTATGTGAGATGCATAATCAGTTCTTACACTTTACATTAAAACAACATCTTGTCCTCTCCAAtcagagaaaaaaaaacaagtGTCTCTTTCTTCTAAACTTCTGGCCAATTATGGCCATTCTTGAGGAATTCCGAGGCATCTATCCTCAGCCAGGACATGTTCATGTGCCTTCGATAATACAAACAGTAGGAGACCCACGTCATCTCCCGAGAACCTCCAGATGGCTGCGATCGAAGAAACTATCGCGTGTATCGTCATTACAGTTGGTTTTGTATTGGATTATCTCCCCAATCTTGAATCCAGGTACTATGGAAAGACACTACAGCAGGACAACCGTATGCTTTGCTATACTGAGATGTGTTGTTGCGTGGCCTTGGCTTTACAT…	G	HG970333.1	8163356	8163356	DEL163	727
123	23389	HG970332.2	7316393	7317118	gAGACGATGGAAAAGTTCGGCCGTGGCTGACGATACAGCCTCGAGATAGCGCTCACGGGATGCATTGATCTTTTCTGTACACTAAATTAGCACGAGATGTCGTATTGTGGTTTGAGTGAGCTTACCAAAAAGACCGTCTGGAATAGGAAGACGATCATCTTCGACCGTGATCAACCCAGAACTGTTCCTCAACGCCACACGCACCATTAGGTCAAagatgtcttgatcatcgaAAACCCATGATACCGCCAAGGTGAGAATGCAATCTATTCCGTACTTGAAAGGCAGTCTGTGCCGCATATTGTCCAGCCAAAGCTTGGCGTAGGGCTCGACACTCTCGTGGCATCCGTAGTGGTTCACTACCATGGTAATTTCTGCAAGCAGTTCGATGCTGGGTGA…	g	HG970332.2	7340550	7340550	DEL32	725
124	23468	HG970332.2	7316393	7317118	gAGACGATGGAAAAGTTCGGCCGTGGCTGACGATACAGCCTCGAGATAGCGCTCACGGGATGCATTGATCTTTTCTGTACACTAAATTAGCACGAGATGTCGTATTGTGGTTTGAGTGAGCTTACCAAAAAGACCGTCTGGAATAGGAAGACGATCATCTTCGACCGTGATCAACCCAGAACTGTTCCTCAACGCCACACGCACCATTAGGTCAAagatgtcttgatcatcgaAAACCCATGATACCGCCAAGGTGAGAATGCAATCTATTCCGTACTTGAAAGGCAGTCTGTGCCGCATATTGTCCAGCCAAAGCTTGGCGTAGGGCTCGACACTCTCGTGGCATCCGTAGTGGTTCACTACCATGGTAATTTCTGCAAGCAGTTCGATGCTGGGTGA…	g	HG970332.2	7356150	7356150	DEL27	725
125	23522	HG970332.2	7316393	7317118	gAGACGATGGAAAAGTTCGGCCGTGGCTGACGATACAGCCTCGAGATAGCGCTCACGGGATGCATTGATCTTTTCTGTACACTAAATTAGCACGAGATGTCGTATTGTGGTTTGAGTGAGCTTACCAAAAAGACCGTCTGGAATAGGAAGACGATCATCTTCGACCGTGATCAACCCAGAACTGTTCCTCAACGCCACACGCACCATTAGGTCAAagatgtcttgatcatcgaAAACCCATGATACCGCCAAGGTGAGAATGCAATCTATTCCGTACTTGAAAGGCAGTCTGTGCCGCATATTGTCCAGCCAAAGCTTGGCGTAGGGCTCGACACTCTCGTGGCATCCGTAGTGGTTCACTACCATGGTAATTTCTGCAAGCAGTTCGATGCTGGGTGA…	g	HG970332.2	7330662	7330662	DEL33	725
126	CML3066	HG970332.2	7316393	7317118	gAGACGATGGAAAAGTTCGGCCGTGGCTGACGATACAGCCTCGAGATAGCGCTCACGGGATGCATTGATCTTTTCTGTACACTAAATTAGCACGAGATGTCGTATTGTGGTTTGAGTGAGCTTACCAAAAAGACCGTCTGGAATAGGAAGACGATCATCTTCGACCGTGATCAACCCAGAACTGTTCCTCAACGCCACACGCACCATTAGGTCAAagatgtcttgatcatcgaAAACCCATGATACCGCCAAGGTGAGAATGCAATCTATTCCGTACTTGAAAGGCAGTCTGTGCCGCATATTGTCCAGCCAAAGCTTGGCGTAGGGCTCGACACTCTCGTGGCATCCGTAGTGGTTCACTACCATGGTAATTTCTGCAAGCAGTTCGATGCTGGGTGA…	g	HG970332.2	7335235	7335235	DEL34	725
127	CS3005	HG970332.2	7316393	7317118	gAGACGATGGAAAAGTTCGGCCGTGGCTGACGATACAGCCTCGAGATAGCGCTCACGGGATGCATTGATCTTTTCTGTACACTAAATTAGCACGAGATGTCGTATTGTGGTTTGAGTGAGCTTACCAAAAAGACCGTCTGGAATAGGAAGACGATCATCTTCGACCGTGATCAACCCAGAACTGTTCCTCAACGCCACACGCACCATTAGGTCAAagatgtcttgatcatcgaAAACCCATGATACCGCCAAGGTGAGAATGCAATCTATTCCGTACTTGAAAGGCAGTCTGTGCCGCATATTGTCCAGCCAAAGCTTGGCGTAGGGCTCGACACTCTCGTGGCATCCGTAGTGGTTCACTACCATGGTAATTTCTGCAAGCAGTTCGATGCTGGGTGA…	g	HG970332.2	7260341	7260341	DEL54	725
128	CS3005	HG970333.1	718882	719589	GATGCGCTTGGTGCAGTCGACTCGCTGGACGTATTGGGACTTGGCGATAGCCATGCGAAGGTCACCAACCGCGCCTCGCTTAGCTTTCTTCGCCACATAGCCTCCAAACTCTTTGATGGGATGGAAGCTGGGTGCTGCAGAGATTGTGCTGGTCGTGACCTTGGTAGTTGTGGTGAACGATGTGGCGACGAGCGTCGTAGTGAACTTTCGTGTTAGGACAGTTGTTTGCTCATCTATGAATACTGTATCAGTATATGTCGTACAAGAACATGGGATGCAATATTACCCGTGACCGTGCTGGTCGCAACTTTAACGTTGGGATTGGCTGTTGCCGTCACCGTGGACTTGACGGTGACCTTTTGAGTGGTggtctttgcctttggtACGACAATAACTGTG…	G	HG970333.1	714951	714951	DEL114	707
129	23522	HG970333.1	6672240	6672922	TCACTTCTGGTAGACTGATAGCCGTGTCACTGTTGTTTCGGCAGGAATCAAAGCTGTGGCTCCGAAATATTTGGTGCAGTACATCGAAGTCCCCAGGATCAATGTCGAGGTCCGCCACAAGGACTGATTCTAAAAGAACGCTCTCTTCTCCCGGTGCAACTGCATGGCTTCGGCTTGCTTGTCCGCCATAGTCATGGCCCCAGTTTATCAGACCCCTTTGCTTTGGCATCAAGCGGCCAAGCTTCAATAACGACTGCAAATCCTTCTGTGTAATTGGTCGGAACGCTATAAGTATCTTCCAGCATGCTGAGTGGAAGGTATAGCCCCACGCCTCTGGAAAGGCATCCAAGCTGTTCAGATCGTACGAGACTGAAGATTGGTCGTAGAATTCAGAAGGCA…	T	HG970333.1	6666086	6666086	DEL120	682
130	CML3066	HG970333.1	6672240	6672922	TCACTTCTGGTAGACTGATAGCCGTGTCACTGTTGTTTCGGCAGGAATCAAAGCTGTGGCTCCGAAATATTTGGTGCAGTACATCGAAGTCCCCAGGATCAATGTCGAGGTCCGCCACAAGGACTGATTCTAAAAGAACGCTCTCTTCTCCCGGTGCAACTGCATGGCTTCGGCTTGCTTGTCCGCCATAGTCATGGCCCCAGTTTATCAGACCCCTTTGCTTTGGCATCAAGCGGCCAAGCTTCAATAACGACTGCAAATCCTTCTGTGTAATTGGTCGGAACGCTATAAGTATCTTCCAGCATGCTGAGTGGAAGGTATAGCCCCACGCCTCTGGAAAGGCATCCAAGCTGTTCAGATCGTACGAGACTGAAGATTGGTCGTAGAATTCAGAAGGCA…	T	HG970333.1	6658961	6658961	DEL115	682
131	23468	HG970334.1	7254891	7255573	AGCAAGACCTCGCTCGGTTCCAGCGAGACAGTGCCAAACGAATGTGCCCTTGTTGAGGTATATGTGTTCGTATGCGTCTTTTGAGCTGTAGCGGTAGAGGATATGCTTGCCAATCAGGTCTTCGGTGGCGGAGAATGCTTGCACAGGTTGGTCTTGATAGACGGTGGCGTTCATGAAGACGGTGTATGTTCGACGTTGAgcgtcttcatccttgaaaccAGATACACCAGTAATAGCCTGACCAGTTTCCAGATCGACTACCATCGTGACAACCTCGTTGTACGCAGGTTTGAGGAAGTCAATGAAGAAAACACCAGGTCTGACTTCAAAAGCTTCGTAATCTGCCTTGCCGGAtttgcctttgtcttggccCTCAAGGATTGTCCATGTCAAAGAGTC…	A	HG970334.1	7282430	7282430	DEL134	682
132	23473	HG970334.1	7254891	7255573	AGCAAGACCTCGCTCGGTTCCAGCGAGACAGTGCCAAACGAATGTGCCCTTGTTGAGGTATATGTGTTCGTATGCGTCTTTTGAGCTGTAGCGGTAGAGGATATGCTTGCCAATCAGGTCTTCGGTGGCGGAGAATGCTTGCACAGGTTGGTCTTGATAGACGGTGGCGTTCATGAAGACGGTGTATGTTCGACGTTGAgcgtcttcatccttgaaaccAGATACACCAGTAATAGCCTGACCAGTTTCCAGATCGACTACCATCGTGACAACCTCGTTGTACGCAGGTTTGAGGAAGTCAATGAAGAAAACACCAGGTCTGACTTCAAAAGCTTCGTAATCTGCCTTGCCGGAtttgcctttgtcttggccCTCAAGGATTGTCCATGTCAAAGAGTC…	A	HG970334.1	7261036	7261036	DEL192	682
133	23389	HG970335.2	2532308	2532945	GGGGCCGCCAGTGGATGAAATTGGCCTGTCCATGGCATTTCAACTGGCTTGATCGTCCACTGAATCAGTCACCTCACCAAACAAGGACTTCCGCGCCACCTACACGTTCCTTGCAAATCTCTGGTGGAGATGGGGAACCGAAGCGTGCCGCCTCGATGGatcttttttcctttttaaCTTTCCAGATTAGAAGTACTGTAATCCCAGTGAATCCGCAAGCCTATACAGTACGGTGTGCAGGGAGAACTTCGATGAACCATTTTGCTCCGCTTAAAGATGCGATACGAGGCGATCCATCATGCGTCGCCTAAGAACACTACGTCTACTGGAGAACAGTTTTCGTTACTTTGTAGTCACGGGCACTATCATGGAGAGACATAACGAGCCCAACAAACACGG…	G	HG970335.2	2544624	2544624	DEL179	637
134	23473	HG970333.1	3290786	3291402	AATATAAGAGTATAGGTAATATATTGCACTTTCCTAATAGACTAAAAGATTAAATAgttataatataatatacTATAACTATACTATATATCTATATATAAGGGGCCTAAGCCTTCTATAAAGGTTTAGCGACTTTAATACCCTTATAATTACCCTCCTTCTAATAGCGATATATCCTAAGTCGTTATAAAGGTCTTACAGTATAGTCTGCCCCTTAAGACTAAGCCTATATTATAGCTAGATAGCTTATCTTAGCGCACTTAGCACCTCTAGTCGCTACTAGGCCCTACTTTAAGGCCTAGAGCATATAATAGATATTAACCCCTAAGGCTAGCTGCAGCAGGTAATTATATACTACCTTATAAGCCTAATATAAGCCTAATGCAATTATAGGTCTTA…	A	HG970333.1	3367802	3367802	DEL113	616
135	23522	HG970332.2	6676848	6677453	CTTGAGATGCTTCTACAGACGTAGCTGACCGCATCAAGAACTCCGACTCTTCATTGAAGCTTTACATTTCCAAGGAACGGTTCGCTGATCTAAATTGATCTGTACCTCTAGTAGCGGCAGCAGGTGGAGCCTCCAAGATCTAGAGATCTGTCATGATCGTCGTTATCTCGTTCTTCACTATCGTCTCCTCTTccgcttcttctgcttccttCTCTCGACGCACTTCTCTAATACTTAGGTTGGCTTTAGAATAGTCGCGCCAGAAGTTAGACTTACAGTTTGTGCGGATAAGTTCGCATGACAGACCACGAAGCCTTGTCGGCTGCCCTGATCTGGGCCTGTTACTCCTCAGgcattgctgttgctgagtcTCTCACCTGAGCTCATCTTCCAAATCGT…	C	HG970332.2	6699855	6699855	DEL27	605
136	CML3066	HG970332.2	6676848	6677453	CTTGAGATGCTTCTACAGACGTAGCTGACCGCATCAAGAACTCCGACTCTTCATTGAAGCTTTACATTTCCAAGGAACGGTTCGCTGATCTAAATTGATCTGTACCTCTAGTAGCGGCAGCAGGTGGAGCCTCCAAGATCTAGAGATCTGTCATGATCGTCGTTATCTCGTTCTTCACTATCGTCTCCTCTTccgcttcttctgcttccttCTCTCGACGCACTTCTCTAATACTTAGGTTGGCTTTAGAATAGTCGCGCCAGAAGTTAGACTTACAGTTTGTGCGGATAAGTTCGCATGACAGACCACGAAGCCTTGTCGGCTGCCCTGATCTGGGCCTGTTACTCCTCAGgcattgctgttgctgagtcTCTCACCTGAGCTCATCTTCCAAATCGT…	C	HG970332.2	6689840	6689840	DEL26	605
137	23473	HG970333.1	3880332	3880912	GGATGAAGGGAAATCTCCAAAATGGGCGCCGAGATTGACGAAATCGACTTCGGGCTCTGGGGTCGGTCTTTGAGCTCGAATAAGGCCAAATGGTCCGTGACTTGATACGCGATGGGATGAATATGATGGTGAGTTCGCGCCCAGGTTAAACAATGTGGGCAAGAGGGCGTCGTCTGGATGAGGCAGGCATTAGTAGAGGTAGTCACGTGGGATCCTTgagtacctacctactctTCAGGATGATGTCCCTCAGGGACAGAAATGGTTTGGAAGAATCTTTTGGACGAGCGCAAGATTCAAAAGGGTGCAAGTGGCAGCTGTCGTCGCACCTTGCGGGGGAGGAATGAGGTTGTAGGAGCGAAGTGAGGTTGTCATGAAGAAAGTGAAAAGGTTttcaac…	G	HG970333.1	3939316	3939316	DEL116	580
138	23468	HG970334.1	7548658	7549238	TGACTCTCTTTTTCGCTTTCTAAATAGACAAGTCAAGTTTATCGTTCTTTACCCAATATGTCGTCTGGTTTATACGTGGCTGCATATGTCGTCGCCTACATCACTTTCGCGATCGGCATTCTTTCGTTGATAGCTTGATTTTACTCCCGTGCGCTAGTCATCAAGTCATGGGGTTGGGATGATTGGGCATCGGTGGTAGTGTTTCTGATCAACATTGTCCATCAAGTCGTTTTGCAGCTGTTTATGAATTTGGGCTGCGGCAAGTATGTTTCCGGAATAGGTTCCAAGACTTGGCTTAGGTTGACTAACGATTTGATCAGACCATCCAACGTTAATTGCAGTTTTGCGTCTCCCATTCTTATCAAGGTAGATGACTGGACAATCGTACACTAAAGATGA…	T	HG970334.1	7623031	7623031	DEL143	580
140	23473	HG970335.2	4645474	4646027	GCGGCAAGGGACACCGTCAGACATAGAAAGGTCTAGACTGGATTGGACTAGGTGTGGGTGTGGATAGAATATGGATAACCAGGTATGCAAGTATGCTTCCCTGTCACATTTACTTTATTTCAAGATGAATCCTTGCATGACTTATCCGAACCGCTCTCCCTGTAGGCATGACATGATACAGCGGGCAGTAAGGAGTAGATAGCATGGATGTTTGATCATGCATGCACATCAACCTGTGCCAGGCAAATCTCGGCGTCTTCCATGGACTAGCGTGTGATCGAGTACATGtctaagaagaaggacgCCGAGTACATACCAACGTGGTGGACACTGAATTGACTCTCTTTAAAGTGACAAATTAGTTAGTACCCGACTAGTTGATACACAAATAAAGATCTG…	G	HG970335.2	4613687	4613687	DEL234	553
141	23473	HG970332.2	8861505	8862051	CTCGACATTGCTCTGTTCGCTTACTCTCCCCTTGGTCGCGGCATCCTTACCGGCCGATTTCGCTCTGTTGACgactttgaagaaggtgACAGTCGACGAAGATTGACTCGTTTCCAAGGCGATAatttcaagaagaacctgaagATTGTGGATAAGTTTGACGAGATGGCAAAGAGCAAGGGATACACTTCTTCGCAGATGGCATTGGCGTGGCTCCTCAAGCAAAGTCCAAATGTCTTCGTGATCCCAGGTACCAAGAAGATTAAATATCTAGAGGAGAATGTAGGAGCGGCAAAGGTAACACTgagtgaggaagaggacCAGGAATTGCGACGACtggttgaagaagccgaggtTTCAGGCGGACGAGATGCTTTCTTTGGTAATTACATGGACACG…	C	HG970332.2	8908559	8908559	DEL49	546
142	23389	HG970332.2	7686820	7687359	CCGAAAGTCTCTGTTCTAATTGTTATCTTTCTAACTAACGTCACTCTCTATAGCGTGGTCAAAACCATGgttgcttcttcttcttctttctggggCTTGGTAGCCTATGCTTCGTTTGCTTATGCTGGTCTTTGTAAACCGTCGGGTAAGTCTTGTcacttgttgttgaccgatttcttcttcaactaGCCTGCTTACTGTTTATAAACAGGTGATGTCTGTTCTGAGATCAGAAGCCTCCTTGGCGATGAAGCAGTTCCTCTCTGCTCATCTTACCTCCAGGCAACTCCCGCAACTGTCACAGTCACAAGCACCACTACCCGAACAAGCTTCCAAACCATTGCTGCTCCGCCCGAGACCATCTCAACTTCGGTGGAAGAGTAAGTCTGAAACAACTTT…	C	HG970332.2	7713539	7713539	DEL37	539
143	23473	HG970334.1	6611224	6611761	TGAAGGCAATGACACAAATGGAAAGGGAGCATCAAGCTGCCCTTTTTGCAAGATGCTCTCGGGCAGCCTAGCCTCAACTGGGGTTGAGTTGAAATGGAAAGTCTATGCCCTTTTCCCACTGTAATATGTTTGGCTAACTGGATCTTCAGTGAGAGTTGTGGAAGATTTTTCACAAGAGTGGTCGAGGTTAACCACGGCGAACTAAATCAAGTGCCAGGATTAGCGGAATCCAGCTGCTCAGAAAACGTTTCAGACGAGGACGCATACACAAGATTTCACGAATCGAAAAGTATCAGCCCTCAAACTAGACCCGGAATGGGGTCACTTCCATCCATTTCAGGTTACGattcagatgatgaagatgttcGAGGTTTTGTAAGggttcatcttgtctcgAAA…	T	HG970334.1	6612955	6612955	DEL183	537
146	23389	HG970333.1	6577473	6577996	TGAAGCCCCCCTTATGGCTTTCCTTCGCCACAACATAAATGCTGCACCAGCAATTAACAAACATCCAACGACATAGACAACTGATACTCTAGCTATCTCTACTGAATACAGTCTCGACGGTGGTGtttcattgatgattgtAGGCTAGGTTGGTTCGTCAGTTGTTTCGGTGGCTTTGCTtgtggtcttggtctgtgGTTGTCTCGTTCTCGTGGATTGAGTCGCCGACTGTGTAGTCGAAGTTGGATCGGTAATGTTCAATGTATGACTTGAGAATAGAGAACCTAGTTGACCTGTTTCGAATAGCCAAAGGCTGAACGAGTCACCACCGGCAGGGTCGATGCCTTGATACGATGCGATCCACGTATACTCTTTGGACTTGCTATTTGCTATACAACG…	T	HG970333.1	6551537	6551537	DEL116	523
150	23389	HG970333.1	3854394	3854891	AACGGTTTAGAACTACGTGGTATTTCAATGAAAATAAAATTTCGAATGCCCTATTTCGTAAAGAATTTCAGTCAGCTCAAAAATTCGACGAATCGATGCCCGGGGCTTTTCGTCCTGGCCTTGCTTGCCCAGCGCAATTGACAAATCATTGATGCCGAACCAAATCGTGACAACTGCGTTTTCGCCAGTCCAGGCTGCATGATCAGGACGGTGGCCTATAGTATCGTTAAAGTGAGCGATCTGATGCGCAAAGGTGAAAGTCATCAGCCTTCTGGGCGGGATCACCTCCGCATCTACCACTGAAGCCGACCGTGCAAATACGTAGGCCAGAGTGAGCGTGGTATTGAACTCAGTCGCCATGTACATAGCCCAGTTCTTGCCGCCAGACGATGTTACTCC…	A	HG970333.1	3829183	3829183	DEL100	497
153	23522	HG970332.2	9005376	9005843	AATTACCCTCTTTCTAATAGTAATATATCCTAAGTTATTATAGAGGTCTTATAGTATAGTCTGCCCCTTAAGACTAAGCCTATATTATAGCCAGATAGCTTATCTTAGCGCATTTAGTACCTCTAGTTATTACTAGGCCTTACTTTAAGGCCTAAAATATATAATAGATATTAACCCCGAAGGCTAGCTATAATAAGCAATTATATACTGCCTTATAAGCCTAATATAAGCCTAATATAATTATAGGTCTTAATGACCCTTTAATAAGGAATTAAACTGATAACCTTTATATAGCCAGAAGACctatattatattataataattataaGAGTATAGGTAATATACTGCACTTTCCTAATAGACTAAAAGATCAAGTAGTTATAGTATAATATACTATAA…	A	HG970332.2	9016409	9016409	DEL42	467
155	23522	HG970333.1	8895624	8896087	CTTGTTGTGATGGTTGGGTTTCTAAATAGGTAAACTAGTCCGTACTGGTTTATATTTATAGAGTCGTAAGGCATTATATACTGAGCGAGAGCGGAGTGTTATATTTCTTAATAGTAAGTAGAGTAGGTAAAGTATACTTAGGTAAAGAGgttttattaatagctagtaAGCTTAGTTCTACCTAAAGCTTTAAGGGGTCTATATATACTAGTCTAAGGTATAAGGCAATAGGTATTAGCTTATATCTATTATAGACTGAGAATTAAAAGTATTAGTCCTAGACTGTAGTATAGTTCTTTTAGTCTTAAGCTGATTGGTCTAtagaagatggaaaagtgGGTCTTTATGAGGACCGAGAGTTGACGATTCGGTCCTACGGTGATTGGTCTATTAGGGAGG…	C	HG970333.1	8891897	8891897	DEL142	463
156	CML3066	HG970333.1	8895624	8896087	CTTGTTGTGATGGTTGGGTTTCTAAATAGGTAAACTAGTCCGTACTGGTTTATATTTATAGAGTCGTAAGGCATTATATACTGAGCGAGAGCGGAGTGTTATATTTCTTAATAGTAAGTAGAGTAGGTAAAGTATACTTAGGTAAAGAGgttttattaatagctagtaAGCTTAGTTCTACCTAAAGCTTTAAGGGGTCTATATATACTAGTCTAAGGTATAAGGCAATAGGTATTAGCTTATATCTATTATAGACTGAGAATTAAAAGTATTAGTCCTAGACTGTAGTATAGTTCTTTTAGTCTTAAGCTGATTGGTCTAtagaagatggaaaagtgGGTCTTTATGAGGACCGAGAGTTGACGATTCGGTCCTACGGTGATTGGTCTATTAGGGAGG…	C	HG970333.1	8898094	8898094	DEL139	463
157	23473	HG970333.1	8895628	8896091	TTGTGATGGTTGGGTTTCTAAATAGGTAAACTAGTCCGTACTGGTTTATATTTATAGAGTCGTAAGGCATTATATACTGAGCGAGAGCGGAGTGTTATATTTCTTAATAGTAAGTAGAGTAGGTAAAGTATACTTAGGTAAAGAGgttttattaatagctagtaAGCTTAGTTCTACCTAAAGCTTTAAGGGGTCTATATATACTAGTCTAAGGTATAAGGCAATAGGTATTAGCTTATATCTATTATAGACTGAGAATTAAAAGTATTAGTCCTAGACTGTAGTATAGTTCTTTTAGTCTTAAGCTGATTGGTCTAtagaagatggaaaagtgGGTCTTTATGAGGACCGAGAGTTGACGATTCGGTCCTACGGTGATTGGTCTATTAGGGAGGGAAA…	T	HG970333.1	8949113	8949113	DEL155	463
158	CS3005	HG970333.1	8895628	8896091	TTGTGATGGTTGGGTTTCTAAATAGGTAAACTAGTCCGTACTGGTTTATATTTATAGAGTCGTAAGGCATTATATACTGAGCGAGAGCGGAGTGTTATATTTCTTAATAGTAAGTAGAGTAGGTAAAGTATACTTAGGTAAAGAGgttttattaatagctagtaAGCTTAGTTCTACCTAAAGCTTTAAGGGGTCTATATATACTAGTCTAAGGTATAAGGCAATAGGTATTAGCTTATATCTATTATAGACTGAGAATTAAAAGTATTAGTCCTAGACTGTAGTATAGTTCTTTTAGTCTTAAGCTGATTGGTCTAtagaagatggaaaagtgGGTCTTTATGAGGACCGAGAGTTGACGATTCGGTCCTACGGTGATTGGTCTATTAGGGAGGGAAA…	T	HG970333.1	8698419	8698419	DEL178	463
161	23468	HG970332.2	11520097	11520549	AATAAACGTTCTCCAAAGGAGACATTCAAGACCCATCATACTTGTTCGTATCTCGAGTTTAATAAGGTGTCTAAATAGAGTATGAAAATAAACTGCAGAAGAACTGGTGCTAGGATTCTTGTTCTGGGCTTGAGACAATTTCCTACCCACTTGTTGAATATTGATCAGGGACTTGATAGTTTGTTTTGAATATTGTCTCTTATTGGCGCGCTTTTACGTGCGAGACAGACGAAGGCTCTCGGGTGATACGACATTGTGGCCCGGCGCCAATCATTAAGCTGATCAATGATCTAGGACTACGGGCCGTGGAGATCATTCGCAGTCTAGACAGGTCCAATACGGGAATAACAAACTAAGAACTGTTGTCCAACGATTCGTTGTCTAATTTTGAAGATTCAG…	A	HG970332.2	11608218	11608218	DEL48	452
162	23522	HG970332.2	11520097	11520549	AATAAACGTTCTCCAAAGGAGACATTCAAGACCCATCATACTTGTTCGTATCTCGAGTTTAATAAGGTGTCTAAATAGAGTATGAAAATAAACTGCAGAAGAACTGGTGCTAGGATTCTTGTTCTGGGCTTGAGACAATTTCCTACCCACTTGTTGAATATTGATCAGGGACTTGATAGTTTGTTTTGAATATTGTCTCTTATTGGCGCGCTTTTACGTGCGAGACAGACGAAGGCTCTCGGGTGATACGACATTGTGGCCCGGCGCCAATCATTAAGCTGATCAATGATCTAGGACTACGGGCCGTGGAGATCATTCGCAGTCTAGACAGGTCCAATACGGGAATAACAAACTAAGAACTGTTGTCCAACGATTCGTTGTCTAATTTTGAAGATTCAG…	A	HG970332.2	11559727	11559727	DEL69	452
163	CS3005	HG970332.2	11520097	11520549	AATAAACGTTCTCCAAAGGAGACATTCAAGACCCATCATACTTGTTCGTATCTCGAGTTTAATAAGGTGTCTAAATAGAGTATGAAAATAAACTGCAGAAGAACTGGTGCTAGGATTCTTGTTCTGGGCTTGAGACAATTTCCTACCCACTTGTTGAATATTGATCAGGGACTTGATAGTTTGTTTTGAATATTGTCTCTTATTGGCGCGCTTTTACGTGCGAGACAGACGAAGGCTCTCGGGTGATACGACATTGTGGCCCGGCGCCAATCATTAAGCTGATCAATGATCTAGGACTACGGGCCGTGGAGATCATTCGCAGTCTAGACAGGTCCAATACGGGAATAACAAACTAAGAACTGTTGTCCAACGATTCGTTGTCTAATTTTGAAGATTCAG…	A	HG970332.2	11037976	11037976	DEL87	452
165	23522	HG970332.2	11681304	11681745	ATGTTACGATCTGCGACTCACGGCTCACGAGTAGACTCACGATGTGAGCCTCGACTCACGACGTGAGCCATAAACTCACGACGTGAGCCATAAACTCACGACGTGAGCCATAAACTCACGACGTGAGCCATAAACTCACGACGTGAGCCATAAACTCACGACGTGAGCCATAAACTCACGACGTGAGCCATAAACTCACGACGTGAGCCGTTACGACAAACCGTAAGCCACTTTAAGTATATGTACATCTATCCTTAAAAGCATTAGATAGAACTTAGCTtactagctattaataaaacCTCTTTACCTAAATACGCCTTACCCGctctatttactattaagaaATGTGACACTTTACTACCGCTCAGTATAGACGCCCTACGACTCTATAAACATAAA…	A	HG970332.2	11742762	11742762	DEL74	441
166	CML3066	HG970332.2	11681304	11681745	ATGTTACGATCTGCGACTCACGGCTCACGAGTAGACTCACGATGTGAGCCTCGACTCACGACGTGAGCCATAAACTCACGACGTGAGCCATAAACTCACGACGTGAGCCATAAACTCACGACGTGAGCCATAAACTCACGACGTGAGCCATAAACTCACGACGTGAGCCATAAACTCACGACGTGAGCCATAAACTCACGACGTGAGCCGTTACGACAAACCGTAAGCCACTTTAAGTATATGTACATCTATCCTTAAAAGCATTAGATAGAACTTAGCTtactagctattaataaaacCTCTTTACCTAAATACGCCTTACCCGctctatttactattaagaaATGTGACACTTTACTACCGCTCAGTATAGACGCCCTACGACTCTATAAACATAAA…	A	HG970332.2	11789022	11789022	DEL73	441
167	CS3005	HG970332.2	11681304	11681745	ATGTTACGATCTGCGACTCACGGCTCACGAGTAGACTCACGATGTGAGCCTCGACTCACGACGTGAGCCATAAACTCACGACGTGAGCCATAAACTCACGACGTGAGCCATAAACTCACGACGTGAGCCATAAACTCACGACGTGAGCCATAAACTCACGACGTGAGCCATAAACTCACGACGTGAGCCATAAACTCACGACGTGAGCCGTTACGACAAACCGTAAGCCACTTTAAGTATATGTACATCTATCCTTAAAAGCATTAGATAGAACTTAGCTtactagctattaataaaacCTCTTTACCTAAATACGCCTTACCCGctctatttactattaagaaATGTGACACTTTACTACCGCTCAGTATAGACGCCCTACGACTCTATAAACATAAA…	A	HG970332.2	11229510	11229510	DEL92	441
174	23473	HG970332.2	7129251	7129646	CTGTTACGACCCGACAAGTCTGACGCACGTGAGATACACACTCCACAGATTCCACCCAATAGCAAGATAGCTACCCTGTAGCGAGTCGAACGCACGCCATTCGACTTACATGACGAACACAGTCGAACCGACTACATTCGACTCTCAAATACAGTCGAACCGACTGCATTCGACCTGCATAAACCCAAGTATATATACACTCAGTTAGCACTAGTTAGTATAGTTAGCTCACCAGCTATCAATAAGACTTCTTTACCTGAGTACGCCTAACCCGCTCTATTCACCATTAAGAGACGTGACACCCCGCAACTGCTCAGTGACAACGCCTTACGCATCTGCCCACATAAACCTAGTACGGATTAGTTTATCCCTTGGAAACCTCACCCGTCACATCAG	C	HG970332.2	7177670	7177670	DEL38	395
175	23473	HG970333.1	5517891	5518283	AGGCTGGTggaaggaggatgaggtgTTTGAGTTTACTAGATAGATGCCGAGGATCTTTCATCGCCTCAGGCAAGGCATTAGAGGATACAGCAGTTCTACTAGACAGCTCCAAGCTCCTGAAAATAAATATGAAATTATTATTCTTGTACTTCTCTGCAATTTAATTGTTAAAACCTAAATAAGCGAGCGAGCAGTTAAGGGGGCAGATAAAACAAGAGAGGATATTTAACCTTACAGCATGTACAGTAATGGTCAATAAAACTGATGAAAAATTAGGACGGAATAGggagaaaaaagacgagtAAATTGGCACAAATGAGATACCCAGCAGGAACGAGACACACAAAAAAATGAACGACAACGGCAGGATTCGAACCTACGCGTGCGAACACA	A	HG970333.1	5564422	5564422	DEL128	392
179	23473	HG970334.1	6717445	6717829	CGCTTCCCGGCCGTGCCGTCCTCACTAGCTTAGCGTGTAGATCTACCTTGCATGATTGATCGTCAAAGGAAGGGAGGGACATTCCATCTGCTAGGCCAATGACAAGTACAACGGCGTCATGTAACTCGAAGACTTGAGACCTTGTGTAATGGATAGTACTCTGTGGTGTAGCCCACCAATGAACGGTAGTTCAAAGTATAATATGTGAAAGAAATCTATAAAACCTGGGAATCTTTCCACAATCTATCACATcccatcactctcatcacTATCACTTttacacaacaacaaactACCACCCAACTATCCAAGATGCAGCTCTCCATTCTCTCCACCATTATCCTTGCTCAGGGCATCGTCGCCATGCCTTGGACCTCGAAGCAAT	C	HG970334.1	6718767	6718767	DEL184	384
180	23522	HG970334.1	6717445	6717829	CGCTTCCCGGCCGTGCCGTCCTCACTAGCTTAGCGTGTAGATCTACCTTGCATGATTGATCGTCAAAGGAAGGGAGGGACATTCCATCTGCTAGGCCAATGACAAGTACAACGGCGTCATGTAACTCGAAGACTTGAGACCTTGTGTAATGGATAGTACTCTGTGGTGTAGCCCACCAATGAACGGTAGTTCAAAGTATAATATGTGAAAGAAATCTATAAAACCTGGGAATCTTTCCACAATCTATCACATcccatcactctcatcacTATCACTTttacacaacaacaaactACCACCCAACTATCCAAGATGCAGCTCTCCATTCTCTCCACCATTATCCTTGCTCAGGGCATCGTCGCCATGCCTTGGACCTCGAAGCAAT	C	HG970334.1	6844521	6844521	DEL178	384
181	CML3066	HG970334.1	6717445	6717829	CGCTTCCCGGCCGTGCCGTCCTCACTAGCTTAGCGTGTAGATCTACCTTGCATGATTGATCGTCAAAGGAAGGGAGGGACATTCCATCTGCTAGGCCAATGACAAGTACAACGGCGTCATGTAACTCGAAGACTTGAGACCTTGTGTAATGGATAGTACTCTGTGGTGTAGCCCACCAATGAACGGTAGTTCAAAGTATAATATGTGAAAGAAATCTATAAAACCTGGGAATCTTTCCACAATCTATCACATcccatcactctcatcacTATCACTTttacacaacaacaaactACCACCCAACTATCCAAGATGCAGCTCTCCATTCTCTCCACCATTATCCTTGCTCAGGGCATCGTCGCCATGCCTTGGACCTCGAAGCAAT	C	HG970334.1	6785104	6785104	DEL170	384
182	23473	HG970332.2	7225149	7225527	AGGCCCAGTGCAATCAGGCAAGGAAATGAAGACCGTGGAACGTGCGGAGCAAgattctttttttttttccttttcattTCACCTGTATGGCCTATTATGGCTTTGACGAACTTCTATTTCCTTTCTGTTTACTGCATATCACTGCTACACAGGCAAAAGTCCCGGTTTTTGCATTGCTGATTCACTATCGAGCATGAGACTTAACAACGGTCTGGTCTTTGCGTATGCTGCGAATCACTCTCAGGCATTTTGAACTTAGTCACAGTCTGGTCTCTTTGTATATATCATGAATCACTATTGAGCATTTGAGTGAGTCACGGTCTGATGGTTCAAGTCCTGCCGTAGCAGATGAGCACTGAACTTTCCCCTTATTTGTGAT	A	HG970332.2	7275789	7275789	DEL41	378
185	23389	HG970334.1	6836529	6836904	GTCATGAGGATGCCCGTGCTATCCTCATCAAGTATCACGCAGGTGGTGACGAGAATTCTGCTTTTGTTGCGGCTGAGTTTGAGGAAATCCGAGCCGCCCTTCAACTTGAGCTCGCTGGTACTCGCTCCTGGAAGGAACTCGTCCAGACTAAGGCCAACAGACATCGTAcatttcttgttctttgctgTGCCTTTTTCCCTCAATGGTCAGGAAATGGATTGGTTGTAAGTTTGGCAATAAAGGTATCATTTGCGCATCTCACTGACTGGACACCTAGTCTTACTACATCGCACCCGTTCTCAGATCCATTGGTATCAACTCTCAAGAAGACATTACCCTTATCAACGGTATTCTTCAAATTTGGAACATGATCGTC	G	HG970334.1	6866251	6866251	DEL152	375
186	23468	HG970334.1	6836529	6836904	GTCATGAGGATGCCCGTGCTATCCTCATCAAGTATCACGCAGGTGGTGACGAGAATTCTGCTTTTGTTGCGGCTGAGTTTGAGGAAATCCGAGCCGCCCTTCAACTTGAGCTCGCTGGTACTCGCTCCTGGAAGGAACTCGTCCAGACTAAGGCCAACAGACATCGTAcatttcttgttctttgctgTGCCTTTTTCCCTCAATGGTCAGGAAATGGATTGGTTGTAAGTTTGGCAATAAAGGTATCATTTGCGCATCTCACTGACTGGACACCTAGTCTTACTACATCGCACCCGTTCTCAGATCCATTGGTATCAACTCTCAAGAAGACATTACCCTTATCAACGGTATTCTTCAAATTTGGAACATGATCGTC	G	HG970334.1	6873400	6873400	DEL129	375
187	23389	HG970335.2	4050577	4050952	CGTGTATGCCATATTTTGAAGGGATTCTGACATGAAGCGCCATGAGATGATAGGCAAGTATCTTTCCATGTCTTTAATACAGCGAGATCTGCCCATTCAGGGTCCAGAATACGGACAGTACCTGGATGATGAGGCACAGATTCTTTATCAACTAGAGCAAGATTCCAGGTATATGATGAATACATAGAGGTAGTATTTTTAAGATCAATCGTGTATCGTCGGACTCCGGATGTGATGTGCGTCTCGGCCATATCGGCTTCGATTTTATCTCTACTGTATTCGTCGAATACTTGTCGTATCGGTTGCAAATGTGGACATTGTGCGGGCAGTGGATTTTTGTAATTTCCAACGGCAATTGGGCGTCGAAATGTACTGC	C	HG970335.2	4067475	4067475	DEL182	375
188	23473	HG970335.2	4050577	4050952	CGTGTATGCCATATTTTGAAGGGATTCTGACATGAAGCGCCATGAGATGATAGGCAAGTATCTTTCCATGTCTTTAATACAGCGAGATCTGCCCATTCAGGGTCCAGAATACGGACAGTACCTGGATGATGAGGCACAGATTCTTTATCAACTAGAGCAAGATTCCAGGTATATGATGAATACATAGAGGTAGTATTTTTAAGATCAATCGTGTATCGTCGGACTCCGGATGTGATGTGCGTCTCGGCCATATCGGCTTCGATTTTATCTCTACTGTATTCGTCGAATACTTGTCGTATCGGTTGCAAATGTGGACATTGTGCGGGCAGTGGATTTTTGTAATTTCCAACGGCAATTGGGCGTCGAAATGTACTGC	C	HG970335.2	4039912	4039912	DEL220	375
189	23522	HG970335.2	4050577	4050950	CGTGTATGCCATATTTTGAAGGGATTCTGACATGAAGCGCCATGAGATGATAGGCAAGTATCTTTCCATGTCTTTAATACAGCGAGATCTGCCCATTCAGGGTCCAGAATACGGACAGTACCTGGATGATGAGGCACAGATTCTTTATCAACTAGAGCAAGATTCCAGGTATATGATGAATACATAGAGGTAGTATTTTTAAGATCAATCGTGTATCGTCGGACTCCGGATGTGATGTGCGTCTCGGCCATATCGGCTTCGATTTTATCTCTACTGTATTCGTCGAATACTTGTCGTATCGGTTGCAAATGTGGACATTGTGCGGGCAGTGGATTTTTGTAATTTCCAACGGCAATTGGGCGTCGAAATGTACT	C	HG970335.2	4030419	4030419	DEL208	373
190	CML3066	HG970335.2	4050577	4050950	CGTGTATGCCATATTTTGAAGGGATTCTGACATGAAGCGCCATGAGATGATAGGCAAGTATCTTTCCATGTCTTTAATACAGCGAGATCTGCCCATTCAGGGTCCAGAATACGGACAGTACCTGGATGATGAGGCACAGATTCTTTATCAACTAGAGCAAGATTCCAGGTATATGATGAATACATAGAGGTAGTATTTTTAAGATCAATCGTGTATCGTCGGACTCCGGATGTGATGTGCGTCTCGGCCATATCGGCTTCGATTTTATCTCTACTGTATTCGTCGAATACTTGTCGTATCGGTTGCAAATGTGGACATTGTGCGGGCAGTGGATTTTTGTAATTTCCAACGGCAATTGGGCGTCGAAATGTACT	C	HG970335.2	4084022	4084022	DEL208	373
191	CS3005	HG970335.2	4050577	4050950	CGTGTATGCCATATTTTGAAGGGATTCTGACATGAAGCGCCATGAGATGATAGGCAAGTATCTTTCCATGTCTTTAATACAGCGAGATCTGCCCATTCAGGGTCCAGAATACGGACAGTACCTGGATGATGAGGCACAGATTCTTTATCAACTAGAGCAAGATTCCAGGTATATGATGAATACATAGAGGTAGTATTTTTAAGATCAATCGTGTATCGTCGGACTCCGGATGTGATGTGCGTCTCGGCCATATCGGCTTCGATTTTATCTCTACTGTATTCGTCGAATACTTGTCGTATCGGTTGCAAATGTGGACATTGTGCGGGCAGTGGATTTTTGTAATTTCCAACGGCAATTGGGCGTCGAAATGTACT	C	HG970335.2	4034815	4034815	DEL249	373
195	23473	HG970332.2	7207448	7207808	TCGAAGGACCAGGTAGTTTGGCAGAGGAGTTGCAACCCTTACCGAAGAATTCGATGAGATTCCAATTTCTAGAAGGCGAGACTCAACTGTCGATTTAACAATGGCACATATTATGCATGGTGCGTTAACAGCCAACCCGTCCAGGGTAACGAAGCTCCAACGTTTTGGCCAAAAGTCCTTGAATGATTCGATGTTATCCCATATCTGACAATCTTGGCATAGGGATGGATTGTTCGTCCGTGATGCCATATTGCGTGTGCAAGGATAATCAGCGTTCGGGAAGTTGGCGAAAGGAGAGGAATACCGGGAGTCACCTGGGTAGAAGCAAAAGAGGCACACTTTGATGTCAGATTATGCCATC	T	HG970332.2	7258415	7258415	DEL40	360
196	23522	HG970332.2	7207448	7207808	TCGAAGGACCAGGTAGTTTGGCAGAGGAGTTGCAACCCTTACCGAAGAATTCGATGAGATTCCAATTTCTAGAAGGCGAGACTCAACTGTCGATTTAACAATGGCACATATTATGCATGGTGCGTTAACAGCCAACCCGTCCAGGGTAACGAAGCTCCAACGTTTTGGCCAAAAGTCCTTGAATGATTCGATGTTATCCCATATCTGACAATCTTGGCATAGGGATGGATTGTTCGTCCGTGATGCCATATTGCGTGTGCAAGGATAATCAGCGTTCGGGAAGTTGGCGAAAGGAGAGGAATACCGGGAGTCACCTGGGTAGAAGCAAAAGAGGCACACTTTGATGTCAGATTATGCCATC	T	HG970332.2	7221089	7221089	DEL31	360
197	23468	HG970334.1	297985	298344	ATATGACGGGTGAGGTTTCTAAGGGATAAACTAATCCATACTGGGTTTATGTTGGCAGATGCGTAGGGCGTTATCACTGAGCAGTTGCGGAGTGTCACGTCTCTTAATAGTGAATAGAGCGGGTTAGGCGTATTCAGGTAAAGAAGTCTTATTGATAGCTGGTGAGCTAACTATACCAACTAGTGCTAACTAAGTGTATATATACTTGGGATTATGCAGGTCGAACGTGGTCGGTTCGACTGTGTTCGTCATGCGAGTCGAATGGTGTGCGTTCGACTCGCTACAGGGTAGCTATCTTGCTATTGGATGGAATCTGTGGAGTGTGTATCTCACGTGCGTCAGACTTGTAGGGTCGTAACA	A	HG970334.1	310349	310349	DEL110	359
198	CS3005	HG970334.1	297985	298344	ATATGACGGGTGAGGTTTCTAAGGGATAAACTAATCCATACTGGGTTTATGTTGGCAGATGCGTAGGGCGTTATCACTGAGCAGTTGCGGAGTGTCACGTCTCTTAATAGTGAATAGAGCGGGTTAGGCGTATTCAGGTAAAGAAGTCTTATTGATAGCTGGTGAGCTAACTATACCAACTAGTGCTAACTAAGTGTATATATACTTGGGATTATGCAGGTCGAACGTGGTCGGTTCGACTGTGTTCGTCATGCGAGTCGAATGGTGTGCGTTCGACTCGCTACAGGGTAGCTATCTTGCTATTGGATGGAATCTGTGGAGTGTGTATCTCACGTGCGTCAGACTTGTAGGGTCGTAACA	A	HG970334.1	278881	278881	DEL183	359
204	23522	HG970333.1	113967	114314	TGTGTTGTCGCAGGTCGATTCTCTGCCACCGTTGGTATCGTCGCTGTGCCAAGCGACTGGACTCTGACCGGTATTGGCTACCGTGGCGCCGGTTGTGAAACGTGGAATCAAGCAGCTATCGGTCGAGGTCGTGACTTCTGCCTGGGGGCCACTGGCTGGAGCTTCTCTGGTGCCTTTTACAGATTCGGCGACTCTAAAAGGAGCGCGGATGAGTGTGAAAGCTCACAAAAGGCGAAccagcttggacttgaggaTGGCAGCATTTATGACATCGCTGATCTCACTGACGACCAGATCGAAGAAATGGTATATTCCCTTGCCCAGTCATATATCAGAAATTGGCGCAGC	T	HG970333.1	136051	136051	DEL80	347
210	23468	HG970335.2	4478558	4478899	TGAGGAAAGAGTTCTATTCAGATCATGTCAAAGTAGACAGTCGCAGATTTACCTAAGCATGCAACTAGTGGAAAGGACAAGTGCGTTACTTGTAATAGCAATCCTTAGTATAAGGGTATTGGAAAGATTACTCAGGGTGGCATTGGTAAGAATGGCGATTGGAAGTACCACAAGGACTGGAAAGCCGAGGGTCAAGTTGCCGAGGgacttggcttggtcaaTCAATATGTCAGATTACATGACATGAATGGTGATGGCAAAGCAGGTAAGCATTGATTCTTGACTGTATCAGAATCTGGTGTCGAGGCTGACACTAATGACTGTCTCAGACTACATATGGAT	T	HG970335.2	4455808	4455808	DEL171	341
217	23522	HG970334.1	5366683	5367012	atttaatatattTTTTATAAAATTAttaattttatttaatttaattttTAAGTTTTTAAGTAATATCTATTAAATTAaattttttaatttttaattttttaatttttctttttattattataaaATTAAATTTAATAATATTAAAATTTTTATTATATTATTTATTAAAATATTAAAGTTTATATTTAAAGTTTTTATAAAAATTAAATTTAATAAGtattatttcttttttattaATTTTATTAATATTTATATCTTTTAATAAGAAAgtcttattaatagctaataagctaattatattaattaaatactaaataagtatatatatat	a	HG970334.1	5500268	5500268	DEL168	329
221	23522	HG970334.1	39304	39624	GTAAAAGatttttttatattttatagttttttatttatttataaaaGCTTAAATTAATTTTAAATATaatttaatattaatattatTTAATATTAACTttataaaaaataaaaaataaaatataataataagTAAAATTATAATAGTAAATAAATAAATCTTTAAATATTAATATTATAATATTAGTAgttatattatatatattttattatttttattaattaTTATAAGAATTATTTATATTAAAATAAGCTTATTATAAGCTTTTTATAAAAGCTTACTTTTATATTAATAAACttataaatatatatatatttatta	G	HG970334.1	181251	181251	DEL144	320
222	23389	HG970333.1	5101054	5101372	AATGTCAATTTGACCTAGGCTGATGGAGATCTGTCAAATATTGGTATGTCAAACCAAGTCTTGTGATCCAAATGGCCAGAGACTCTTAGGTGCTGACGACGCCGTCTTTGTTAACCTTGTCCCTCTTCCAGTAACACCCTCTGTCAGGACTCGTTGCTACTACTTTGCAACTCGTCGAGTTTATGTGACACTGTTGGATTTCATTGAAAGGATACTGTAAGATTAAGTGCCATAAGATGATATTGCGGAGAATACCAACGGACTAAACATGAATCTCACACAAAGGGAAAATTGACACAATATCTGTCTGGGATCCGAA	A	HG970333.1	5073791	5073791	DEL109	318
224	23389	HG970335.2	4325197	4325512	GAATCCAAGATTCTCAACGGAGCTGTCACTACTCTCTATAGCCACGACATCATCCAATCGAAGGGCAGGTCTCGAAACGATCTATAGCCAAAGGTGACGAATGGATGCCCATATGGCAGCGTGCAGGTCCGAAATCGTAGCAAAGGTTGCTCCGGGGTCGTCGGTTTTGATGTTCTCGAATTTGTTGCAGACTCGATTCGCTAGCGAGGTTGGTGGGCTTCCTTCTTTGTTGGCGCTGAAGGAGAAAATGACGGTGAGATCACATCCGTATCCTTGTGCGTAGACGGTACCTTGATCGTCAGCCCAGATCCATTCC	G	HG970335.2	4341178	4341178	DEL186	315
225	23473	HG970335.2	4325197	4325512	GAATCCAAGATTCTCAACGGAGCTGTCACTACTCTCTATAGCCACGACATCATCCAATCGAAGGGCAGGTCTCGAAACGATCTATAGCCAAAGGTGACGAATGGATGCCCATATGGCAGCGTGCAGGTCCGAAATCGTAGCAAAGGTTGCTCCGGGGTCGTCGGTTTTGATGTTCTCGAATTTGTTGCAGACTCGATTCGCTAGCGAGGTTGGTGGGCTTCCTTCTTTGTTGGCGCTGAAGGAGAAAATGACGGTGAGATCACATCCGTATCCTTGTGCGTAGACGGTACCTTGATCGTCAGCCCAGATCCATTCC	G	HG970335.2	4314718	4314718	DEL226	315
226	CS3005	HG970335.2	4325197	4325512	GAATCCAAGATTCTCAACGGAGCTGTCACTACTCTCTATAGCCACGACATCATCCAATCGAAGGGCAGGTCTCGAAACGATCTATAGCCAAAGGTGACGAATGGATGCCCATATGGCAGCGTGCAGGTCCGAAATCGTAGCAAAGGTTGCTCCGGGGTCGTCGGTTTTGATGTTCTCGAATTTGTTGCAGACTCGATTCGCTAGCGAGGTTGGTGGGCTTCCTTCTTTGTTGGCGCTGAAGGAGAAAATGACGGTGAGATCACATCCGTATCCTTGTGCGTAGACGGTACCTTGATCGTCAGCCCAGATCCATTCC	G	HG970335.2	4317747	4317747	DEL255	315
227	23473	HG970332.2	3591619	3591932	AGTGGTTTTCATCCGGAGGATAGATGAGTCGATGACATTCTGACACACTCCACAGGGACTATATTATATATACTATTGGTCTCGGCGATATTTTAAGAGCCTATGCTATGTTGTACTCTCCAACATGACAACGGGCTCTATATCACCAAACGATTTATCCGCCCGCCACGCAGTACAGTCAATTCAGACAATGGTATATCCATCAGTGTTCTTTGACTGAAACGGAAgaagatgatcttgagcatTCACAATACTCAGAGTGCAATAGAGTGTCGGATGAATACAGACCTAACAGTTTGAGTCTCCCTGCAACC	A	HG970332.2	3651110	3651110	DEL23	313
229	23473	HG970335.2	4567576	4567889	TATCTTCTTTTCAGTAAAGTCTCTGACAAAACAAGGTTATCTTAATGCCGGGCCTGCATTGCTGCCTTGGGCAAAgttttcttttgctggtaAAGATTTTATTTTTCGTGAGTATTGGAACCTAATCAGAGAAAGGTTGAAGACGGATAGTGAGGAAATAAGAGAAGTTTACACAATGTATTCATCGGTCTCAAGCCTATGTCGATAAGTTGTGAAGAGGCAGTATACAGTGATTGGATGTACAACCCTTCGAGATGTAGTATGTTGAAGTGGTGCTTCTTTCAAACTAACTATGGGCCATGTTTACCAGTTGC	T	HG970335.2	4546370	4546370	DEL232	313
231	23389	HG970335.2	4478538	4478847	agAATATCCCTACCCTGGATTGAGGAAAGAGTTCTATTCAGATCATGTCAAAGTAGACAGTCGCAGATTTACCTAAGCATGCAACTAGTGGAAAGGACAAGTGCGTTACTTGTAATAGCAATCCTTAGTATAAGGGTATTGGAAAGATTACTCAGGGTGGCATTGGTAAGAATGGCGATTGGAAGTACCACAAGGACTGGAAAGCCGAGGGTCAAGTTGCCGAGGgacttggcttggtcaaTCAATATGTCAGATTACATGACATGAATGGTGATGGCAAAGCAGGTAAGCATTGATTCTTGACTGTATC	a	HG970335.2	4490220	4490220	DEL194	309
232	23522	HG970334.1	6612844	6613148	CGCGTAGGTATCCCGAATCCAGGCTGGTGACTGTATAAGGATCTTGACTGAGTGAATCTCTAGACGAACGTCATCATGTATAAACACAATGGTATTCTCAACACTAAATTGAGTCGTGATCTGGTACTTGGTATGCTTTGTGTTTgcatggccatgttgaagaatgCAACGGGAATCGCAGGGTTGACTTTACTATCTGGTCTAGGGCGGTTATTCTCAAAGGGGGGACGCGGCAAAAACCGCAATTCGCTAGTCTCTATTCCCCATCCTGTAGGTAGTCTGCATTGTCAGTTTGAGtcaatgga	C	HG970334.1	6753704	6753704	DEL176	304
234	23389	HG970335.2	200822	201124	TCCCAGCCCGAGTTACATCTGCCCCTCTGCTACTCAGTGAGCAAGAATCTGTCCGGGCGGTCATTGCAACAGTTATGTTTAAAATCTGTTGAATATTTCCATAATGCCTGTATTGCCAATTAGTCTAAAGGTGGGTTGTATCTACGAAGGATATGTTAATAATAAACCTCGGACCGTGCGATTTACTGTTATGAAAATACTCAGACCTGTCTTTTGCTGATTTTGACATCTTGTGCATGACAAATGAATTGAGCTCTCAAGTATTATTAAACGTTGGAAAACCAGGGATGACCGCTGTGCCTT	T	HG970335.2	207932	207932	DEL169	302
235	23468	HG970335.2	200822	201124	TCCCAGCCCGAGTTACATCTGCCCCTCTGCTACTCAGTGAGCAAGAATCTGTCCGGGCGGTCATTGCAACAGTTATGTTTAAAATCTGTTGAATATTTCCATAATGCCTGTATTGCCAATTAGTCTAAAGGTGGGTTGTATCTACGAAGGATATGTTAATAATAAACCTCGGACCGTGCGATTTACTGTTATGAAAATACTCAGACCTGTCTTTTGCTGATTTTGACATCTTGTGCATGACAAATGAATTGAGCTCTCAAGTATTATTAAACGTTGGAAAACCAGGGATGACCGCTGTGCCTT	T	HG970335.2	191932	191932	DEL155	302
236	23473	HG970335.2	200822	201124	TCCCAGCCCGAGTTACATCTGCCCCTCTGCTACTCAGTGAGCAAGAATCTGTCCGGGCGGTCATTGCAACAGTTATGTTTAAAATCTGTTGAATATTTCCATAATGCCTGTATTGCCAATTAGTCTAAAGGTGGGTTGTATCTACGAAGGATATGTTAATAATAAACCTCGGACCGTGCGATTTACTGTTATGAAAATACTCAGACCTGTCTTTTGCTGATTTTGACATCTTGTGCATGACAAATGAATTGAGCTCTCAAGTATTATTAAACGTTGGAAAACCAGGGATGACCGCTGTGCCTT	T	HG970335.2	186643	186643	DEL211	302
237	CML3066	HG970335.2	200822	201124	TCCCAGCCCGAGTTACATCTGCCCCTCTGCTACTCAGTGAGCAAGAATCTGTCCGGGCGGTCATTGCAACAGTTATGTTTAAAATCTGTTGAATATTTCCATAATGCCTGTATTGCCAATTAGTCTAAAGGTGGGTTGTATCTACGAAGGATATGTTAATAATAAACCTCGGACCGTGCGATTTACTGTTATGAAAATACTCAGACCTGTCTTTTGCTGATTTTGACATCTTGTGCATGACAAATGAATTGAGCTCTCAAGTATTATTAAACGTTGGAAAACCAGGGATGACCGCTGTGCCTT	T	HG970335.2	230837	230837	DEL196	302
238	CS3005	HG970335.2	200822	201124	TCCCAGCCCGAGTTACATCTGCCCCTCTGCTACTCAGTGAGCAAGAATCTGTCCGGGCGGTCATTGCAACAGTTATGTTTAAAATCTGTTGAATATTTCCATAATGCCTGTATTGCCAATTAGTCTAAAGGTGGGTTGTATCTACGAAGGATATGTTAATAATAAACCTCGGACCGTGCGATTTACTGTTATGAAAATACTCAGACCTGTCTTTTGCTGATTTTGACATCTTGTGCATGACAAATGAATTGAGCTCTCAAGTATTATTAAACGTTGGAAAACCAGGGATGACCGCTGTGCCTT	T	HG970335.2	184114	184114	DEL234	302
241	23522	HG970332.2	3113585	3113881	CTTTATTCCCCGCAAAGCAACCAGTCAACAGGCCGCCAAGTGGTCACGATGTCAATTTTACAAGGTTCATAGGGATGACACTTGAAAGTCATGACCAAGATATGTGCTTCAAGTCATGCATTATTGtggctcaacagcatcacATGCTGAGCAGAAGCAATAATTGCTTGTCTTATATTGCTGCTGGCGATGGGATTTATATCGCACGCAGTATGGGGTTTCAAATCAACAGTAAACAACAATAAACACAGGCATGGAGATAAGACGCAGAAACACCCGAGTGGGTTGTGTTCTGCA	C	HG970332.2	3155468	3155468	DEL14	296
242	CS3005	HG970332.2	3113585	3113881	CTTTATTCCCCGCAAAGCAACCAGTCAACAGGCCGCCAAGTGGTCACGATGTCAATTTTACAAGGTTCATAGGGATGACACTTGAAAGTCATGACCAAGATATGTGCTTCAAGTCATGCATTATTGtggctcaacagcatcacATGCTGAGCAGAAGCAATAATTGCTTGTCTTATATTGCTGCTGGCGATGGGATTTATATCGCACGCAGTATGGGGTTTCAAATCAACAGTAAACAACAATAAACACAGGCATGGAGATAAGACGCAGAAACACCCGAGTGGGTTGTGTTCTGCA	C	HG970332.2	3064337	3064337	DEL27	296
244	CML3066	HG970335.2	7980745	7981041	TGGAACTattcaaggataaggacagCGACGCACGATACCACGCCGCCGAAGCTATAGGCAACCAGTCGATACTATCAGATACAATAGTGGCTGCTCTTGTGGAACTaatcaaggataaggacagCGACGCACGATACCACGCCGCCGAAGCTATAGGCAACCAGTCGATACTATCAGATACGACAGTGGCTACTCTTGTGGAActgatcaaggatgaggacAGCGACATACGATCCTCCGCCGCCAGAGCCATAGGCAAGCAGTCGATACTATTAGATACGACAGTGGCTGCTCTTA	T	HG970335.2	8010528	8010528	DEL247	296
245	CS3005	HG970332.2	90412	90706	CAGCCATTAAGGCAAATGCGCGAGTGTCTGGTAAGTTTAAGTTAATGTCTAAGACCTCGGTTGAGTATTTGTCTAACCCAATCTAGGATGCTTATCCACTCTTTCTTCGCTGCAGCTAATAACCTACTCTACAATTTGAAACACCGTCCTATATGTCTAAGCGCGATTGCGGATCTAAAGCGCGTCGAACAATTCTTACATTTACTAGAGATACTCGCCAGAAACCCAACCACGGTCACACGCTCTAGGGTAGGCAAGGATAGCCGTGCTCTCTTTTGGTTCCACGTCGATCATG	C	HG970332.2	43590	43590	DEL5	294
250	23468	HG970335.2	4355613	4355901	TTGATGATGCCTGTCTCCACATTCTCGAATTGGTATGTAGGGACAGAGGAAGAATCTCACTTAGAATGTACAGAGAAACCGGTTTAAGCAGCATCTGTGAGTTCTGTCTATATAGAATGTATATTGTTCTTACCTCGACTGCATTGTGATATGTCTGATGTCATAAcctattcttcttttcgtgGCATGTGACTTTGATAGTGATACAAAAGATGCCAAGGATAACCAGGATGAGCATCAGTTGCACAGATTAGAGTTAGTTCCCTTATGCTCCCCCGAAACCAAGAGG	T	HG970335.2	4335770	4335770	DEL167	288
254	23473	HG970333.1	5845153	5845439	GTGTTCATGTGGCCAGGCCAGGAAGTTGGCTGCGGCACAAGTAATATCCTACAGGAAACATCTTTTTAACGAGTCTACGAGTGTCGAGTTTCTGCGAAGCAGGTCATGCTGACGCGTGTCGCTATACAGAATCTGCAACATGTCGTGGTATAGAGTCACCATGCGAATGTGGTGCCAAGTGCATGTTGGCCTGCCCGATGGTGGCGTTGCGCCCCATATACCGGCCCGCAGATGATTTCTGACATCTCAGATGCGATTGTCGGATGTAAGCATGCAAGTTCGATCTC	G	HG970333.1	5891138	5891138	DEL129	286
255	23468	HG970332.2	8966329	8966613	agaatttATAAAGTATTAATTTAAAAGAAAATAAACCTTAAATAGCtatatatttaattaaaagaattattataatttaattaagttattatataaatattataataaatTCCTAATTTAAATATAATAAAGAATATAAAAAATttaaaatatatatatattatttaGAACTtttataataataataagtAGCttaaaaaaagaaaaatatAAAAAATCGCTATTAAGAAAACCTATAATAATAAGCTAGAAAATAAAGctataataaataaatagcttaaatag	a	HG970332.2	9036978	9036978	DEL31	284
256	23389	HG970332.2	11026370	11026654	tcatAACGGTCGATTgttctgataccctgaggcaaGGCCATTGCAACTCACCATGATTCATCTCAGAGTGCTGCACAGTATAATCTCGAAAACAAGGACACGATACTCAGTCCAGAATAGTAACGGAATGGACGAAGCCTTGTACTTCAGACAGACGAGTCCAATGGGGCATACTGTATGGAATGATCAGTCAGTTGTTCTGAATCTCCACAGGAAAGCCTCACGGTATACGTTCGGGGAGTCAAGTTGACCTACCACCTCGGAACAGTCCTAATAACCCGCGAC	t	HG970332.2	11060619	11060619	DEL51	284
257	23468	HG970332.2	11026370	11026654	tcatAACGGTCGATTgttctgataccctgaggcaaGGCCATTGCAACTCACCATGATTCATCTCAGAGTGCTGCACAGTATAATCTCGAAAACAAGGACACGATACTCAGTCCAGAATAGTAACGGAATGGACGAAGCCTTGTACTTCAGACAGACGAGTCCAATGGGGCATACTGTATGGAATGATCAGTCAGTTGTTCTGAATCTCCACAGGAAAGCCTCACGGTATACGTTCGGGGAGTCAAGTTGACCTACCACCTCGGAACAGTCCTAATAACCCGCGAC	t	HG970332.2	11111120	11111120	DEL40	284
260	23468	HG970332.2	11490243	11490524	GCTGCTTGAATACTCGCGAGCTTCCTTTCGAACCTTTGCAGGAGTTGCAAACTCGGGCATGGGAGCGCCTAGAGATTTCATGAATTCCATTGGATTGGACCAGTCAATTTTGGATAGATCATCTTGGTTGCCGAATTGCGTGGTTTCTTGCGAGAATGGACCAAACTAGAAATCTTGTCTGAAATTCATGTTCAATATTCTATCAATAGCGAAGCTAGACCAGGTGGTTCATTTGTACAGTTGATGCTTGTGTTCGTTTGGGGGGccaaaaagatcaaagat	G	HG970332.2	11578839	11578839	DEL47	281
261	CML3066	HG970335.2	7997065	7997346	CTTAACGTGAAattgagatcatggagatgTGGGGTTTGCCGGATGGGTACGCGTGTTTTGCGGGCTTCTGTAGGCGGAACAATGGCCAGTCTGATGGCAGGGCTCATTGCTGCTTCAGGAACCGAAGATCGACTGCTGACAgtatcaacatcagcatcgCATTGAATGCGGATTCGTCACAGACAGACCAGTGGAACTGCTCTTTGTCTGGCCTTTCCAAGAGGCCACGTTCACCAAGCATGACTATAATGACTCTACAGTGTACAGTCAACAGCCCCCGAG	C	HG970335.2	8025163	8025163	DEL251	281
267	CML3066	HG970332.2	254106	254379	CTGCTCCTCATCAGTCTATTTGATGCCAGAACTGGATATCGGAATCGTTGTACTCGGAAATTCACTGGGCCATTGTGATGCAACTGACTGGGCCTGCCAGATTCTGACCGAAACTTATCTGAaccacaagaccaagatcgactttccttttttcttctcctccgtAGCTTCGAAGGGACGTTCAGCTATGGAGCGAGTACAAGATTCTCTTGAAAGAGAACGAGAACCAAGCGAGCCTCCGATAAACCTAAGCGTATACAAAGGGTTCTTTTGG	C	HG970332.2	284614	284614	DEL4	273
269	CS3005	HG970332.2	75278	75550	CTGCATCGTTCAGTCTGTCCCTGAATGCCGATCTGGGACATACAATAATGGGAAATGTCTTATCTCTGAGGATCCCACTTGCCAGGGTGGTGCTGTCTTTGACGGCGAAAAATGCGTTATGGAAAAGCGCGCGACTTGTCCTCCAGGCTCATCCCTCAGTGGCAAGAAATGTATCTCGAGCCATGATCCAACATGCGAGGCAGGCCAGATCCTGATCGGAGATTACTGTACTTCGGAGAAGCGCCCCGAATGTCCCGATCCCTCAATACTTGT	C	HG970332.2	28818	28818	DEL3	272
272	23473	HG970333.1	817411	817679	GACTTATCCGTTCCAAACTTGGTAAAAACAGAACTAGCTACGGCCACGACGTTCTTGTCCTCCAGACCACACAAATAGGTCTGATCCTCGTTGACCAGAGAATCATGGATAAATTCGTCGCCATTAGCCTCCACTGCTTTCACGTGACACTTAGTAATTGAGAATACCAGTACACAGACGAGATCCATCTCAACAGGATAATCTCGGAAGAGATTGAGACAAGTCCTCCACTGCCCGTGGATCTATCATCAATTCACCCCGTGATGGAT	G	HG970333.1	874247	874247	DEL106	268
274	23468	HG970332.2	3113092	3113358	GTAGATCGACTTGACAACCATTCTTTATCCAGACATCTCTGGATGGCTGGTTGAAGTCAATCTTTGAGCCTTTATGGATACTCGAATCGACACCAGACTGTCTGACGTGCTATTaccttgagctgcttcatACCGTGAATACTTCTCTGTTGAACTGGAAGGGTTCTACAATCCTATCTGCTTGTTCAGTTCCTCTTGCACTTTTGAGAATGGCAACAGGGTTGGCATTCCGTTACAATGTCTCAATGGACCCTTCTGGTCCCTTGA	G	HG970332.2	3170184	3170184	DEL13	266
280	CS3005	HG970332.2	11412365	11412620	GGCCCCTGCTGGAGAACCAACATATGTTCTGAGTGCCTTCGGTGGTAGTCTCAACGGCGCCCAGCCTCAAGGCAACGGTGGATCAGGAACCTTCATCGCGTTCGACCCCACAGCGCTTTCTGGTTCTACCCCTCGCAAATTCACCATCGACTCCATAGGACGACTCCAGGACGCTGAAACTCAGGCCTACGTCTGTGCATACTACTATCCGCCTTCCTTGGCTATAGGCCCACCGTTCGTTGTCTACTGTTCGCCT	G	HG970334.1	3934556	3934556	DEL83	255
281	23468	HG970335.2	5063084	5063339	tATTAAAATACTATAAATATATTAATATAGCTAAATAATACAATTAAATATTTAAAATGTCTATACTTAATTTAAAATGCTATTTTCTAtttatctcttttttttttaattaaaTTATAAGCTCCCTTAAGGTataaagaaataaaaatcTATTTTACTTTATAAAATCTTTTCTATTAAATATATAGATTTTTAAAATAGAATACTATTATTAATAAGATTAAATCTATAATTCTActtattataattaaatatc	t	HG970335.2	5040351	5040351	DEL174	255
284	23468	HG970335.2	7986187	7986438	agcatcgatgatgaaagaggtgCTTAAGAAGAGGCAGCGGATTCTCGGGGATGAACATCCAGCTACGATATCAGCGATGAACAATCTTGCGACTACGCTAagtgatcaaggcaagctggatgaagcagcatcgatgatgaaagaggtgcttgagaagaggcAGCGGATTCTTGGGGATGAACATCCAGCTACGATCACGGCGATGAGTAACCTTGCAGCTATGCTAAGGGATCAAGGCAAGGTGGACGAAGC	a	HG970335.2	7998325	7998325	DEL193	251
287	23473	HG970333.1	8346316	8346561	TAGCTATCATCTGAGATGCGAAATCCTCTTATGGCGTTGTTTGGCGGCTGTTGTGATGACTTGTGAtgcgttgatgttggtggagggaagaggaaaaaagcCGGATGGGAGCAACGCATTTTATGCCTATCTGAACCTTATATTAGGGCAGGGCAAGGCAAAAAAAGGTTCCTGTGTAAGCACTGGAGTCATAGTGCTTGAAAAGTGTATTTGAAGATAGTAACCTTATTATCAGGCTTATTATCA	T	HG970333.1	8388588	8388588	DEL137	245
288	23522	HG970333.1	8346316	8346561	TAGCTATCATCTGAGATGCGAAATCCTCTTATGGCGTTGTTTGGCGGCTGTTGTGATGACTTGTGAtgcgttgatgttggtggagggaagaggaaaaaagcCGGATGGGAGCAACGCATTTTATGCCTATCTGAACCTTATATTAGGGCAGGGCAAGGCAAAAAAAGGTTCCTGTGTAAGCACTGGAGTCATAGTGCTTGAAAAGTGTATTTGAAGATAGTAACCTTATTATCAGGCTTATTATCA	T	HG970333.1	8344924	8344924	DEL123	245
289	CML3066	HG970333.1	8346316	8346561	TAGCTATCATCTGAGATGCGAAATCCTCTTATGGCGTTGTTTGGCGGCTGTTGTGATGACTTGTGAtgcgttgatgttggtggagggaagaggaaaaaagcCGGATGGGAGCAACGCATTTTATGCCTATCTGAACCTTATATTAGGGCAGGGCAAGGCAAAAAAAGGTTCCTGTGTAAGCACTGGAGTCATAGTGCTTGAAAAGTGTATTTGAAGATAGTAACCTTATTATCAGGCTTATTATCA	T	HG970333.1	8336710	8336710	DEL119	245
298	23389	HG970332.2	7587333	7587572	GAACTGCTACAAGGACTTTCACCCAATCGCCAACTCAACCGGGAGAAACTGGAACGATTATTATTGAGCTACCTCCTGGTGCTATACCCTACGTGACAATCACAGTGACCGGCACAGGGACCGCAACTACGACCCGAACCACTACACAAACGCCTTCCAGGCCAGGCGAGACCGGCACAGTTGTTATCGAATTGCCTCCTGCGATAATTCCCTACATAACAACCACTGTGACCGGTACAG	G	HG970332.2	7611403	7611403	DEL34	239
302	23473	HG970332.2	6906260	6906496	AAAAAAGCGCAGATTAATCTCGGTCCCGTCAAGGGCGTCACCGAAACTGTCGTTGACTACCTAAATCGACATGAAACCCAAGCCATTTAGCCATGCATCCATCTAGGTTAGGCCCGCAGGTTCCAGGCCGACCAAGATGGAGCCTCAAGATTGCAAGATAGATTTAGAGTAGTAGCACATATTACTACCTACCAACTTCCCAGTAATAACACCAATGCCCAATGCACATATATGACC	A	HG970332.2	6964815	6964815	DEL35	236
310	CML3066	HG970332.2	6984875	6985103	CCCGTTCCAAAGGGTCATGGTCTCGAGTTTCGGCATCCTTTGTGCGACATGTGCTGCTGTCGTCAGAAGGACATTGGTCTCGTCGGGCTCGTCCTTGCACATCACTCGGgaggtcaaagtcaaagacttTAATGTATCCCATCGCCAATGTGGATTTTTATCACAAACATCAAAGAAATGACGAGCATCGACGAGTAATGCGACTGAAAGGTATTCTAGTCCCTCTCGA	C	HG970332.2	6997603	6997603	DEL28	228
312	23468	HG970334.1	7226106	7226333	GCTCTTGATTGCTAAGGCTGCGCCACTTCTGAACAGTTTGGACAAGGCTGATCTGGCAAACTTGCTCGACCAAGTCGGGCCGCTCTTGAAGCAGGTCGGCAAGTTGAAGCTGGACGAGCTTCTGAGTGCTGTGCAGCCCTTGCTCACCAAGGACTCCATCAAGGGCATTATCGGATTGCTCGACAATGCGGAGAACTTGCTTACCAAGGACTTTGTATCTCAAACAAA	G	HG970334.1	7253921	7253921	DEL133	227
313	CML3066	HG970335.2	162355	162582	TAAACATATATAATCATGCCAGAACCTGGCTCGCCATGGTGCGTTATGATCAGAACCGCTACCTCGTTGTTTCGACGCCCGCAGTCGTTTTGAGATTTCTATAGCGTCTTTGACTCGTTTTCGAGCACATGGTACGTCCATTAACTACATCTCAATATTGAATGTCTGCTATGCCCAGCATATAAATGGCCTCCGGCCCATGCAGCTCTAGGGACCTGAGTCTCTGCT	T	HG970335.2	192458	192458	DEL195	227
315	23522	HG970332.2	8426326	8426551	GACCCCTCTATATAGAAATAAGCGTCTATATACTGCCAGAGGCAGGAAAGGATGAAGGGTCCTAGAGAAAGTTAAAAATGACAGTATATTGTTATAACCTAACGGATCAGTGTGACAGGTGTGGTTTCTAAGGGATAAACTAGTCCGTACTAGGTTTATATTAGCAGATGCGTAGGGCATTATCACTAAGCAGTTGCGGAGTGTTACGTCTCTTGATAGTAAATAG	G	HG970332.2	8442186	8442186	DEL39	225
316	CML3066	HG970332.2	8426326	8426551	GACCCCTCTATATAGAAATAAGCGTCTATATACTGCCAGAGGCAGGAAAGGATGAAGGGTCCTAGAGAAAGTTAAAAATGACAGTATATTGTTATAACCTAACGGATCAGTGTGACAGGTGTGGTTTCTAAGGGATAAACTAGTCCGTACTAGGTTTATATTAGCAGATGCGTAGGGCATTATCACTAAGCAGTTGCGGAGTGTTACGTCTCTTGATAGTAAATAG	G	HG970332.2	8483991	8483991	DEL40	225
318	23468	HG970334.1	249673	249897	CGATTGTCAGCTTGCTTGATGCCAACCCCTGCACCTTGTTTTCAGCTCAGAGGCAGCCACATAGCTCCAACTCCAATGAAATCTTTAATCACTACACCATTGTCAGACACAGCCCCCAATATTGTTTCAAGAACTTTGGGCTCTgccctcctcctctggtCAACCAAATTATTCCCCAACAACTCACGTTCAATCGTATACACGGGCACTTGAACATCAGTGGAA	C	HG970334.1	262218	262218	DEL109	224
321	CML3066	HG970334.1	6536963	6537186	GGTTAGTTGAACACTTTCTCCCTGGATCACTTATTGCTTGCATATCGGTACTTCTCAGTCTGTCCAAAGGGTTAAGCTCCTAGCTAAAACCTTCTCTCAAAATCCCGCAAGTCGGGCATCAAGCTGATAGGCAGAGGAGTGTATCCGGTTTAGCATAAGCACCACAGGCGATGCATAATCTGGAGATGAATACTGGAAAGATCGGACGTCACTGACATCATATA	G	HG970334.1	6618332	6618332	DEL168	223
323	23389	HG970334.1	6536963	6537185	GGTTAGTTGAACACTTTCTCCCTGGATCACTTATTGCTTGCATATCGGTACTTCTCAGTCTGTCCAAAGGGTTAAGCTCCTAGCTAAAACCTTCTCTCAAAATCCCGCAAGTCGGGCATCAAGCTGATAGGCAGAGGAGTGTATCCGGTTTAGCATAAGCACCACAGGCGATGCATAATCTGGAGATGAATACTGGAAAGATCGGACGTCACTGACATCATAT	G	HG970334.1	6566863	6566863	DEL148	222
324	23522	HG970334.1	6536963	6537185	GGTTAGTTGAACACTTTCTCCCTGGATCACTTATTGCTTGCATATCGGTACTTCTCAGTCTGTCCAAAGGGTTAAGCTCCTAGCTAAAACCTTCTCTCAAAATCCCGCAAGTCGGGCATCAAGCTGATAGGCAGAGGAGTGTATCCGGTTTAGCATAAGCACCACAGGCGATGCATAATCTGGAGATGAATACTGGAAAGATCGGACGTCACTGACATCATAT	G	HG970334.1	6678002	6678002	DEL175	222
327	23389	HG970333.1	3331365	3331586	TTTatattattttttatttaaaaaggaaaaaaggCCTTATAAAGGTTTTTTATTTAGCTTAAAATTAATAATATATTAAGCTTTTTTAAATATTAATAGAAATTTTATTAATTACTTATTAAATATAGCTTTATATCTTTAGAGTTCTTTTAATAGCttatttttaattttaaggttttttatttttttattaaaTATTAAAAGATTTAATTTTTTTTATAT	T	HG970334.1	5429611	5429611	DEL95	221
329	CS3005	HG970335.2	4313096	4313317	TGAGTATGGTTCTTATACAAAGGCTTTTATTACTGTACTGTGTTGCATGCGCTGTCGTGACTCGAGTATCTGAAGAGTACAAATCTCGTCAAGTGCTGACTAATGACGGTACCGCATGTAGACGACGTTGCACGGCAGTAGCTGGAGTTTCTGGAACCACATGTGACACAAACCAAGCAACCGGGAAGAACGTGTTCGAGAAAGCCATCCATGGACACTCCT	T	HG970335.2	4305880	4305880	DEL254	221
330	CML3066	HG970332.2	7130112	7130331	ATAAaagatgaaattagtaggtcattaTATGCCCACTAAaactatagtctttaggctaGTTATTTTTGTGCCCTGAGTTTAGGAcgttaacttttctgctacctagtAGAAAGGTCAAGCTGCCAGAAGTCGCCCTGAACTTCTCGAGGTACAACGGCCCGCTTATTGGCTCTTTCGACCACAAAACGGATGTGATTTTGTACAGACGTATCGTGCCGAC	A	HG970332.2	7149990	7149990	DEL31	219
331	CML3066	HG970332.2	7299847	7300066	GTTATGAACGCttttctcaagaaccttccCATCAACGGCGATGATTTTGAACGGAAGTTGCGTGAGTGTGCGCAAGGGTGGAGAGTAAAGCAGCGTCTTGGTATAGAGTCGGAAGACAGTATCACGCTAAAGGCTGAGTGGACGACCATTCGACTTGTCTAAGTAGAACAAATAAGACAGCTATATCCTGGGAGTGCGAAACATGTGTATAGCCGCAGAT	G	HG970332.2	7318904	7318904	DEL33	219
333	23522	HG970332.2	11553867	11554086	GCCTATAACGCCTTCCCCTGACGATAAGGTTATCATCTTCAATTACACTTTTTCgagcattatgactccaatgctcACACAAGACCTACAACGCCTTCATTCATAGGATACGTCCACAGAGCCCCTCCTAATTCGTCCCTCCCATCTCGTCCCTCCCATTTCAGACTCTATTTCGCTCGGCTATGTGACTACTGCTACAAACGCCTTAAAGAACGCTCTG	G	HG970332.2	11593044	11593044	DEL70	219
334	CS3005	HG970332.2	11553867	11554086	GCCTATAACGCCTTCCCCTGACGATAAGGTTATCATCTTCAATTACACTTTTTCgagcattatgactccaatgctcACACAAGACCTACAACGCCTTCATTCATAGGATACGTCCACAGAGCCCCTCCTAATTCGTCCCTCCCATCTCGTCCCTCCCATTTCAGACTCTATTTCGCTCGGCTATGTGACTACTGCTACAAACGCCTTAAAGAACGCTCTG	G	HG970332.2	11071305	11071305	DEL88	219
335	23389	HG970333.1	3691527	3691746	CACAGACGGCGTTGAGACATACGCAGATGTTGATACCTAGAGGAGAGAGGCAAAGACCGGCGTTGGCAGTGCAGTCATCAGCGGTGGTGCAATCCGTACCAGTATTGTCAGGGTCAGGGCCGCAAACACCACTATCCAGGCATATAGATCCTGAACTGGTGCATTGAGTATCATCCGTGCATTCGTCTCCATCGTTGCCACCTCCTACAGGATTTGCAAT	C	HG970333.1	3671935	3671935	DEL59177	219
341	23522	HG970334.1	7612963	7613175	TGGTCGAGGGGAGTAAACCGACTAAAGCATATTATCAGGCTTTACTGTATCTATCACTTCTAGATATTATCTAGCCTAGATAATAAAAGATATAGAGGCTAAGGAGAGGCTGTTATTAATTTGCTTAACCCTTCGGCAAATTATCATATAGTTAAGTTACCTACCTATACCCTGCTGTAGAGATTTACTCCCCTTAACCAATTTCCTGAAATT	T	HG970334.1	7779145	7779145	DEL124212	212
342	CML3066	HG970334.1	7612963	7613175	TGGTCGAGGGGAGTAAACCGACTAAAGCATATTATCAGGCTTTACTGTATCTATCACTTCTAGATATTATCTAGCCTAGATAATAAAAGATATAGAGGCTAAGGAGAGGCTGTTATTAATTTGCTTAACCCTTCGGCAAATTATCATATAGTTAAGTTACCTACCTATACCCTGCTGTAGAGATTTACTCCCCTTAACCAATTTCCTGAAATT	T	HG970334.1	7734219	7734219	DEL126616	212
343	CS3005	HG970334.1	7612963	7613175	TGGTCGAGGGGAGTAAACCGACTAAAGCATATTATCAGGCTTTACTGTATCTATCACTTCTAGATATTATCTAGCCTAGATAATAAAAGATATAGAGGCTAAGGAGAGGCTGTTATTAATTTGCTTAACCCTTCGGCAAATTATCATATAGTTAAGTTACCTACCTATACCCTGCTGTAGAGATTTACTCCCCTTAACCAATTTCCTGAAATT	T	HG970334.1	8080738	8080738	DEL98934	212
345	23522	HG970334.1	507101	507312	AAACTGTTCTGCCAAGGCACTCAGCATGCTTGTCTCTGGCATTTTTACCCCAATAAGTCCGGACGAAACAGTCAGAACCACTCACAAGACAATGTTTTGTAGCCTCTAATCCGGCTAGAACGCCGTTTTCTTACTACAGTTTCAGAGCTATTGGATCCTTGGCCGCATTTGGCCTCTCCAGCTAGCCGCTAGTCGCTGCTTGCAGGGAGCTG	A	HG970334.1	641243	641243	DEL101641	211
346	CML3066	HG970334.1	507101	507312	AAACTGTTCTGCCAAGGCACTCAGCATGCTTGTCTCTGGCATTTTTACCCCAATAAGTCCGGACGAAACAGTCAGAACCACTCACAAGACAATGTTTTGTAGCCTCTAATCCGGCTAGAACGCCGTTTTCTTACTACAGTTTCAGAGCTATTGGATCCTTGGCCGCATTTGGCCTCTCCAGCTAGCCGCTAGTCGCTGCTTGCAGGGAGCTG	A	HG970334.1	579880	579880	DEL103931	211
355	23473	HG970334.1	358473	358680	ACGGCCGAGACTCCTGCTGAGACCACCACGGCCGAGACAACTGTTGCTGAAATTGTGACCAATTCAGCTGAAACAACTATTGCTGAGATTGCGACCACAACTGCGGAAACCACTCTAGCCGAGATTACAACTACTACAGCTGAGACTACTGCTGTCGAAATTGTTACCACTGCAGCTGAAACAACTCCAGCTGAGATCGCAACTACCA	A	HG970334.1	363429	363429	DEL113364	207
[truncated: 577 more rows]

## Sheet: Table S9
Table S9: List of genes in PH-1 partially or completely overlapping Inversions in query genomes, and phenotypes and GO terms of the genes.
[truncated: 1,159 more rows]

## Sheet: Table S10
Table S10: List of genes in PH-1 partially or completely overlapping duplications in query genomes, and phenotypes and GO terms of the genes.
[truncated: 45 more rows]

[truncated: 5 more sheets: Table S11, Table S12, Table S13, Table S14, Table S15]
